# Supplementary material for: The gut mycobiome of the Human Microbiome Project healthy cohort
Source: Microbiome. 2017 Nov 25;5:153. doi: 10.1186/s40168-017-0373-4 (PMC5702186; doi:10.1186/s40168-017-0373-4)
Supplement: Supplementary file 3 — Fungi in metagenomic sequences. Description – Table S2: Complete list of fungi found in metagenomic sequencing data. Table S3: Fungal reads found in metagenomic sequencing data. (XLSX 6137 kb) [file 40168_2017_373_MOESM3_ESM.xlsx]

## Sheet: Table S2 - Fungi in Metagenomic
Name	Volunteers (n=215)	Samples (n=472)	Reads (n=27,091,491,028)
Saccharomyces cerevisiae	137	217	5328
Malassezia globosa	134	215	3734
Malassezia sympodialis	69	90	701
Cyberlindnera jadinii	67	91	59267
Candida albicans	51	61	2350
Malassezia pachydermatis	43	50	734
Penicillium chrysogenum	39	44	121
Debaryomyces hansenii	33	34	268
Alternaria alternata	31	33	93
Fusarium graminearum	25	30	166
Candida parapsilosis	23	26	124
Agaricus bisporus	15	15	33
Penicillium expansum	14	16	45
Candida tropicalis	14	15	16279
Exophiala oligosperma	13	15	43
Malassezia restricta	13	13	37
Fusarium verticillioides	12	13	43
Wickerhamomyces anomalus	12	13	38
Aspergillus nidulans	12	12	61
Aspergillus fumigatus	11	12	28
Fusarium oxysporum	10	10	24
Meyerozyma guilliermondii	9	9	148
Fusarium fujikuroi	8	8	209
Ustilago maydis	8	8	16
Penicillium digitatum	7	8	20
Pseudozyma antarctica	7	8	10
Aspergillus niger	7	7	12
Aspergillus oryzae	6	7	37
Wallemia sebi	6	7	12
Kluyveromyces lactis	6	6	86
Lichtheimia ramosa	6	6	11
Debaryomyces fabryi	6	6	10
Rhodotorula graminis	6	6	9
Clavispora lusitaniae	6	6	8
Pseudozyma flocculosa	6	6	6
Sporisorium reilianum	6	6	6
Ustilago bromivora	6	6	6
Aspergillus terreus	5	6	17
Bipolaris zeicola	5	5	10
Lodderomyces elongisporus	5	5	10
Sordaria macrospora	5	5	7
Melanopsichium pennsylvanicum	5	5	6
Trametes versicolor	5	5	6
Cyberlindnera fabianii	4	5	76
Saccharomycopsis fibuligera	4	4	10
Aspergillus clavatus	4	4	9
Fusarium culmorum	4	4	5
Penicillium roqueforti	4	4	5
Neosartorya fischeri	4	4	4
Schizophyllum commune	4	4	4
Pseudozyma hubeiensis	3	3	68
Candida dubliniensis	3	3	47
Schizosaccharomyces pombe	3	3	2024970
Komagataella pastoris	3	3	13
Heterobasidion irregulare	3	3	5
Kazachstania africana	3	3	5
Trichoderma atroviride	3	3	5
Trichoderma gamsii	3	3	5
Bipolaris victoriae	3	3	4
Colletotrichum higginsianum	3	3	4
Leptosphaeria biglobosa	3	3	4
Tilletiaria anomala	3	3	4
Kalmanozyma brasiliensis	3	3	3
Trichosporon oleaginosus	3	3	3
Candida orthopsilosis	2	2	18
Cyberlindnera suaveolens	2	2	14
Schizosaccharomyces cryophilus	2	2	14
Candida intermedia	2	2	10
Spathaspora passalidarum	2	2	10
Hyphopichia burtonii	2	2	9
Candida vartiovaarae	2	2	8
Scheffersomyces stipitis	2	2	8
Wickerhamomyces ciferrii	2	2	8
Pichia sorbitophila	2	2	7
Candida tanzawaensis	2	2	5
Rhizoctonia solani	2	2	5
Candida maltosa	2	2	4
Lachancea thermotolerans	2	2	4
Naumovozyma castellii	2	2	4
Rhodotorula taiwanensis	2	2	4
Saccharomyces pastorianus	2	2	4
Bipolaris oryzae	2	2	3
Exophiala dermatitidis	2	2	3
Fusarium pseudograminearum	2	2	3
Moorea producens	2	2	3
Myceliophthora thermophila	2	2	3
Naumovozyma dairenensis	2	2	3
Paracoccidioides brasiliensis	2	2	3
Saccharomyces kudriavzevii	2	2	3
Saccharomyces monacensis	2	2	3
Talaromyces stipitatus	2	2	3
Vigna angularis	2	2	3
Zygosaccharomyces parabailii	2	2	3
Aspergillus nomius	2	2	2
Aureobasidium namibiae	2	2	2
Candida tenuis	2	2	2
Cladophialophora carrionii	2	2	2
Cochliobolus sativus	2	2	2
Coniophora puteana	2	2	2
Dicrocoelium dendriticum	2	2	2
Eutypa lata	2	2	2
Exophiala spinifera	2	2	2
Gongylonema pulchrum	2	2	2
Marmoricola scoriae	2	2	2
Neurospora crassa	2	2	2
Penicillium nordicum	2	2	2
Phycomyces blakesleeanus	2	2	2
Serpula lacrymans	2	2	2
Verticillium dahliae	2	2	2
Trichoderma reesei	1	2	5
Wallemia mellicola	1	1	81
Phialocephala scopiformis	1	1	15
Aspergillus rugulosus	1	1	11
Gonapodya prolifera	1	1	9
Coniosporium apollinis	1	1	4
Kluyveromyces marxianus	1	1	4
Tetrahymena thermophila	1	1	4
Babjeviella inositovora	1	1	3
Puccinia sorghi	1	1	3
Ajellomyces dermatitidis	1	1	2
Anisakis simplex	1	1	2
Aplanochytrium kerguelense	1	1	2
Arthrobotrys oligospora	1	1	2
Ashbya gossypii	1	1	2
Aspergillus flavus	1	1	2
Botryotinia fuckeliana	1	1	2
Brettanomyces bruxellensis	1	1	2
Brugia pahangi	1	1	2
Candida auris	1	1	2
Candida glabrata	1	1	2
Chaetomium globosum	1	1	2
Colletotrichum gloeosporioides	1	1	2
Cryptococcus neoformans	1	1	2
Dactylellina haptotyla	1	1	2
Erysiphe necator	1	1	2
Gibberella zeae	1	1	2
Kwoniella pini	1	1	2
Macalpinomyces mackinlayi	1	1	2
Millerozyma farinosa	1	1	2
Parastagonospora nodorum	1	1	2
Phialocephala subalpina	1	1	2
Puccinia striiformis	1	1	2
Remersonia thermophila	1	1	2
Rhinocladiella mackenziei	1	1	2
Saccoglossus kowalevskii	1	1	2
Schistosoma curassoni	1	1	2
Sclerotinia sclerotiorum	1	1	2
Serendipita indica	1	1	2
Syphacia muris	1	1	2
Taenia asiatica	1	1	2
Thielavia terrestris	1	1	2
Toxocara canis	1	1	2
Tremella mesenterica	1	1	2
Vanderwaltozyma polyspora	1	1	2
Yarrowia lipolytica	1	1	2
Amylomyces rouxii	1	1	1
Anncaliia algerae	1	1	1
Annulohypoxylon stygium	1	1	1
Arxula adeninivorans	1	1	1
Ascoidea rubescens	1	1	1
Aspergillus aculeatus	1	1	1
Aspergillus brevipes	1	1	1
Aspergillus campestris	1	1	1
Aspergillus versicolor	1	1	1
Aureobasidium pullulans	1	1	1
Aureobasidium subglaciale	1	1	1
Babesia microti	1	1	1
Bartheletia paradoxa	1	1	1
Blastomonas sp	1	1	1
Botrytis cinerea	1	1	1
Candida kruisii	1	1	1
Candida viswanathii	1	1	1
Capronia coronata	1	1	1
Capsella rubella	1	1	1
Chlorella variabilis	1	1	1
Cladophialophora yegresii	1	1	1
Claviceps purpurea	1	1	1
Colletotrichum fioriniae	1	1	1
Coprinopsis cinerea	1	1	1
Creolimax fragrantissima	1	1	1
Cyphellophora europaea	1	1	1
Didymella pinodes	1	1	1
Echinostoma caproni	1	1	1
Eremothecium cymbalariae	1	1	1
Eremothecium sinecaudum	1	1	1
Eutrema salsugineum	1	1	1
Exophiala mesophila	1	1	1
Exophiala xenobiotica	1	1	1
Fonsecaea erecta	1	1	1
Fusarium babinda	1	1	1
Fusarium proliferatum	1	1	1
Gasterosteus aculeatus	1	1	1
Gibberella moniliformis	1	1	1
Glarea lozoyensis	1	1	1
Gloeophyllum trabeum	1	1	1
Gossypium hirsutum	1	1	1
Hanseniaspora uvarum	1	1	1
Helobdella robusta	1	1	1
Hyphopichia heimii	1	1	1
Hypomyces aurantius	1	1	1
Komagataella phaffii	1	1	1
Leptosphaeria maculans	1	1	1
Leucogyrophana mollusca	1	1	1
Limnohabitans sp	1	1	1
Lottia gigantea	1	1	1
Macrospora scirpicola	1	1	1
Metarhizium majus	1	1	1
Metschnikowia bicuspidata	1	1	1
Microbotryum lychnidis-dioicae	1	1	1
Microsporum canis	1	1	1
Mitosporidium daphniae	1	1	1
Moesziomyces aphidis	1	1	1
Monoblepharis insignis	1	1	1
Necator americanus	1	1	1
Nectria haematococca	1	1	1
Neofusicoccum parvum	1	1	1
Neurospora tetrasperma	1	1	1
Obba rivulosa	1	1	1
Panaorus albomaculatus	1	1	1
Papilio xuthus	1	1	1
Paracoccidioides lutzii	1	1	1
Parengyodontium album	1	1	1
Penaeus monodon	1	1	1
Penicillium camemberti	1	1	1
Penicillium marneffei	1	1	1
Penicillium sp	1	1	1
Pestalotiopsis fici	1	1	1
Phytophthora sojae	1	1	1
Pichia membranifaciens	1	1	1
Plasmodium relictum	1	1	1
Pneumocystis jirovecii	1	1	1
Podospora anserina	1	1	1
Protopolystoma xenopodis	1	1	1
Pseudomonas sp	1	1	1
Puccinia graminis	1	1	1
Purpureocillium lilacinum	1	1	1
Rasamsonia emersonii	1	1	1
Rhizobium leguminosarum	1	1	1
Rhizophagus irregularis	1	1	1
Saccharomyces uvarum	1	1	1
Saccharomycetaceae sp	1	1	1
Saccharomycetales sp	1	1	1
Saitoella complicata	1	1	1
Scedosporium apiospermum	1	1	1
Schizosaccharomyces octosporus	1	1	1
Solanum tuberosum	1	1	1
Sphaerulina musiva	1	1	1
Sporisorium scitamineum	1	1	1
Stereum hirsutum	1	1	1
Sugiyamaella lignohabitans	1	1	1
Tetrapisispora blattae	1	1	1
Thelazia callipaeda	1	1	1
Tilletia indica	1	1	1
Togninia minima	1	1	1
Torulaspora delbrueckii	1	1	1
Trichobilharzia regenti	1	1	1
Trichophyton rubrum	1	1	1
Trichosporon asahii	1	1	1
Trichosporon coremiiforme	1	1	1
Trogia venenata	1	1	1
Uncinocarpus reesii	1	1	1
Verruconis gallopava	1	1	1
Verticillium albo-atrum	1	1	1
Volvox carteri	1	1	1
Wallemia ichthyophaga	1	1	1
Wuchereria bancrofti	1	1	1
Xanthophyllomyces dendrorhous	1	1	1
Xylona heveae	1	1	1
SUM	1233	1487	2115960

## Sheet: Table S3 - Fungal Reads
Subject	SRA_Sample	Read	Sequence	Name
241778	SRS018984	SRR041655.1.6047267	CATCTTTCCATCATATCTATACCGACTCTTCCCTCTTTGGCTTATTCGCCTCATTCCTTCCTGCTGGATCCGGTTTGAGAAGCGGAAACACACCCGGCCA	Agaricus bisporus
241778	SRS018984	SRR041655.2.6047267	CTCTAAAGCCATCATCAAGCTGGATTTGAGCTGGTTCTTAGCCCTATCGAGCTCGACAGAAGGGATAGCAGTGTAAAGCAGTAAGCTAAGTTGATGTATG	Agaricus bisporus
241778	SRS018984	SRR061116.2.6047267	CATACATCAACTTAGCTTACTGCTTTACACTGCTATCCCTTCTGTCGAGCTCGATAGGGCTAAGAACCAGCTCAAATCCAGCTTGATGATGGCTTTAGAG	Agaricus bisporus
241800	SRS019267	SRR061150.1.21259546	AATGTCATCTAAATCATCCAACCTATATTGCATCAATACCTGCTCGCGATACTTTGCATTGAACGCCTTTTGCCCCAATTTCTCATCAGGGTGTGGGAGT	Agaricus bisporus
241800	SRS019267	SRR061150.2.21259546	CATCTAAATCATCCAACCTATATTGCATCAATACCTGCTCGCGATACTTTGCATTGAACGCCTTTTGCCCCAATTTCTCATCAGGGTGTGGGAGTCCATT	Agaricus bisporus
268873	SRS077392	SRR1031224.1.1511671	ACACACCTTACCGACCGCCGGTGGTGGGAAGTAGCAACAGTTGGGGTCCTATCGAGGAACAGCTGCGCAGAGAAATCCGCGCT	Agaricus bisporus
257119	SRS144714	SRR1031374.1.799939	CGGCATACTGCTAAAATGGCGCAAGCTACAGACTTACCTATTGAACTTATCGATCTAATCTTATCTTTCTTACCTCCGAACCATGCGGAGCAAGTACAATG	Agaricus bisporus
241775	SRS017622	SRR1564218.1.5277473	ATCTCGAGGCGATGCTATGTATCCTGCCTTCAAGGATGGCATCGAAGGCGATGATGCAATGACAAGTGTCTTGCTCCCATGTTTCATGTCCATGTTTGGAT	Agaricus bisporus
241775	SRS017622	SRR1564218.2.5277473	GAGCCTGAGTTTGTACAGCAGGTGCGCGATCGGCTCTGTTTGGAATGGGTGGGAGAGGTCGCATGCGACCATTGATAGAACTCGACCTGGTATCCTCCTTG	Agaricus bisporus
241881	SRS149784	SRR1804201.1.12489318	TTGATGAGCCCCAAGAAAGCACGTCGTTTTCAAATATACCTTCAATATACCGTACATCCTCAGAGAGCCAGGAACAATTATTCACCCCGCCTACGAAGCG	Agaricus bisporus
241881	SRS149784	SRR1804201.2.12489318	GCACCCTCAAGCGCTACCCTTGTGCCGGAACAAAATGAGAGCCGTGAGCTTGTTGATGAGCCCCAAGAAAGCACGTCGTTTTCAAATATACCTTCAATAT	Agaricus bisporus
241872	SRS076976	SRR1804335.2.11173561	TGTCCGAACGTAGACATGGCCAGATTCGGTACAGATAATGATCGATCCGTCCGCTCCTAAAGCGACATCCTTGACCGCGCTGAACTTTTTACGTAGAGCC	Agaricus bisporus
241872	SRS076976	SRR1804335.1.11173561	TTGAAGATCCAGAACCGCCCACAGACGACATCTTGACGTTGCGTGTCCGAACGTAGACATGGCCAGATTCGGTACAGATAATGATCGATCCGTCCGCTCC	Agaricus bisporus
241848	SRS104636	SRR1804401.1.9726091	TGGAAACCGTTTGATCCAACACGGAATTGGCCAGACTTGGGACCTCGATTTCAAGCTGGTGAAGAACAAGCGAAAGCTGCGCTTGTGAAGGAAGGGAAAT	Agaricus bisporus
241848	SRS104636	SRR1804401.1.13031915	TATCTATTCAGGTTCAAAATGCATTACCGTCCTCGCAAATCCTCAAACCCCCTCCCCACAACCATCAAAATCCCTCCTTTACCTCCTACCAAATCCATCA	Agaricus bisporus
241848	SRS104636	SRR1804401.2.13031915	AATTGGATCAAATTGGAATGGTAAATAACGGGCCATTCCTCAATTTCTTCAACCTCTCAAATCCCCATTCAAACTTTTTTACTTTTACTATCTATTCAGG	Agaricus bisporus
241787	SRS077117	SRR1804820.1.19484816	AGCATTAAGGTTCAGGGGATTCTGCTCGACTCTTAGAGCGTGCAACCGTTCTCGTAAGATGCCGACATCATCGTCAATGAGAACAAACGACATTTGGGGT	Agaricus bisporus
241787	SRS077117	SRR1804820.2.11353278	TTCTCGTAAGATGCCGACATCATCGTCAATGAGAACAAACGACATTTGGGGTTCTTTCTCTGACCCAGATGGGCCAGACACAGCCGATGAATCCGCTTCA	Agaricus bisporus
241787	SRS077117	SRR1804820.1.11353278	AGCATTAAGGTTCAGGGGATTCTGCTCGACTCTTAGAGCGGGCAACCGTTCTCGTAAGATGCCGACATCATCGTCAATGAGAACAAACGACATTTGGGGT	Agaricus bisporus
241886	SRS047741	SRR1804886.1.1872280	CTGAAGCAAAGAAAGCAAAGAAAGCAAAGAAATAAGTATATATACAAGAGTAACAACTCATAGATCCTAGACCATACTATCACCACTGCTAACCTGGTGT	Agaricus bisporus
257132	SRS149244	SRR1805002.2.21404359	CTCCAACTTATCTTCCGCTTGACGGTCCATCTCAGCTTTTTCCCTTATTACCGGCCCCATTCCCGAGGCCAAGCTCGTTAGCGCAGTCGGCATCAAAAGT	Agaricus bisporus
241760	SRS011452	SRR346703.1.12840916	GCCTGGTCAATCCCACGTGGCGCTGAAGAACCTGAAGAAGGTGCAACTGCCATATCTACTGCTCGCTGCCAACGATTGCGACTGTTCTCATTCATTGCGA	Agaricus bisporus
241760	SRS011452	SRR346703.2.12840916	CGTAGGCCCAACTTCAAGGCTATCCGGGCGATCCACGTTCGCGCTACTTTCCGTAGAAATCTCTTCGGCCTGGTCAATCCCACGTGGCGCTGAAGAACCT	Agaricus bisporus
241862	SRS142503	SRR514242.2.82806401	CGGCTACGTTCATTTGACATCTCGTGTAGCTATACGTATGACGTCACATCCAGTCTTCAACATAATCTCATAGGATGCCCGAGGACGTTGAATGAACCTT	Agaricus bisporus
241862	SRS142503	SRR514242.1.82806401	CCTGTTTGTTCAAATCACAAGGTTGAGAAACAGGCTGAGGAACAGAGGTTGATTGGTATCTTCAAGCAAGTGGACCTCTCGAAAAACTTTTATTTCAGGT	Agaricus bisporus
241804	SRS013098	SRR540397.1.2475275	CCCAACATCTTTTCACCAACTCACGCCCTTTGATGCTGAAACCATCAAACTGGTTAACATCTCCTGGTCGCCGCGCCCCCTTCATAAGGGCAAAAAGTATT	Agaricus bisporus
241804	SRS013098	SRR540397.2.2475275	CATTCATAAGATCACAAAAGGGCACCTTGCACGTGAACACCTAGTACATCGTGAGTCGAGTTTGCTTAACTCTAGTTGACCATAGAAAAGGCCTACTTCGT	Agaricus bisporus
241850	SRS148159	SRR628277.1.10399903	GCATACCAGGAACCTTCCAAGGGATATTAGCTTTCCAGCACCTCCAAGCCTCAGACAAATGTTGCAAGATAGTCTTCGATTTGTTTTGCTTGATAGATTC	Agaricus bisporus
241850	SRS148159	SRR628277.1.27034745	TTGCAATCATTGTGCATAACTCATTTTATCCAGTCAAGGTATACATCGCCAGAGATTGAAAAGAAAAGAAGGCCGTCATTGGTCCAGAGGGGGATGGAAA	Agaricus bisporus
241850	SRS148159	SRR628277.1.45026157	TTCTCAACTGAAATTGAGTTAATTTTGTATTTTTGATAGGACGTACATCGTTTGAAGACGGCAAGGCTCTGTTTGGTACAGGTGTCTTCAATGTTGATGG	Agaricus bisporus
241850	SRS148159	SRR628277.2.10399903	CCTCAGACAAATGTTGCAAGATAGTCTTCGATTTGTTTTGCTTGATAGATTCAGGCATCATGTCAAGGATATCGTGCATAACAGCAGCACGCAATTCAAG	Agaricus bisporus
241850	SRS148159	SRR628277.2.27034745	AGAATATGATAAAAAGAGAAAGAAATATTATTGCAATCATTGTGCATAACTCATTTTATCCAGTCAAGGTATACATCGCCAGAGATTGAAAAGAAAAGAA	Agaricus bisporus
241850	SRS148159	SRR628277.2.45026157	ACAATTTCGAAAAAGGTTACTACTCAGTTTCTCAACTGAAATTGAGTTAATTTTGTATTTTTGATAGGACGTACATCGTTTGAAGACGGCAAGGCTCTGT	Agaricus bisporus
241886	SRS047741	SRR1804769.1.13675655	GGTGAATCCAGAAACATGGACTGTTGAGGATGAAAAGCAGACGCCATTGGTTTCACGTACTCAATTACCACTCATACTTGCATGGGCACTCTCTATTCAC	Ajellomyces dermatitidis
241886	SRS047741	SRR1804886.1.17459227	TTTTCAAATATTCTTTTCAAATTAACACGCACTTTTGGAAGTGTTTGACCTTGCGATTTGTGAATAGAGAGTGCCCATGCAAGTATGAGTGGTAATTGAG	Ajellomyces dermatitidis
241725	SRS013687	SRR060374.1.20394836	CCTCGTATTCGATCCCACTGTCTCTGTGTATCCTCTCAAAGTGCGTCGTCTTGCTACCGGGATATATCTGCATGTGATCGAAGTAGTCGATTGCGCGCGAG	Alternaria alternata
241725	SRS013687	SRR060374.2.20394836	ACGAGGAGATGCTCTTCTTCGATGATGAGAGCAGGAATAAGAACGTAGAGGCGCTTGGTGTAACTATGCAACTTATAAGAGATGGTGTGACGAGAGACGAG	Alternaria alternata
241708	SRS042628	SRR061184.1.24904217	TCTCTACACTTTTGACTACTCAACAGAATCTGCGCTAAGGACCTATGAGGAAGTACGGAATGCCTACAACAATCTCTTCAACGAGCTCAGACTGCCTTAC	Alternaria alternata
241708	SRS042628	SRR061184.2.24904217	TTAGCCCTTAATAAGCCCTGTCTTGGTCTTCGTTCGTCGCGGTACTTCCGTCCAGTTTGGTACAATCTCAATGGCAAATCTTTATAAGAATGCACCATAC	Alternaria alternata
241832	SRS018656	SRR061508.1.4609020	ACCTGCGCGCTGTCATGGCGAAGAACGAGTTCAGCGAAAGAGTCCTTGGCCTTACTGAGCACATCATCAGCATGAACCCAGCACACT	Alternaria alternata
241892	SRS043001	SRR061556.1.14509781	GAGAGTTCTACAAAGGTGGGGTCAGTCTTAGTCCGAGGCCACTAGAGGGAGAGGAAGAAGAGATCAAGAAGACAAAGCTACGGAAGTTCATGGTTAGATG	Alternaria alternata
241892	SRS043001	SRR061556.1.17028243	GGGAAAGACCACTCTTCTCAAGGCTATCGACAAGCGCGAGTTCCCCTTCCCAG	Alternaria alternata
241695	SRS018313	SRR062011.1.31391639	GCCAGTTCTTGATCATCGGTCGCACGAGTGCACTCACATTCAACATTGTCAGCCACCTCAAGACTATCATGATCTTGAGTATAGGATGGTACAGCGAAGGC	Alternaria alternata
241695	SRS018313	SRR062011.2.31391639	CTTGAGCCAGTTCTTGATCATCGGTCGCACGAGTGCACTCACATTCAACATTGTCAGCCACCTCAAGACTATCATGATCTTGAGTATAGGATGGTACAGCG	Alternaria alternata
241682	SRS064557	SRR062417.1.5499546	CGATGGTTGTCTTGCGGATTTCGTAAAAATTGCCATTGGGGTTGGTTTCCTTGTTCCAGGGAGCGGTGTGGGATTCTTCATAGAGGACGGTATTGTTGTG	Alternaria alternata
241682	SRS064557	SRR062417.1.28653586	CAAGCCCAAAGTAAAACCAAGATCCAGTCCGTGGTCCTGAATTAAGAATCCAAAAATTAAACACAAATCTTGGTATACACATCCCTTCATGTATCGTTGT	Alternaria alternata
241682	SRS064557	SRR062417.2.5499546	TGTATCCTACAGGGTTACCAGACTTTGGATTTTTCTTGGAAGGGTTAATGATCTTGAAGACGCGGTGGTCGAAGGGATTGGCGTCAACACCAGAGGACTT	Alternaria alternata
241682	SRS064557	SRR062417.2.28653586	CATGAAGGGATGTGTATACCAAGATTTGTGTTTAATTTTTGGATTCTTAATTCAGGACCACGGACTGGATCTTGGTTTTACTTTGGGCTTGGTTTGGTTC	Alternaria alternata
257111	SRS142542	SRR1031740.1.1425626	TTTAGTGGCGACGCATAGACACCACGTTTGCTGTCCTCGCGTAGCTTGATCTCTTCAACGGGCCCGGTCTGGCCGTTCATGCCTACAACGGGTCCCGCTAG	Alternaria alternata
257111	SRS142542	SRR1031740.2.1425626	TGGGAGCGCGCTCTCTACTCTCAACGACAATCTGGACCACGGCGTGACTTCGGGAACTGCGCGCGTTGAACTGGGTACCCGCCACCTTTCTTGAGTTGTCA	Alternaria alternata
241832	SRS018732	SRR1803344.1.8244611	GCCCATCCGCTACGCTCGTCGCATCAAGGATAATGGGCCTGTTCCTGATTTCACTACAAAAGACATAACTTGCAATGTTGGTGGTAACCTGCCAGCCAAG	Alternaria alternata
241832	SRS018732	SRR1803344.1.9460786	TGTAACCAATCTGGCTCCCAAGTGATTGCATCCTGTCTGGCGGCGCAAACGACGACGCGCTCGATGAAGAAGGCATGTTGAAGATGTCGCGTGTCTCAAG	Alternaria alternata
241832	SRS018732	SRR1803344.2.3054816	ACTACGACCTGCGCAATCAATTCACAACAAACTTCCTCGGAACACTTCACATCTTGCAGTTGTCCCTCCCATATTTCCGCTCCCAGAACTCTGGTCGATA	Alternaria alternata
241832	SRS018732	SRR1803344.2.10756659	GAACGGACATTGTAACTCACCGAGAGCCATGGCTCAAAGTCCAACATCATTCTTGTGCGCCAAGTTGGCTTCCGCCATACAGTCTAGCAGCGAAGTGTCG	Alternaria alternata
241832	SRS018732	SRR1803344.1.3054816	AACTCTGGTCGATACCTCATATTCTCGTCCACGGCTGGAGCACTTGGCGTGCCGGGACTCGGCCTGTATTGTGCGACCAAGTACGCTGTTGAGGGTCTGA	Alternaria alternata
241832	SRS018732	SRR1803344.1.11256186	TTCGATTAGTAGCTGGTTGCGAAGAACGATGTGATGTTTTGAGTGCTTGCAAGCTATTCGTGGGGCTCTTGGTGTGAGACCATGGACCTTATCTTTGTGC	Alternaria alternata
241832	SRS018732	SRR1803344.2.5573908	GAGGTCACACCAGGAATGTTGCTAGAAATGGTCAGTAGACAACTCTGCGATCCGACTATGGAGGACGTACTAGTACTTGTTGCCAATATAACCTCTGTCG	Alternaria alternata
241832	SRS018732	SRR1803344.2.9460786	TGTCTCAAGACCAGCGTGCTGAAAGCAACAGCCAAGGAATAGTCACACGAAAAGCGGGGTTGTGATCCTCAGATAAGACGTCCCGAATGCGGAGAGCTGG	Alternaria alternata
241832	SRS018732	SRR1803344.2.11458422	ATCTTATCTTTCCACCGTTCAATCCGGCTCTGTACCACAAACCGAATATACCAGCTATTAGCAATCTATCTCCGCGAAGGAAGAAAGACCCAGCCTGGAC	Alternaria alternata
241692	SRS018623	SRR1803365.1.16256134	GAGCATCTGGGCGGTGATACCTGGTGAACCATATTGGCTCATCTGGATATTGGGCTGTAAGGAGTCGTGTGTGAAGTTTGGTGAGAAGGGGAATGGCTGC	Alternaria alternata
241892	SRS042893	SRR1804168.1.3546912	GTTCACCATCTTCTGTGACACCCTTGATGAACTCATGATCCCGCACATCGACGGCGCTGGAGATGAGCTTGCCGCTCTCTGAATCAGTGCGCGCAATAAC	Alternaria alternata
241892	SRS042893	SRR1804168.2.3546912	CCGCACATCGACGGCGCTGGAGATGAGCTTGCCGCTCTCTGAATCAGTGCGCGCAATAACAAGGTTCTCGCAGCCCATCATATCCCACTGGAACCGTGCG	Alternaria alternata
241892	SRS042893	SRR1804168.2.12299344	AGTTCCAGATTCTCTACAACCGAACGCGTCAAGCTGTCATTACTGGCGAACTTGTCGAGATTATTACCGGTGCAGCTGCTTCCGAGGGTTAAGCGCTCTA	Alternaria alternata
241892	SRS042893	SRR1804168.2.16937019	ACACGCGGGGTTGAACCGAACATGAGGTTGCTGACTGTGCGTTCTAACGACCAGCCGATGAGCTGACACCATTGAAGGTTGTCCGAGAAGAGCCAGTAGC	Alternaria alternata
241892	SRS042893	SRR1804168.1.12299344	GTCAAAATGCCATGGACAACGCTTCCAAGAACGCTGGAGAAATGATCAACAAGTTCCAGATTCTCTACAACCGAACGCGTCAAGCTGTCATTACTGGCGA	Alternaria alternata
241892	SRS042893	SRR1804168.2.4630183	CAAGGCTGTGTGTAGTGTTCATAAGGATGCACGTATGCTGAGGAGAGACGACCGACTCGATGATGTTGGCAATATCGTATACATCAGGCAGGGCTTTTAC	Alternaria alternata
241892	SRS042893	SRR1804168.2.8032196	GCCATGGAGCGGCCGAAACTTTCCACTGTACAAGCTGGCTTGTTGTTGCTGCAGCGTCCTGAAGCGGACTCTTGGAGCTTAACAACTCAGCTGTGGCAAT	Alternaria alternata
241892	SRS042893	SRR1804168.2.11331174	ATTGGAGACACCCGCTGTGCTCTGGAACTGGAAGATACACCTCTCCAGCATAAACTCGGGAGATATGCCCTCAACTCGCATAAGGTTGAGAATCATGTTG	Alternaria alternata
241871	SRS055288	SRR1804171.2.16593167	CACCGTTTTGCGTGCAGTAGTAGTTTAACTCATCACCACCAATGTGGTTCTCCAGCGATTGGCAAAGGTTCAGCTTGCCGACTTCGGTCTGCATTGTGTT	Alternaria alternata
241818	SRS019496	SRR1804173.1.1204400	CAAGCCCTTCCTCGAATTGAACACTCCCTTCTCCACTGAACGCACCGCCCGCATCGAGGACGAACAAGGCAATCGCATACTTCCCGATAAAGTCGAACAA	Alternaria alternata
241818	SRS019496	SRR1804173.2.1204400	GGGCTGCTCCCGACTGAAACAGATCTCCAAGCATATAGACTCCAAGCCCTTCCTCGAATTGAACACTCCCTTCTCCACTGAACGCACCGCCCGCATCGAG	Alternaria alternata
241818	SRS019496	SRR1804173.2.17854173	TATGGTAATCTTAATTTTCCTTCCAACAAATAATTACATTCTTTCATTTTTATTTTCTTTTATCTGTATTAATGGGCTCCTCTGAATGGTAACATTCAAT	Alternaria alternata
241818	SRS019496	SRR1804173.1.17854173	ATAATCAGTTTTCTGTATCTTCCAAAGCTGACATACAAACTGTTATAAATTTCTTTTCTTTTTCAGGTTTACATTCTTTGATAGGACTTAAAGGTATTTC	Alternaria alternata
241818	SRS019496	SRR1804173.2.3528323	GGGCTGGCTCCCGACTGAAACAGATCTCCAAGCATATAGACTCCAAGCCCTTCCTCGAATTGAACACTCCCTTCTCCACTGAACGCACCGCCCGCATCGA	Alternaria alternata
241852	SRS048262	SRR1804174.1.18471886	TTGCGTGAGGAGCTTAGTCAAATGACTACGTGGCTCTCCAAAGAAGCTCAGATCAACACATTCTTTGTGCCT	Alternaria alternata
241852	SRS048262	SRR1804174.2.18471886	TAGGCACAAAGAATGTGTTGATCTGAGCTTCTTTGGAGAGCCACGTAGTCATTTGACTAAGCTCCTCACGCA	Alternaria alternata
241732	SRS018888	SRR1804290.2.351065	ACAATCTTATTCATCAGCCCATACCAGGTGCCCGCATCTTGGTTCTGCAGAATGATCGCACCAAGTCTTGGCGACTGTAACAAGCCTTCCTGGTTGATGT	Alternaria alternata
241807	SRS019638	SRR1804338.1.23972274	TGCCAATATTGTTATGATTTGCATACATGCACTCACCTCACTAGTACCAGTCGGGTGGCCACACACGTGGGCACAAATTCGTAAGCTGCGATCCTGGGGC	Alternaria alternata
241771	SRS147425	SRR1804489.2.12431068	GAACACAAGTCTGTCAATATTGGCTTCATCAACAGCTCTGGTGAATGGGCATCCATTTCTGGTCATGCCTCTATTGAGACTGATCGCGAGGTTGTGCGTA	Alternaria alternata
241853	SRS055017	SRR1804492.2.14944615	GCACCTATCCTAAAGACGTCTGGGAAGAAGTCTGGACACGTAACGGACATCAGGTATTCCGCCACTACCACAATATGCAGTATACGTTGCCGCACTACAT	Alternaria alternata
241853	SRS055017	SRR1804492.1.14944615	AGTTTTTTCACTGTTCTTGTAGCATTGTTGATACCAACGTTTATAGGTCGCTTGAATTACTACTCTCAATGGCTAGTAAATAGCGTCGGCACCTATCCTA	Alternaria alternata
241716	SRS143895	SRR1804559.2.3861813	GCAATGGCTGATGCAGCGGTAGAAGGACGAATAGACAGGTTCTTGTCCTTGGGTGCAAGCACGCGCCTCAATTTAGACTCTTCCCGCTTCAGAGGCTCTT	Alternaria alternata
241716	SRS143895	SRR1804559.2.9767339	CTCTCTTTTCCCTCTCTCCTTTGCTCCCCCTTGAATCGCCCAAACCCCTCTCTTCGGCGTTTACATCTGCTTCAAATTCCAGACGCACGAATAT	Alternaria alternata
241716	SRS143895	SRR1804559.1.3861813	CGCACAGCCTGAGGTAGCGGCGAGGTCTTGGGTGTAGCGAAAGGTTGAGCACCGACAGGCTTGGACGCAATGGCTGATGCAGCGGTAGAAGGACGAATAG	Alternaria alternata
241716	SRS143895	SRR1804559.1.9767339	CTCTCTTTTCCCTATCTCCTTTGCTCCCCCTTGAATCGCCCAAACCCCTCTCTTCGGCGTTTACATCTGCTTCAAATTCCAGACGCACGAATAT	Alternaria alternata
241805	SRS019428	SRR1804577.1.216735	CGGCTCCAGTATGCCAACCATGCTCAGTAACCGCCACGCCGTATCGCTAGGTTGAGCGCCTACACCGACCCAATACCGCGCGCGCGATAAATCGAGCTTA	Alternaria alternata
241685	SRS044365	SRR1804717.1.5560453	ACATTCTTCAGACGGTCGTTGGTAGGCAAGCTGATATTTGCCGGAGCTCAAAGGTTCATGAACCTCGAGTGCGTAGTCCACGTATTCTGGACATTGCGCT	Alternaria alternata
241727	SRS045244	SRR1804767.1.12617026	AACACCGTCATGGTCCGCCTACGAGAAATCCCCAGGACGGCCTGTTTCGCCTGGTCGCCAGGCCCCACGCAGCCTCTTGTTGCCACTGGAACCAAGGCCG	Alternaria alternata
241832	SRS018732	SRR1804841.1.1319270	TGGTCCGTTTTCAAAACGGCTATCCCCAAGCAATCTGGTACTCTCAACACGCCAACGGCCAAGCCTTTCGCTACAATACCGTCGAAAAGTCTGGCGATAG	Alternaria alternata
241832	SRS018732	SRR1804841.1.2163287	GCCTCAACTTTGAACTGGTACTTCAGACAGTCCTTGATGGTAATGAGACCAGTTAGACGGCCGCGATATTCGATCAAAACGACCCGTGGACCCATTTTCT	Alternaria alternata
241832	SRS018732	SRR1804841.1.2619429	GACGCGCCCCCCTCATCTGGCGCGTGGCCGTTCGGCAACACCTGCGATGGACGGCCGCTCCTCGCGAGCAGAATCAGTAGCTTCCGCGAGAATACCACGA	Alternaria alternata
241832	SRS018732	SRR1804841.1.3183485	GCTTCTTAGCATTGGCCTCTACCGCTCATACCGACAAAAAGATCTATTCACGTCAAAGCAATGGCACGGAATACAAAGTCGGATACACCCCTTTGAAGAC	Alternaria alternata
241832	SRS018732	SRR1804841.1.3676187	CACGTCATCTACATTACGGCAGCCGACAGTCATTCCTCAACAAGAGCCTACCCCTATGGGATCTTCCGCTTCCCACGGCGAGGCGCCGCAGCCCTTCTCT	Alternaria alternata
241832	SRS018732	SRR1804841.2.2163287	GACCCGTGGACCCATTTTCTTGAACAGCTCCATAACGGTTTCGAGGGGTAGGCGGGGATGCACTGAGAGTGGTGTTGGATCGATATAGCGGGTGAAGTCT	Alternaria alternata
241832	SRS018732	SRR1804841.2.2619429	ACAGCGGCGTCGTGGTATCGACCAACGGAATCAGAGGCACAGCAGTAGACCTTTCCATGGGTCCGAGTGCGCTGAGCAACAAGACATATCAATTCGACAA	Alternaria alternata
241832	SRS018732	SRR1804841.2.2640048	TGATGATGACCGCAGCAAGCTTCAGATACCACTCGTGCGCCCTGAAGATGATCGCGCTTTCAAATTCTTGCACACTAGCGGTGCTTCCACGGCGCATCTA	Alternaria alternata
241832	SRS018732	SRR1804841.2.3676187	CTCAACAAGAGCCTACCCCTATGGGATCTTCCGCTTCCCACGGCGAGGCGCCGCAGCCCTTCTCTTTACAACTACAAGGCACAAAGTATGCCGTTCAGAT	Alternaria alternata
241832	SRS018732	SRR1804841.1.2128802	CACTAAGCCCAAGCTCGAACAGCCGGCCCAGGATACTGAGAGTGGGGGACCTATGCTCGACGCCGACGGAAAGCCCATGACCAAGAACGCCATGAAGAAG	Alternaria alternata
241832	SRS018732	SRR1804841.1.2640048	GCGCGATCATCTTCAGGGCGCACGAGTGGTATCTGAAGCTTGCTGCGGTCATCATCATACAGTGGTAGTTGGCTAGAAGAGAAAAGAAGATCGGCGTTAT	Alternaria alternata
241832	SRS018732	SRR1804841.1.3389311	CACATCGTTGACACCACCTGTGGAACTCTCACAGCAGTATTGTGCAAAGCCAAACCAGCAGGACAGGTGCTCGTCGTCGATGTAGGGCTCCGTACTTGAT	Alternaria alternata
241832	SRS018732	SRR1804841.2.1319270	GAGCCAGCTCAACTTCGGTACATTTTCCCCTTCTTTTCCAGACTACACCCGACCCTAATACGACCTCTCTAGGTAATCACGTAGGCGACTGGGAGCATGT	Alternaria alternata
241832	SRS018732	SRR1804841.2.3389311	TACATCGACGACGAGCACCTGTCCTGCTGGTTTGGCTTTGCACAATACTGCTGTGAGAGTTCCACAGGTGGTGTCAACGATGTGTGTGGTTGGACAGATG	Alternaria alternata
257115	SRS147377	SRR1804908.1.4365182	CCATTCAGGCGACATGCAGGGCCTATAGCGAAGGCAAGGCGTTATCTGACAAGCTTCAATCACCGGCTGTAGTACCTGACATCGAGGATGCATGTTCTCT	Alternaria alternata
257115	SRS147377	SRR1804908.2.4365182	TTCCACTGTCTGTACGCCGCGACCCAAGTGCGATGAGTGTCCCATTCAGGCGACATGCAGGGCCTATAGCGAAGGCAAGGCGTTATCTGACAAGCTTCAA	Alternaria alternata
241716	SRS143895	SRR1804942.2.927107	CTTTGTGTGCTCGAATAATCGCGACATCGCCGGTCAAAGCAGTCTCCATGAGGAACTTCTTGCCATTGAACTCTCTGACCTCCCTCTTCTGTCCGAACCC	Alternaria alternata
241813	SRS142921	SRR1804966.2.37094569	GGCTGGTGGTAACTCACATACCCCCAAGGTTGCTTCGGCAGTACGATCAGCCTTCCCAGACTCCACGACTGTCCTCGCGCCTTCCACATCCCCATCCGCC	Alternaria alternata
241813	SRS142921	SRR1804966.1.37094569	CGAGGACAGTCGTGGAGTCTGGGAAGGCTGATCGTACTGCCGAAGCAACCTTGGGGGTATGTGAGTTACCACCAGCCAACACAATCTCAGAGATGTCGAG	Alternaria alternata
241756	SRS015694	SRR1804998.2.6517179	CTTCCTTGAGGGTCTTCGCGGCGGAGGGATGTATATGTAGCTCGTAGAACGCCCATTGAAGAAGGATAGATGT	Alternaria alternata
241756	SRS015694	SRR1804998.1.6517179	CTCTTCCTTGAGGGGCTTCGCGGCGGAGGGATGTATATGTAGCTCGTAGAACGCCCATTGAAGAAGGATAGAT	Alternaria alternata
241832	SRS018656	SRR346656.1.14306531	TCTCCGCCGAATAGATAAATTTCTTTCGTGTTTGCCGCCCGGCACCAGGCATGCCCAGATCGAGGCAGTGGCGAATTCGGACTTGTGACTTGTTTCCAGG	Alternaria alternata
241832	SRS018656	SRR346656.1.17136856	CTCGTAAGCGCCAATCTCTTCTTGTTCGCCTTGCAGCCAGCGCTCCGGCCGGAATTCATAGGGTTTTGCGCCGAAGATGCTCTCCTTGTAATGAACGA	Alternaria alternata
241844	SRS077335	SRR513153.1.4283582	CATCTCCATGCTAAAGGATCGTCGCCCACGTTCAGTCCCTTCTCCTCGTACTGCTCTTGGGTCACCCTCCCCTTGCCATTATATTCACCAAAAGCGCGAA	Alternaria alternata
241728	SRS147346	SRR513170.1.25536161	TGTTTCTTGCGCTGATCCGGGCTGTCAAAGAACTTTGCTACAACCTGATTCTTTGGGTGTGAGAAATCTATCCATTTAGGGTTGCTTAGCACTGTGATGA	Alternaria alternata
241728	SRS147346	SRR513170.2.25536161	AAGTTCGACCGAGAGCAGCAGCTGGTGAAAAAACTCCTGTTTCTTGCGCTGATCCGGGCTGTCAAAGAACTTTGCTACAACCTGATTCTTTGGGTGTGAG	Alternaria alternata
257108	SRS146812	SRR514185.1.46869723	AGGTAAATGGTGTACCCGTACGATAGAAAGAAAGAGGCCCAGCCTGTTCGACCGTCTGGTGTATCGAGAAAGTTTGTCGCAGTCTGACCCGTTCCATGCA	Alternaria alternata
241696	SRS097889	SRR514230.1.6859452	AGGTTCCGATCTCGAGGAATCCAAACATGCTGTCGAAATAGCGAAAGCGCACCCAGGGCTGTGCTATGCAACGAT	Alternaria alternata
241696	SRS097889	SRR514230.2.6859452	TCCGATCTCGAGGAATCCAAACATGCTGTCGAAATAGCGAAAGCGCACCCAGGGCTGTGCTATGCAACGATTGGT	Alternaria alternata
241758	SRS098717	SRR514256.1.31834127	TGTCTCCTTCATCTGCTTGAGAGTGAAGGAAAGCTGGAACGCAAGACTGATGGCGAAAGCCAGGATACCGTGTCTAGCGCGAACATTGAAGTCTTCTGTC	Alternaria alternata
241758	SRS098717	SRR514256.2.31834127	GGACCCTTTGACTCAATAACGAAACCGCAATCCGGCGAGAAGCCCACCATGGACATGGCATGTGGAACATCGTGAGGGACAGGAGCTCCAGTAGGAAACC	Alternaria alternata
241731	SRS143417	SRR514305.2.61051055	TCCCTCAAGGACGAAGCAAAATGGATGTCCAGTCACCGCACCGCTGCGTTTGAGGCTGGCAAGAAATTGCGACACATGCCCATCGAATTCATAAGTGCCG	Alternaria alternata
241731	SRS143417	SRR514305.1.61051055	ACTGGACACGCCTGAAACAGATACTGCCCAGGTCTCGTCTGATCCTGGCGCCGAGTCAAATACACCGTCCTCGCCCTCTTCCACACCCGACAACACAACA	Alternaria alternata
241817	SRS140513	SRR528064.1.1175887	CTTATGCGTCCGCTGTCCGACGCCGAACTCGAACGTGACGATATGCCCGTCATCAACTGGTATGAGC	Alternaria alternata
241817	SRS140513	SRR528064.2.1175887	CTGCTCATACCAGTTGATGACGGGCATATCGTCACGTTCGAGTTCGGCGTCGGACAGCGGACGCATA	Alternaria alternata
241809	SRS017916	SRR531997.1.769006	GACGCTCTGCGAGAAGTTTGTAAACGCAGACTGCCGAACGGAGTAGTATGTGTATATGAGGATTTGTGAGCGATAGCTGGTGTGCTGAGGTAGAGGTTCGC	Alternaria alternata
241809	SRS017916	SRR531997.2.769006	GTAGTATGTGTATATGAGGATTTGTGAGCGATAGCTGGTGTGCTGAGGTAGAGGTTCGCGTAATGCGCCTCTTGTGTAGTAGACCTGATTTTGGATTGCCC	Alternaria alternata
241809	SRS017916	SRR541365.1.1158446	GAGTTAGCGGTTACAGCAGTATCTAGCCATGGCTTTCGCGGCCGCTGATGCTGCGCCATGGGTCCGTGTCGAAGACAGGGAGGCTCTGAGG	Alternaria alternata
241809	SRS017916	SRR541365.2.1158446	CCTCAGAGCCTCCCTGTCTTCGACACGGACCCATGGCGCAGCATCAGCGGCCGCGAAAGCCATGGCTAGATACTGCTGTAACCGCTAACTC	Alternaria alternata
268877	SRS063518	SRR545648.2.2142764	GAGAGTGGGTATGCGTTCTGGGGAGCGGAGCCAGTGGAAGACTGCGTTGCTGAAGAGTAGATCTGGCTTTTCATCTGCTTGAAACGTTGCTAGATCTCCGG	Alternaria alternata
241857	SRS143466	SRR1804898.2.19816777	ATCACCAATAGTTGGGGTAGCACGGCTAGCAGACTTGTTGGTAAAGTGCCATGATTTCTTTTCCTTGGAGTATTCAGTACGAGCACTAGGATTCAAGTAT	Amylomyces rouxii
241886	SRS047741	SRR1804886.1.5937291	CCTCTGAAGTTCTCATCTACACACGAGCATAAACCCTCACGTCATGTCCTTTTAACGTTTTCAATTCGTTTCAACACAGATCACGAAAAAAGCCCATCTC	Anisakis simplex
241886	SRS047741	SRR1804886.2.5937291	ATAACCCCTCACGTCATGTCCTTTTAACGTTTTCAATTCGTTTCAACACAGATCACGAAAAAAGCCCATCTCTTCCAACAAGGATATGGGCAACTAATGA	Anisakis simplex
241697	SRS140645	SRR528477.1.3453300	CAGCTATAAACTATACTCCTATATAGTGTCACGTCTAGCTATTTCCTCCCCCCTAAGAACTTGAGGGGGGCGGGGAAATAGCTATCAATCAG	Anncaliia algerae
241892	SRS098514	SRR513175.2.84650778	TACAAGATATTTTTCTTTTTAGAGCGGACTTCGTTCGCGCCGCGTTATTTTCTACTTTAGTATGTTGTACAGAAAAACTTCCATCTGCATCAATAAATCC	Annulohypoxylon stygium
241695	SRS018313	SRR062011.1.26352303	TGTTGCAATTTTTCATTGGTATAGTTGATACACAACTGTTCAAAAGAGTTTTGTTTGAAGATTTCAAAGCCTGCAA	Aplanochytrium kerguelense
241695	SRS018313	SRR062011.2.26352303	TTGCAATTTTTCATTGGTATAGTTGATACACAACTGTTCAAAAGAGTTTTGTTTGAAGATTTCAAAGCCTGCAATA	Aplanochytrium kerguelense
241886	SRS047741	SRR1804769.1.9240900	GGATGATAGGTTTTGATTGCTGTTCTTTAGAGATTTGGTTCTTCTTGTTCTTGTTCTTCTTCCAGTGTGCCACAATAAAAGTACGATGATATGTAAAGGA	Arthrobotrys oligospora
241886	SRS047741	SRR1804769.2.9240900	GGTTTTGATTGCTGTTCTTTAGAGATTTGGTTCTTCTTGTTCTTGTTCTTCTTCCAGTGTGCCACAATAAAAGTACGATGATATGTAAAGGACCGCAATA	Arthrobotrys oligospora
241886	SRS047741	SRR1804769.1.4784193	CTGGCAGGATCAACCAGATAACTATCCTTTGGTTAGGGGGTGTCGTCTAGGCGGAGCTGACTAGGCCGGTGTGCCTACGCTGCCTAGAGCCGGGTCCGCC	Arxula adeninivorans
241695	SRS018313	SRR062011.2.29721874	ATCCAAATGATCCAAATGATCCAAATGATTCTGGTTCTAGTTCTGGTGATCAATGATCACTGTATCGAATTCCTTAGGCGCTTGGACCATAGTTTCTACGA	Ascoidea rubescens
241886	SRS047741	SRR1804886.1.5867445	TTACTTCTGAAACCAGAAGATTCCAGGTTCGACTCCTGGCGGGGAAGATCTTTTTTTTTTCAATTTTTGGCTTGCTAATCTTCTGGTAGGAACCACAGTT	Ashbya gossypii
241886	SRS047741	SRR1804886.2.23011006	CTGTTCCTCGTGGCCCAATGGTCACGGCGTCTGGCTACGATTCAGTAGTTACTTCTGAAACCAGAAGATTCCAGGTTCGACTCCTGGCGGGGGAGATCTT	Ashbya gossypii
241756	SRS062654	SRR1804740.1.7226163	CTTGATACGACCGCCACGCTGGAACACCATCATACCAGCATAGATATCCTCGTTCAGATGCAGACCCTTTTGCGCCTTGGACACACCACCACGCGTTGTC	Aspergillus aculeatus
241893	SRS142599	SRR514200.1.3883753	TTAATATTTTCTATTGATCTTACACTTGTAACTTTTAATTTTGAACAATTAGTTTTATCTAGATATATACTAGTGGTAAAAGATAAATATTCACGAATGG	Aspergillus brevipes
241692	SRS018623	SRR1803365.1.14335243	ATACATTTTTACCTGATCCAGCTGAAATTACTGTACTTACTATTCCGAATCCTGGTATAATTAAAATATAAACTTCAGGGTGTCCGAAGAATCAGAATAG	Aspergillus campestris
241697	SRS023346	SRR060006.2.11683574	ATCTTGTAGTTCCTTTTGGTTCAGGTTTATTTATATCTGACTATAGTTTAGGTTTATTATATGCATTAGCTGTTAGTTCTTTATCTACATATGGAATATT	Aspergillus clavatus
241697	SRS023346	SRR060006.2.4134373	ACATAAATTAGCTTTATTTGGTTGAGCTGTAATAATAACAGCTGTGTTATTATTATTATCATTACCTGTATTAGCTGGTGGTATTACTATGGTTTTAACT	Aspergillus clavatus
241697	SRS023346	SRR060006.2.34814156	GAATTTATGTGAATAACTTAACCTTATGATCAAGTTATTTAGGGAGGGTACCTAGAATCGAACTAGGATATACTATGCCACATACAGCTGTTCTACCATT	Aspergillus clavatus
241892	SRS043001	SRR061556.2.22183615	CATTCCAATATAATATGGGTAACAAGACTTGAACTTGTAAAGTTAAAACTATCCCGGCCTAAACGGAACCTGGTTACCAAATTTCAGCATACCCATAAAT	Aspergillus clavatus
241892	SRS043001	SRR061556.1.22183615	GTAAAGTTAAAACTATCCCGGCCTAAACGGAACCTGGTTACCAAATTTCAGCATACCCATAAATTGCTCGAGATAAGACTTGAACTTATATCCTAATCAT	Aspergillus clavatus
241893	SRS142599	SRR514200.1.777441	TTTAAATTTGATAAACTATATTGTACTAAATAGAAAATAAATGATTGTATTGACTCTACACTATTTATAGTTAATGCTAATAACATGAAACCTAAATGAG	Aspergillus clavatus
241893	SRS142599	SRR514200.2.19902186	AATGACAAGAAAGATGATTTTTATCATCTAATGCCAAAGATATTGGGACATTATACTTAATGTTCGCATTATTTTCAGGTTTATTAGGTACAGCATTTTC	Aspergillus clavatus
241893	SRS142599	SRR514200.2.32090673	AATGACAAGAAAGATGATTTTTATCATCTAATGCCAAAGATATTGGGACATTATACTTAATGTTCGCATTATTCTCAGGTTTATTAGGTACAGCATTTTC	Aspergillus clavatus
257113	SRS043667	SRR528508.1.917575	TTCCCGTCCGCTCAGCCGTACTTAAGCCACACGCCGGCCGGTTAGTAGTTGGGTGGGTGACCACCAGCGAATCCCGGCTGTTGTATGTTTTTGCTTTC	Aspergillus clavatus
241892	SRS042893	SRR1804168.1.21700565	GAGGGTGATGTATACCTTTACTTCCCGACCTTGACGTGGCGAGTCTGGGAGAATCACCCTTTCTCGGTAATGACGGATGTCTGTCAAGGTAGCGATACGG	Aspergillus flavus
241892	SRS042893	SRR1804168.2.21700565	TCAAGGTAGCGATACGGGGTCGTCGACTACCAGAATCACGACCGATAAGGACAGACTTCCTATATCTTGGACTGAGAAGGGAGAGCATCTAGACAAAATG	Aspergillus flavus
241697	SRS023346	SRR060006.1.11683574	TAAAGAGAATATTAAAGTTATTACAGGTCCAAGGAAAAATAAAATAATATTAGCTTGTGTAGGTGCTACATACTCTTTTAATAATAATTTTAAAGCATCA	Aspergillus fumigatus
241697	SRS023346	SRR060006.1.4134373	TTATGTAAACGTATACCTGGACTTCTCATATTTAAAATAGTTGTAATGAAATTCATTGCACCAAGCATACTACTAATTCCACTTAAATGTAAACCAAATA	Aspergillus fumigatus
241813	SRS049164	SRR062341.2.8730119	GGACAAATTTGGTATCGGCGCCCATCGCATCATAATCCCGAGAACGAGCGTACGAGCGACCCAATTTTGTGATCTTCCCCGAGGACTTGTCGATGGAGAT	Aspergillus fumigatus
257122	SRS064645	SRR066418.1.6337216	AAACCTTTCCTTCCAATCCTCTTCTCCAGCATCGCGGACAACCGGCAACTCACGATCTTCCTCTGGCCGAAAAAGTCTTTGAATCTCTATGTGCCGGCCG	Aspergillus fumigatus
257122	SRS064645	SRR066418.2.6337216	ATGTGCCGGCCGTCCTACTGCTATCCCGCAATATGACAAGTCTGCTTATTCGGGCCAGGGCGATCGTGTACCCGAGAGCCAATGGGAGACAGTCAACGGC	Aspergillus fumigatus
257122	SRS064645	SRR066418.2.3946141	GATGTCGAATGGAGCGCTGCCATCCTTGGGGTGAACACGGAGAGTCATGGGCTTGCCAACCTCGAGCTGGGTGCAAAGGAGGTCGACGGTGTCCTCAGGG	Aspergillus fumigatus
257122	SRS064645	SRR066418.1.4644484	TTGTCGTTGTCGCTATTACTGGTATCGGTATCGGATGGACTTTTCAGCCAACTCTGATCGCTTTTCAAGCCCATTGTACCAAGTCCCATCGAGCGGTAGT	Aspergillus fumigatus
257122	SRS064645	SRR066418.2.4644484	GTCGAGTGAGCCAGGTACCGGTATCCATTTGGTAGGTTTGATCGGAGTGTTGCTTGCAAGATAGCAGCGGAGACGGCAAGTCCACAAGCACCTCCGAGGC	Aspergillus fumigatus
257119	SRS097958	SRR1031726.1.1277189	CGAGCTCCCAGTAGCATATGCTCCTTCGGCAAATACTCATACGTTGAGTCGGCCATTCCACCCACAGTGAAGCGAGGATCTGTAAACTCTAAATCCTCAGC	Aspergillus fumigatus
257126	SRS148253	SRR1803355.1.11843245	CAGATTCATCATGATATCATGGCGCTGGGAACCCTTGCCCGCGGATTTTCAGACTGGATGCCTGGAACGAACACGCCCGCTACCCTACCTGCACCCGAAG	Aspergillus fumigatus
241892	SRS042893	SRR1804168.1.11132445	CTGCCCTCAAATCGGAGCCTCTTGCGAAGAAATGGGGCAATGTTTACACCTTCAGGTAGCTTCACACCGCCCATAACAGCAAGATTGACAATGCGACCGT	Aspergillus fumigatus
241892	SRS042893	SRR1804168.1.15152016	TTGCTTTCGAATTGTCGCGCTCAGTTTGTCGGCCGGGACACGAGGACCATCGAAAGAAAACCCTTCAAAACTCAATCGCAGAGTGGAAATCGCATACCTG	Aspergillus fumigatus
241892	SRS042893	SRR1804168.2.11132445	ACTCTGAGGAGCAGAGACGAACAATACCAAAAGAAGCCACGCAATACCCTTGTAGAGCATGCTTTACCCAAGTTCAAGGATGGAAGTTTCAAGGTGTTTG	Aspergillus fumigatus
241893	SRS142618	SRR1804318.1.3290370	TCTAGCACTTGATGGATGGATGTCAAACAGACGCTTAGTGCATGCATATAAGCGGCGTTGGTATAGTCTTCTTTCTTCCGGTCGTCACCGGTCTCCATCA	Aspergillus fumigatus
241893	SRS142618	SRR1804318.2.3290370	AGTTTTCGTATATGTAAAGATTCACGATGTGCTCTGACTGTTTCATGATAGCTGTACGTTGGTCAGTTAAGCTGGGTAATGTACATCGCGGCCATCGGAC	Aspergillus fumigatus
241718	SRS144183	SRR1804657.2.2237597	GGAACAAGTTCTTCATCGTCAACCAGGCCTTCAACGTCATTATGGATTTCGTCATATTGGCCTTGCCTATTCCCATGATTTGGGGGCTACAAAGAGCATG	Aspergillus fumigatus
241718	SRS144183	SRR1804657.1.2237597	GTCCAAAGCGTGGCCTGGTAGACAGTAAAGGTCGTATCGGATGTTTTGATCCAGAAGAGCACGACGATCCGGGAGATACTAGCGAAACAGACAAAAGCAC	Aspergillus fumigatus
241812	SRS049773	SRR1804903.2.3108456	AACCAGTACCCACGTTCCAGCAGTAGCAGCATTGCTGATTGCTTTGTCGGCACTCTCCAGACCTTCGTTGGATCCCATTGCAATATTGGCGCAGGTTGCG	Aspergillus fumigatus
241812	SRS049773	SRR1804903.1.3108456	CCCATTGCAATATTGGCGCAGGTTGCGTGCATACGTTCGACGAGAGCATCCACCTTGTAACTAGCATCGAATCCAGGACTCGAGCTAAGAGAGATTGGTG	Aspergillus fumigatus
241737	SRS148721	SRR512794.1.64137775	CACAGACAAGGGTGTCCATGCAGCGGGCAACGTCGTTTCGCTAAAACTAATAATTGAAGATCCAGACCTCATCAAGAAGATCAACGAGAAGCTTTGCCCC	Aspergillus fumigatus
241758	SRS098717	SRR514256.1.14864333	TATAGATTTGCTAACGCTTTTCCTATGCGTCACTTGATGGTCCATGGACTCTGTATTAATGTAGATCACGTCATACTGGTTCGAAAACCCATTGAACTGA	Aspergillus fumigatus
241758	SRS098717	SRR514256.2.8685176	CCCACACCGACATGATGGCCTAAGCTAGAATGACGAAATCAAAGCGGGACGGCAAAATTACATTAATGATCCAGGTATAGATTTGCTAACGCTTTTCCTA	Aspergillus fumigatus
241758	SRS098717	SRR514256.2.27971800	AGAAGATTAAGCACCTTGCATGTGGTGATAACCACGTCCTCGCTTTGGATGAGAAGGGTGCAGTATTCTCCTGGGGATCCGGTCAACAAAACCAATTGGG	Aspergillus fumigatus
241758	SRS098717	SRR514256.1.27971800	GGTTGAGCGGCCTCCAGCCGCGTGAATTTGGCCTACCAAAGAATATCGTTCATGTCAGCTGTGGTGCCTTTCATTCCTTCGCCGTCGACGCGACTGGGAA	Aspergillus fumigatus
241697	SRS140645	SRR527919.1.331600	AGGAACAGGATATATCGACGTAGGTACATGTCTAAAAATCGGAGATGGAAGTCAGTCATGCCCGGAGTGCGGCCCCCTTGCTTTGGCTGATTTTGACTGGT	Aspergillus fumigatus
241697	SRS140645	SRR527919.1.3215456	CCGGGGCACCAGCAACATCGTTCATGAACCGAACGCAGCGAGTGCAGTGTATACACCGGTTCATGGATGTCTTGACGAGAGGTCCGATATTCTTATCTTCA	Aspergillus fumigatus
241697	SRS140645	SRR527919.2.331600	GACTCCAGGCACACCTTCCGGGACAGGTAGAATCGTGGGTCTGTACGAGCTTTCATCATAAACGGCCGATGCAGGAACAGGATATATCGACGTAGGTACAT	Aspergillus fumigatus
241697	SRS140645	SRR527919.2.3215456	TGTGCTTCAGTTCCCATGGACGAGCACGGAAAGCATAGGGTTTCGATGTTAGAGCACCAACCGGGCAAAGGTCAATTATATTCCCGGAGAGCTCAGAGTCG	Aspergillus fumigatus
241797	SRS018351	SRR059395.1.7457443	GCACTTACAGCAAAATCATAGGTCGGGAAGATAACCCAGCCTGGGGCCTTGTGGTGCTCCTTCTTCAAGACTCGGTAGGCGGCAAGATCCTAGGACAGTTA	Aspergillus nidulans
241892	SRS043001	SRR061556.2.15621877	TCAAGATACATATTACTATGGATCTACTAGTTTTGGTTCAGCTAAAAATGTTATTAATTATTTTGATTACTTTCATTTATTATCTAGTAAACATGTTAAC	Aspergillus nidulans
241892	SRS043001	SRR061556.1.15621877	ATTAAATTTTCAAATTGATCAAAAAAAAAAATATATTTTACTATTAATTAAAGAATTTTTAGGTGGTAATATTGGCTATAGAAAAAGTCAAGATACATAT	Aspergillus nidulans
241893	SRS142618	SRR1804318.2.1954807	CCAGACACTGTCGCTATGGCGTCGGAAATCAGAAACCACGCGGCCAAGAATACCACAACTTCACGCAATCGCAGTGCAACCTTAATGGTATTCCAGAGAG	Aspergillus nidulans
241893	SRS142618	SRR1804318.1.1954807	GACTTCCACGCAAAACCAACAACGCGTAGCCAGACACGCCATTTCTGACGATACCCAGCGCCAGGGGTGACACCCTCTAACGGAGGGCCAGGACGGCTTC	Aspergillus nidulans
241893	SRS142618	SRR1804318.2.2522538	GAATAGTCAGCATAGCCCGTCGTTTCGTCAAAGAGGTCCAAGGTGGTCGAACAATTATGAGTCTGCTCATAAATCATTTGAAAAGTAGTGACATGATTAA	Aspergillus nidulans
257132	SRS149244	SRR1804756.2.11136583	GGTCTACATGACGCCAAAATCCCCCGATGAGGCTCTTCACTTTCGCGGCAAGACCCTGACTCCCGAGAGCCCTCGCCCGCTACACGTCGCGGAACCTACC	Aspergillus nidulans
241893	SRS142618	SRR1804877.2.2030375	CCAGACACTGTCGCTATGGCGTCGGAAATCAGAAACCACGCGGCCAAGAATACCACAACTTCACGCAATCGCAGTGCAACCTTAATGGTGTTCCAGAGAG	Aspergillus nidulans
241727	SRS045244	SRR1804909.2.14476368	TTTGCCAGTGGTTGAGGGCAAGCCACATGATCTTCTGCGGCGCACCAGCACACTTGATGGGCGAGGAAGGCTGGGTAAAAATAGCCTCACCTTCTTTAAG	Aspergillus nidulans
241874	SRS147919	SRR513442.1.56800983	AAGCTCACTAACCGCCTTGAAACTCTCATTCTTCTTATCGATGTTCTTATCCGCAAAGGTAACCGGAACAACCACGCTCGTGAAATCCAGCAGGTTGATC	Aspergillus nidulans
241874	SRS147919	SRR513442.2.56800983	CTGGTCATGCCGTACCGCAGCGGTAGGCGTAATCGGCGCGATGATGGCGTCCAGTTCCTTCCCGGCCTTTTCTTCAGCCTCCCGCCATTTCTCAAGGTAC	Aspergillus nidulans
241701	SRS076929	SRR513830.2.4150685	GGTTACCTTTGCGGATAAGAACATCGATAAGAAGAATGAGAGTTTCAAGGCGGTTAGTGAGCTTGATGCCCTCGTGCAGGAAGAGTATGATCCGGAGGCG	Aspergillus nidulans
241761	SRS098827	SRR520266.1.7192420	AAGACCTACTGAACCCGAACATCAAAGCTGTTAACATGAACGAGCTCTGGGACACGCATCTCCAGAAGTGGAATTACCAGATGGAGTACCTTGAGAAATG	Aspergillus nidulans
241761	SRS098827	SRR520266.1.15027130	GTTCCGGTTACCTTTGCGGATAAGAACATCGATAAGAAGAATGAGAGTTTCAAGGCGGTTAGTGAGCTTGATGCCCTCGTGCAGGAAGAGTATGATCCGG	Aspergillus nidulans
241761	SRS098827	SRR520266.2.7192420	ACCGCTGCGGTACGGCATGACCAGTTCCGGTACTATGGGTATGCCTCTGTGATCAACCTGCTGGATTTCACGAGCGTGGTTGTTCCGGTTACCTTTGCGG	Aspergillus nidulans
241761	SRS098827	SRR520266.1.30927455	ATCGATGTTCTTATCCGCAAAGGTAACCGGAACAACCACGCTCGTGAAATCCAGCAGGTTGATCACAGAGGCATACCCATAGTACCGGAACTGGTCATGC	Aspergillus nidulans
241761	SRS098827	SRR520266.2.11105787	CCATCTGGTAATTCCACTTCTGGAGATGCGTGTCCCAGAGCTCGTTCATGTTAACAGCTTTGATGTTCGGGTTCAGTAGGTCTTTGATATTTGGAATCGC	Aspergillus nidulans
241731	SRS098881	SRR628266.1.11442911	CGGTACGGCATGACCAGTTCCGGTACTATGGGTATGCCTCTGTGATCAACCTGCTGGATTTCACGAGCGTGGTTGTTCCGGTTACCTTTGCGGATAAGAA	Aspergillus nidulans
241731	SRS098881	SRR628266.1.26430469	ACATCTCATGGCTAAACAAGTACGACGAAGGGGACTCGGTTCTGACAACCATGCTCCGCAAAGCCGGTGCCGTCTTCTACGTCAAGACCTCTGTCCCGCA	Aspergillus nidulans
241731	SRS098881	SRR628266.1.36400307	GCTAAACAAGTACGACGAAGGGGACTCGGTTCTGACAACCATGCTCCGCAAAGCCGGTGCCGTCTTCTACGTCAAGACCTCTGTCCCGCAGACCCTGATG	Aspergillus nidulans
241731	SRS098881	SRR628266.1.50931020	ATGGGCTACATCTCATGGCTAAACAAGTACGACGAAGGGGACTCGGTTCTGACAACCATGCTCCGCAAAGCCGGTGCCGTCTTCTACGTCAAGACCTCTG	Aspergillus nidulans
241731	SRS098881	SRR628266.1.62872527	TGGACGCCATCATCGCGCCGATTACGCCTACCGCTGCGGTACGGCATGACCAGTTCCGGTACTATGGGTATGCCTCTGTGATCAACCTGCTGGATTTCAC	Aspergillus nidulans
241731	SRS098881	SRR628266.1.76233185	CCATGCTCCGCAAAGCCGGTGCCGTCTTCTACGTCAAGACCTCTGTCCCGCAGACCCTGATGGTCTGCGAGACAGTCAACAACATCATCGGGCGCACCGT	Aspergillus nidulans
241731	SRS098881	SRR628266.1.78973272	CGAGCGTGGTTGTTCCGGTTACCTTTGCGGATAAGAACATCGATAAGAAGAATGAGAGTTTCAAGGCGGTTAGTGAGCTTGATGCCCTCGTGCAGGAAGA	Aspergillus nidulans
241731	SRS098881	SRR628266.2.1691179	CCGTCTTCTACGTCAAGACCTCTGTCCCGCAGACCCTGATGGTCTGCGAGACAGTCAACAACATCATCGGGCGCACCGTCAACCCACGCAACAAGAACTG	Aspergillus nidulans
241731	SRS098881	SRR628266.2.2359901	CGGTACTATGGGTATGCCTCTGTGATCAACCTGCTGGATTTCACGAGCGTGGTTGTTCCGGTTACCTTTGCGGATAAGAACATCGATAAGAAGAATGAGA	Aspergillus nidulans
241731	SRS098881	SRR628266.2.36400307	ACAACATCATCGGGCGCACCGTCAACCCACGCAACAAGAACTGGTCGTGCGGCGGCAGTTCTGGTGGTGAGGGTGCGATCGTTGGGATTCGTGGTGGCGT	Aspergillus nidulans
241731	SRS098881	SRR628266.2.50931020	CCCGCAGACCCTGATGGTCTGCGAGACAGTCAACAACATCATCGGGCGCACCGTCAACCCACGCAACAAGAACTGGTCGTGCGGCGGCAGTTCTGGTGGT	Aspergillus nidulans
241731	SRS098881	SRR628266.2.60777354	CCTCTGTGATCAACCTGCTGGATTTCACGAGCGTGGTTGTTCCGGTTACCTTTGCGGATAAGAACATCGATAAGAAGAATGAGAGTTTCAAGGCGGTTAG	Aspergillus nidulans
241731	SRS098881	SRR628266.1.6638236	CCCGACAACGCTGTGCACCGTCTCCTGACCCTCCATGCTGTTCGCCATCTTTGCATACGGCAGCCGCCCATGACTCGGCCTTAGACCGTACAGGAAGTTG	Aspergillus nidulans
241731	SRS098881	SRR628266.1.57674298	CGCTGTCTTCCGCAGGCAGCGTCTGGACTTTCCATTCATCAGGGATGGTTTTTGCGAGGCGGGCGCGCTTATCAGCGGCCAGTTCTTCCCAGGATTGAGG	Aspergillus nidulans
241731	SRS098881	SRR628266.2.11442911	CCAGCAGGTTGATCACAGAGGCATACCCATAGTACCGGAACTGGTCATGCCGTACCGCAGCGGTAGGCGTAATCGGCGCGATGATGGCGTCCAGTTCCTT	Aspergillus nidulans
241731	SRS098881	SRR628266.2.42668296	CATCAGGGTCTGCGGGACAGAGGTCTTGACGTAGAAGACGGCACCGGCTTTGCGGAGCATGGTTGTCAGAACCGAGTCCCCTTCGTCGTACTTGTTTAGC	Aspergillus nidulans
241731	SRS098881	SRR628266.1.25044855	AACCATCCCTGATGAATGGAAAGTCCAGACGCTGCCTGCGGAAGACAGCGTTATTGATTTCCCAAAGAAATCGGGCATCCTTTCAGAGGCCGAACTGAAG	Aspergillus nidulans
241731	SRS098881	SRR628266.1.81961515	CGCCCGCCTCGCAAAAACCATCCCTGATGAATGGAAAGTCCAGACGCTGCCTGCGGAAGACAGCGTTATTGATTTCCCAAAGAAATCGGGCATCCTTTCA	Aspergillus nidulans
241731	SRS098881	SRR628266.2.62872527	CGAGCCGGCGATTCCAAATATCAAAGACCTACGGAACCCGAACATCAAAGCTGTTAACATGAACGAGCTCTGGGACACGCATCTCCAGAAGTGGAATTAC	Aspergillus nidulans
241731	SRS098881	SRR628266.2.78973272	ACCGGTTGCAGTGCAGGTTATCGGACGAAGACTCAGTGAAGAGAGGACGTTGGCGATTGCAGAGGAAGTGGGGAAGTTGCTGGGAAATGTGGTGACTCCA	Aspergillus nidulans
241731	SRS098881	SRR628266.1.48648852	TGTGATCTTCAGTTCGGCCTCTGAAAGGATGCCCGATTTCTTTGGGAAATCAATAACGCTGTCTTCCGCAGGCAGCGTCTGGACTTTCCATTCATCAGGG	Aspergillus nidulans
241731	SRS098881	SRR628266.1.69535460	CAGTTCGGCCTCTGAAAGGATGCCCGATTTCTTTGGGAAATCAATAACGCTGTCTTCCGCAGGCAGCGTCTGGACTTTCCATTCATCAGGGATGGTTTTT	Aspergillus nidulans
241850	SRS148159	SRR628277.1.32920962	CCGGCGATTCCAAATATCAAAGACCTACTGAACCCGAACATCAAAGCTGTTAACATGAACGAGCTCTGGGACACGCATCTCCAGAAGTGGAATTACCAGA	Aspergillus nidulans
241850	SRS148159	SRR628277.2.20725512	GACACGCATCTCCAGAAGTGGAATTACCAGATGGAGTACCTTGAGAAATGGCGGGAGGCTGAAGAAAAGGCCGGGAAGGAACTGGACGCCATCATCGCGC	Aspergillus nidulans
241850	SRS148159	SRR628277.1.51253283	CTTATCCGCAAAGGTAACCGGAACAACCACGCTCGTGAAATCCAGCAGGTTGATCACAGAGGCATACCCATAGTACCGGAACTGGTCATGCCGTACCGCA	Aspergillus nidulans
241850	SRS148159	SRR628277.2.32920962	GTACCGGAACTGGTCATGCCGTACCGCAGCGGTAGGCGTAATCGGCGCGATGATGGCGTCCAGTTCCTTCCCGGCCTTTTCTTCAGCCTCCCGCCATTTC	Aspergillus nidulans
241850	SRS148159	SRR628277.2.52055844	AAGGACATTGCCGTCGAAGTTGTAGTAGCCGATATTGAGCCCGCCGTTCTTGATCTTGGAGGCAATAATGTCCGACTCGGACTGGCGCCAGGGCATGGGG	Aspergillus nidulans
241885	SRS105082	SRR628278.1.44850551	GCGCCGATTACGCCTACCGCTGCGGTACGGCATGACCAGTTCCGGTACTATGGGTATGCCTCTGTGATCAACCTGCTGGATTTCACGAGCGTGGTTGTTC	Aspergillus nidulans
241885	SRS105082	SRR628278.1.56668598	AATGGGCTACATCTCATGGCTAAACAAGTACGACGAAGGGGACTCGGTTCTGACAACCATGCTCCGCAAAGCCGGTGCCGTCTTCTACGTCAAGACCTCT	Aspergillus nidulans
241885	SRS105082	SRR628278.1.70892483	GCCATCATCGCGCCGATTACGCCTACCGCTGCGGTACGGCATGACCAGTTCCGGTACTATGGGTATGCCTCTGTGATCAACCTGCTGGATTTCACGAGCG	Aspergillus nidulans
241885	SRS105082	SRR628278.1.63409483	CCCATAGTACCGGAACTGGTCATGCCGTACCGCAGCGGTAGGCGTAATCGGCGCGATGATGGCGTCCAGTTCCTTCCCGGCCTTTTCTTCAGCCTCCCGC	Aspergillus nidulans
241885	SRS105082	SRR628278.2.63409483	CATACTCTTCCTGCACGAGGGCATCAAGCTCACTAACCGCCTTGAAACTCTCATTCTTCTTATCGATGTTCTTATCCGCAAAGGTAACCGGAACAACCAC	Aspergillus nidulans
241885	SRS105082	SRR628278.2.70892483	CGAGGGCATCAAGCTCACTAACCGCCTTGAAACTCTCATTCTTCTTATCGATGTTCTTATCCGCAAAGGTAACCGGAACAACCACGCTCGTGAAATCCAG	Aspergillus nidulans
257124	SRS142781	SRR628279.1.5736437	GAGCGTGGTTGTTCCGGTTACCTTTGCGGATAAGAACATCGATAAGAAGAATGAGAGTTTCAAGGCGGTTAGTGAGCTTGATGCCCTCGTGCAGGAAGAG	Aspergillus nidulans
257124	SRS142781	SRR628279.1.43361085	TTCCGGTTACCTTTGCGGATAAGAACATCGATAAGAAGAATGAGAGTTTCAAGGCGGTTAGTGAGCTTGATGCCCTCGTGCAGGAAGAGTATGATCCGGA	Aspergillus nidulans
257124	SRS142781	SRR628279.1.56093777	TACGAAACATCAATGGGCTACATCTCATGGCTAAACAAGTACGACGAAGGGGACTCGGTTCTGACAACCATGCTCCGCAAAGCCGGTGCCGTCTTCTACG	Aspergillus nidulans
257124	SRS142781	SRR628279.1.108271632	GTGCATCCGGCGAGCCGGCGATTCCAAATATCAAAGACCTACTGAACCCGAACATCAAAGCTGTTAACATGAACGAGCTCTGGGACACGCATCTCCAGAA	Aspergillus nidulans
257124	SRS142781	SRR628279.2.18871252	GTACGGCATGACCAGTTCCGGTACTATGGGTATGCCTCTGTGATCAACCTGCTGGATTTCACGAGCGTGGTTGTTCCGGTTACCTTTGCGGATAAGAACA	Aspergillus nidulans
257124	SRS142781	SRR628279.2.43361085	CCGGGAAGGAACTGGACGCCATCATCGCGCCGATTACGCCTACCGCTGCGGTACGGCATGACCAGTTCCGGTACTATGGGTATGCCTCTGTGATCAACCT	Aspergillus nidulans
257124	SRS142781	SRR628279.2.30587825	CCGCCGCACGACCAGTTCTTGTTGCGTGGGTTGACGGTGCGCCCGATGATGTTGTTGACTGTCTCGCAGACCATCAGGGTCTGCGGGACAGAGGTCTTGA	Aspergillus nidulans
257124	SRS142781	SRR628279.2.45917855	TACTCTTCCTGCACGAGGGCATCAAGCTCACTAACCGCCTTGAAACTCTCATTCTTCTTATCGATGTTCTTATCCGCAAAGGTAACCGGAACAACCACGC	Aspergillus nidulans
257124	SRS142781	SRR628279.2.71676067	GTCATGCCGTACCGCAGCGGTAGGCGTAATCGGCGCGATGATGGCGTCCAGTTCCTTCCCGGCCTTTTCTTCAGCCTCCCGCCATTTCTCAAGGTACTCC	Aspergillus nidulans
257124	SRS142781	SRR628279.2.68850362	CATCCCTGATGAATGGAAAGTCCAGACGCTGCCTGCGGAAGACAGCGTTATTGATTTCCCAAAGAAATCGGGCATCCTTTCAGAGGCCGAACTGAAGATC	Aspergillus nidulans
257124	SRS142781	SRR628279.2.108271632	TGAACGAGCTCTGGGACACGCATCTCCAGAAGTGGAATTACCAGATGGAGTACCTTGAGAAATGGCGGGAGGCAGAAGAAAAGGCCGGGAAGGAACTGGA	Aspergillus nidulans
257122	SRS049900	SRR066421.1.66731645	GAGTGAAAAACACCGGCACAGTCCAGATACCGACCAGAACAGAAGTCCAGAATAAGATTTTCTTATGCCACCTATTCACAGCCAATCTGTTCAGAAGCAG	Aspergillus niger
257122	SRS049900	SRR066421.2.66731645	GCTCTTAACTTGGCGAAGATCTCAGTACTGCTGCTTCTGAACAGATTGGCTGTGAATAGGTGGCATAAGAAAATCTTATTCTGGACTTCCGTTCTGGTCG	Aspergillus niger
241848	SRS104636	SRR1804288.2.2717383	GCTTCTTTCGGAATAGTCATATGTAGTGTGGCCTCAGGCAACGATATATTCAACAGCAGAATAGCTTTGATGAGCTGCAATGGCATGATTACGCTGTCAA	Aspergillus niger
241848	SRS104636	SRR1804288.1.2717383	CTGTGCAGAGCACTAGGAGTGGTGCGAAGAAGGAAAGAAGCTCTGATTGTGGGCGAAATCCTCCTTAAGCGGCTCCCGTTAGTCGAGTCTAGCTTCTTTC	Aspergillus niger
241807	SRS019638	SRR1804338.2.20446959	AGATGTCCTCATGTCGCTTCAGCTCCTTGCCTATGTGTCCAAGTACTGCAACCTGCGGTCTTACTTCCAGCACTCCCACCTCGTCCCTAAGCTCAAGGTT	Aspergillus niger
241848	SRS104636	SRR1804401.1.4042903	GGAGCCGGATACCTTTCTTAACCTTGTTGTGAGAGATCCGCTGGACTCTCTTGAGTTTATTGAGCGACTGCCATCTAGGGCAAGAGCCGACGACCGGTGG	Aspergillus niger
241818	SRS104693	SRR1804698.2.22195833	GGCGAAGAGCGCGACGCTGCCACCGGCCGTGAACGCGAGGGCGAGATCCAGCTCCGCGGTCCTACCATCTTCAAGGAATACTGGGCCAACGAAAAAGCCA	Aspergillus niger
241818	SRS104693	SRR1804698.1.22195833	TCAGGGACGAAAGACTCACGCGTGGCTTTTTCGTTGGCCCAGTATTCCTTGAAGATGGTAGGACCGCGGAGCTGGATCTCGCCCTCGCGTTCACGGCCGG	Aspergillus niger
241880	SRS148874	SRR1804864.2.6533293	CGTGCACTCGCGCCACTGCCGGTACATCAAGTAGGGCTCTTCGAACTTGTACTTGAAGAACCAATCCCGGTATGGTGCCCGTCCTTTATCGCCCATGTGG	Aspergillus niger
241880	SRS148874	SRR1804864.1.6533293	AGTAGGGCTCTTCGAACTTGTACTTGAAGAACCAATCCCGGTATGGTGCCCGTCCTTTATCGCCCATGTGGCATCGGACCACAAATCCCTCCGTCTCGCG	Aspergillus niger
241728	SRS019445	SRR1804893.1.11852333	CTGCTCGACTTGCTCGTCCGAAACCCCGGCGACAACACTGTCCTGCTTTTTCTCCAATTTCTCTGAATCTGCCTCGTCCGTGTGTCTTGTCAATCGCTGG	Aspergillus niger
241697	SRS140645	SRR528436.1.4912217	TATCCATCCGTCGTCTTGATGTCCTGGTGCGCCTCAATCAGCGACTGCCACTTGCGCACAAGCGAACGGACCATGTCCTGCGTAAAGTCCATA	Aspergillus niger
241769	SRS015960	SRR061255.1.19835085	ACAGTGAAACTTTGATGCAGTGTAAGACTTGCTGGCGAGTTGGTTGTCGGCGGGCTCCCTGGATTTTGTGGTGGTTCGAAAATTCGGGGAATAAAGTATC	Aspergillus nomius
241851	SRS018541	SRR1804648.1.1913073	TGATATCATGCCCAAGAACATCAACAAGGTCGTGCAGGCCACATGCGCCGTTGAGGGCGATGTGACGGAGAATCTGCGCCGCACGATGCCCTACATCGCG	Aspergillus nomius
241892	SRS043001	SRR061555.1.24738417	TGAAGATAGGATCGAGGATAGCGAGTTACATACTTGCCACCGACCTGAAAAGGCACAATAGATGGGTCCACCCCGAGTGCTTCAGCCATTCCCTTCAGGG	Aspergillus oryzae
241892	SRS043001	SRR061555.2.22822319	GTGAACAATTGGCAAGATTGAGAGTACACGAGAATACTAGTATCTCCTTTATTTGCTTATCTTTTTTTACCTTTCTTTCTTTTTTCCCCCTGAAAATTGT	Aspergillus oryzae
241892	SRS043001	SRR061556.2.1913017	CTCAACTTCTTAAGCAGGATATTGGATGGAATTTCGAAAATGATATATGGAACGAAGAATATAGTCAGTGCAGTATTGTAGTTCGTCCCGTCGACTATAT	Aspergillus oryzae
241892	SRS043001	SRR061556.2.33391021	GAAACGCTTCCCCCGTCTGCATCGTACGCAGCATAGGATCCACCGGACAGAGTCACTGGGCTTGATACCCGTGCAAGGAATGATGCTTGGTCTGAAAGCA	Aspergillus oryzae
241892	SRS043001	SRR061556.1.29478532	GGTCCTTGTTTGCGCTAGGGTAAGCGTCAGGAGCGACAATAGCAAGTAAACTGTTTGAGGAATTTAACACGGATAGTAAATGCCCCGAACAGCAGCAAAA	Aspergillus oryzae
241892	SRS043001	SRR061556.1.33391021	GAGCATTTAATCTTCAGTGCGAACCCAAACAATTGAACGACTAAGGTGAGCAAATTGTGAAACGCTTCCCCCGTCTGCATCGTACGCAGCATAGGATCCA	Aspergillus oryzae
241892	SRS043001	SRR061556.2.29478532	TTTCCTTGTGAGTGTTCGATACCACATCTTCTCTATGGATAGGCCACTTAAGATACACCTATCTCTACTCGTACGTGTTATACATAGTAATTACGGAATA	Aspergillus oryzae
241892	SRS042893	SRR1804168.1.1780574	CCCCGTATGTGTACCAGTAGATACCTTTAGCATCCGCGTGGCATGGAAACAAATCCTCCACCTTGATCTTGCGTCGCATCCCGGCGAAGTAAGAGGCTAG	Aspergillus oryzae
241892	SRS042893	SRR1804168.2.15302025	CTAGGTATCTACCTAGCCTAATGTAGCCCACTGTCTCAAGTTTTACTGGTCCTTTGAACATATTAAACCTCGAAGCCTCAGCACTAACAGCGACGTTTCC	Aspergillus oryzae
241892	SRS042893	SRR1804168.1.4065953	TGGTGTGGAGGAGACTCTTTTGTGTTTTGGTACGATATGACTTGTCGATAGATGCTAACGCTTTCTCCGATTTTAGTGACTCCGGCGAACATGTAATGCC	Aspergillus oryzae
241892	SRS042893	SRR1804168.1.17506268	ACGTCTGAGACAGCTTCTACTGCTGCGATACATTATCAACACAAAGAGTCTTCCTCTTGATCTATCAAAATCTAATTTCGGGAGAAGACTGCGTGCGTGA	Aspergillus oryzae
241892	SRS042893	SRR1804168.2.297633	TGACATGAAAATAAACACCCAGGGTGCCAAATTCTACTACCTCCGTAGAATCCTTCACGACTATCCTGACGCCCAAGGTATCAAAATCCTCAAGAACCTA	Aspergillus oryzae
241892	SRS042893	SRR1804168.2.1780574	ATCTACTGGTACACATACGGGGTCAATTGGCAAGCCCCTGTAGCGGCTAGCCTTTCCCAATTTTTGGGCTGTGTGTTAGTTAAGCTGACAACAGTGGCTC	Aspergillus oryzae
241892	SRS042893	SRR1804168.2.4065953	GACAGCCCATGCCGGTGACATGCTTGAATCGGACAATGTGAGTGTGAATATTATTAAGTAATTCCGAACATGGTGTGGAGGAGACTCTTTTGTGTTTTGG	Aspergillus oryzae
241892	SRS042893	SRR1804168.2.17506268	GATGGAACGCTAATCGGCGCTACTTAATACATACATTAACTTCCCAATGGATAGTGCATATTGCACAGGCAAACTTAAAGCTTAACGCCATCATCTACGG	Aspergillus oryzae
241892	SRS042893	SRR1804168.1.297633	ATTCGCAGATCCTCATCGATGAAATGGTCTTGCCGGGGACCAACGTACCTTGGCAAGCGACACTGGCTGATCTATCGTTGATGGTCTCCATGGGCGGAAA	Aspergillus oryzae
241892	SRS042893	SRR1804168.1.15302025	CTCTGCTAGCGAAACCGATGGCGATCTGCGACGAAATGTAGTATTCTGAAGCGATCAAATGAATCTGCGAGCCCAAAGATTTGCGCTAACATGACATGAG	Aspergillus oryzae
241892	SRS042893	SRR1804168.2.2071590	CCAGGGCCAACCGGTTAGCGGATCTTCAGCGGATAACGGAACGACATAAGTGGCATGTCAATAAGCTGGAACTCTTGCTACGATCGCTGCAGAACGGCAA	Aspergillus oryzae
241892	SRS042893	SRR1804168.2.3211061	ATGAACAATCGTCAATCTCCCGGAACTGAACTGGATAGTGATAACTGATACAGTTCTAATAGTCATGTGTTGGCAGATCTGCCGTACTTATCAAGACTGT	Aspergillus oryzae
241892	SRS042893	SRR1804168.1.3223454	GTTTCATGCAGCAAAATCCACCTCCATCACGCACTGACGGCATGTCATCAAGTCAAAGATGAGTTAGGCACCTCCATGTCCCATCAATATATTTCGTTTT	Aspergillus oryzae
241892	SRS042893	SRR1804168.2.2533941	CTGTCGGAGATTAAATGGAGAGAGGTGATTTTTTCGGTGGTTGTTCGGGCGAGGATTGTTGTTAGGTGGGAGAGGGGTTGATTTGGATTGTTGTTTGGAG	Aspergillus oryzae
241892	SRS042893	SRR1804168.2.3223454	AGTTATCCTCTCTGGATGCTTAATAGGATCAGGAAACGCTATTTATACAGAATCAAAGACATCGCTACAATGTTTCATGCAGCAAAATCCACCTCCATCA	Aspergillus oryzae
241892	SRS042893	SRR1804168.1.2071590	TTCCGTTATCCGCTGAAGATCCGCTAACCGGTTGGCCCTGGCGACGTCCTTCTTGCCCTTCTTCATCTGCATATGCAGCGTCTCTTCCTCAGCCTCCATG	Aspergillus oryzae
241892	SRS042893	SRR1804168.1.2533941	TGTTGTTAGGTGGGAGAGGGGTTGATTTGGATTGTTGTTTGGAGGCATTTGTTGGATCACTCGTTTGGGGTATTAATGCGGGTGTTGGTATTTGAAGATA	Aspergillus oryzae
241892	SRS042893	SRR1804168.1.3211061	CGATTGTTCATCCGGTCGGGAACTCTCAATTTATACAGAATCTTGATACTTCAGGATTAGAAAAAACACGTTTGTATCTCTGTGTTATTTTTCGCCTAGA	Aspergillus oryzae
241886	SRS047741	SRR1804769.1.5605784	ATTTGATATGTGAAACTGATGGGCCTTGTATAAGACCGAGGAAGTACAATTCTTATTTAAATGATGACTTGAGTGCATTTGGCTCGAG	Aspergillus oryzae
241880	SRS148874	SRR1804864.2.12169166	ACGTCGACAACTCCCCACCGGGGACATATTCCATGATGATGTAGATCCATCGCTCATGCTCGTGGTGGTCCATATATTGAACAATATTAGGCTGTCCAGA	Aspergillus oryzae
241880	SRS148874	SRR1804864.1.12169166	CTTTCTGGTCCAAGACGCCATTTTTCATGAAACGTCGCTTGTCAAGCTCCTTAGCTGCATACACGGCCCCATGCTGTTTTGTGGCAAGCTTATACACGGT	Aspergillus oryzae
241880	SRS148874	SRR1804864.2.22269220	CGGCGAGAGCGGGGTTTTCCGAAAAACTGCCCGAGCGGGTGGAGTTGCTTTGATGACGGTGGCTGCTGTCAAGTTCCGTCGGAGTAAACACAAAAGCAGA	Aspergillus oryzae
241880	SRS148874	SRR1804864.2.9876293	AGACTGTTCCCGAATCTAAGACTTGAACTGCACAGGATCCCAACCCGTCCGAGACGCCACGCACTAAGACTTTCCATACCTACCGCTGGAACCCCGACCA	Aspergillus oryzae
241880	SRS148874	SRR1804864.1.22269220	GAGCTGGCAGACGGACCGTCGCCGTCCCAGGATTCGAGAGACTCATTGGAAAGGCCATCGGTACTAATACTGGCACGATGGGAGACCGAAGAGTCGTCTA	Aspergillus oryzae
241880	SRS148874	SRR1804864.1.9876293	CAGTCAACACCCCAATTCCTCCATAGTCGTGCGTAAAAGTTGTCGAGTCACGTACACAAGCAGGCCAGAGTGTTGACACCATCGATGTTCATAGCACAGC	Aspergillus oryzae
241893	SRS142618	SRR1804877.1.2211966	AGCGAGCCCACAATCATATCAACTTCAGCTGCGTCAACATTCTGGTGTTCCGTGACTCCACGACCGGTCCTTCCGAGGACGCCAAACGACCACGATTCAT	Aspergillus oryzae
241893	SRS142618	SRR1804877.2.2211966	ACCAGAATGTTGACGCAGCTGAAGTTGATATGATTGTGGGCTCGCTGGCTGGTCCCTTGGTTGCAGGTGGAGGGTTTTGCGCTGGTTCAGAGGAAATCGT	Aspergillus oryzae
241884	SRS144537	SRR512768.1.15153410	AAACGGCGCGTTGACATCCTTGTTTCCACGGAGGAACTGGAAAAGCGGAGAAAGACACTAGAAGCCCAAGGAGGTTATGATGTGCCGGAAAGTCAAACTC	Aspergillus oryzae
241864	SRS147766	SRR513378.2.131640126	TCACGAGTGAACCAGCGGAGAGCAGAGCAGGCGATTCAACCTCTTGGCCGACAAAGGCGTAGATAGTCGCTCCGGTGACCGTATAAATCACTATCTGGAG	Aspergillus oryzae
241864	SRS147766	SRR513378.1.131640126	CGACCCCAGCTTCTCGGATGCCTTTATTGCCATTAGCAACATTGTGTTCGCGTACACTTTCGCCAGCTGCTTATTTTCTTTCATGGACGAGATGCACACC	Aspergillus oryzae
241731	SRS098881	SRR628266.1.2359901	CGGAGGCGTATCATGGGGCACCGGTTGCAGTGCAGGTTATCGGACGGAGACTCAGTGAAGAGAGGACGTTGGCGATTGCAGAGGAAGTGGGGAAGTTGCT	Aspergillus rugulosus
241731	SRS098881	SRR628266.1.23525943	CGGCTACTACAACTTCGACGGCAATGTCCTTCCACACCCTCCTATCCTGCGCGGCGTGGAAACTACCGTCGCCGCACTCGCCAAAGCCGGTCACACCGTG	Aspergillus rugulosus
241731	SRS098881	SRR628266.1.23629487	CAACTTCGACGGCAATGTCCTTCCACACCCTCCTATCCTGCGCGGCGTGGAAACTACCGTCGCCGCACTCGCCAAAGCCGGTCACACCGTGACCCCGTGG	Aspergillus rugulosus
241731	SRS098881	SRR628266.1.60777354	TGAGCTTGATGCCCTCGTGCAGGAAGAGTATGATCCGGAGGCGTATCATGGGGCACCGGTTGCAGTGCAGGTTATCGGACGGAGACTCAGTGAAGAGAGG	Aspergillus rugulosus
241731	SRS098881	SRR628266.1.63726651	GGTCAGGAGCCTTGGAAATACGACTCCAAGGTCATCCCCATGCCCTGGCGCCAGTCCGAGTCGGACATTATTGCCTCCAAGATCAAGAACGGCGGGCTCA	Aspergillus rugulosus
241731	SRS098881	SRR628266.2.6638236	CTCCGCCTCTTCACCAAATCCGTCCTCGGTCAGGAGCCTTGGAAATACGACTCCAAGGTCATCCCCATGCCCTGGCGCCAGTCCGAGTCGGACATTATTG	Aspergillus rugulosus
241731	SRS098881	SRR628266.2.23525943	CCCCGTGGACGCCATACAAGCACGATTTCGGCCACGATCTCATCTCCCATATCTACGCGGCTGACGGCAGCGCCGACGTAATGCGCGACATCAGTGCATC	Aspergillus rugulosus
241731	SRS098881	SRR628266.1.1691179	GACCGTACAGGAAGTTGAACGCGGCCGGCACTCGAATCGAGCCACCGATGTCCGTTCCTACACCGATGACGCCACCACGAATCCCAACGATCGCACCCTC	Aspergillus rugulosus
241731	SRS098881	SRR628266.1.60849146	ACCGTACAGGAAGTTGAACGCGGCCGGCACTCGAATCGAGCCACCGATGTCCGTTCCTACACCGATGACGCCACCACGAATCCCAACGATCGCACCCTCA	Aspergillus rugulosus
241731	SRS098881	SRR628266.2.26430469	TCTTTGAGAGAGATGGGGAGGCCATGAAGTGGACCAACGGGTCTCTTGTGCTTTGCGTAGTATTCATCGAGTTCCCTTGCCTGCGCGAGAGCGGCGTCAG	Aspergillus rugulosus
241731	SRS098881	SRR628266.2.75371598	CTGAGTCTCCGTCCGATAACCTGCACTGCAACCGGTGCCCCATGATACGCCTCCGGATCATACTCTTCCTGCACGAGGGCATCAAGCTCACTAACCGCCT	Aspergillus rugulosus
241893	SRS142618	SRR1804318.2.7760990	GGATCTCGGCGGGCGATCCCACCAGCGAGCTCTCCACCTTCAGACGGCGCCTCAGCAGGTGGATGGGCGCCGCGAGCGTCCCATCTTCCGGCAATCCAAC	Aspergillus terreus
241893	SRS142618	SRR1804318.1.7760990	CACCTCCTCCACCCACGGCGTGACTCCCTTCTGGGCGACCAACTCGAACATCTCGCGGATCTCGGCGGGCGATCCCACCAGCGAGCTCTCCACCTTCAGA	Aspergillus terreus
241884	SRS144537	SRR512768.2.10378618	GATCCACCCCAAAGTAAACTCCCGACTGGGGGATGAAATCAATCGGCTGCAGGTCCCTGCGGTGGCAGATAGTCAGCTCATCCGTCACTCGGGTCTTAGG	Aspergillus terreus
241884	SRS144537	SRR512768.2.19604240	GAGGCCATTGACAGAGATATGGATGGCAATGAGATCCCGTTCATAATCGATGAAGACCACGAACTTGATACTTATTTGACTCACGTACAAGGGCGCAAAG	Aspergillus terreus
241884	SRS144537	SRR512768.1.7534754	GGCTGCAGGTCCCTGCGGTGGCAGATAGTCAGCTCATCCGTCACTCGGGTCTTAGGTATCCCCGGTGTCCCAAGTCTGATGTTCAGTTGACATTGCATGG	Aspergillus terreus
241737	SRS148721	SRR512794.1.13963707	GAAGACCCTTCGAAATCATCAGATTCCGGCTCAGAGTCAGAATTCAGTATAAAGGGCATGCTTTTCCGACTCAGTCTAAATGGCGCGACAATAGTCCAGA	Aspergillus terreus
241737	SRS148721	SRR512794.2.13963707	CCCAAATGCTGAAGAACCGAGGCGCCCCGATGCTCACTGAAGACCCTTCGAAATCATCAGATTCCGGCTCAGAGTCAGAATTCAGTATAAAGGGCATGCT	Aspergillus terreus
241813	SRS142890	SRR514179.1.13974050	TTGTGCGCATATTGACGCTGTCGTACCAGGAGGAGGAAACGGAGGTATTTGTGTTTAGTGAAAGGATCTTTTTTGTTGCCCTCGCACCTTGCCGTCTTCC	Aspergillus terreus
241893	SRS142599	SRR514200.1.47991430	GGTACAGGAAAAACCGCCGCCTTTGTTATCCCCACCTTGGAACGGATCAACCCAAAGAGCACTAAAACGCAGGCCCTTATCCTTGTCCCGACGAGAGAAC	Aspergillus terreus
241893	SRS142599	SRR514200.1.62921037	ACGACCTCGTGGACCTGCGATGCGGGCAGTGGATCCTGCTCTACTGTGTCATCCAGGCCTTGCCGCTGCTGGTGGTGGATGTGCAGGATGTCAAGTTCAC	Aspergillus terreus
241893	SRS142599	SRR514200.2.47991430	CATAATTTCTGACATGGATAACAGGATGTCACCGCTACCAAAGGTCTCGAGTTCGAAGATTTTTACATTAAACGTGAGCTTATGATGGGCATCTTCGAGG	Aspergillus terreus
241893	SRS142599	SRR514200.1.10606945	TCCTCCAGCGACTGATGGAGTGACGATCCCATTCGGGGCTGATTGGCTAGCCGGTGAGCTTAATCCGATGTTAGGTATCCTGGGTTCAAAGATCCATCTG	Aspergillus terreus
241893	SRS142599	SRR514200.2.10606945	ACACGGCATCCACGAAGCGTCACCCAGGAATTGTCGATGGAGGTTTCGCGCACGCCACAGAAGCGCGCGTTCCTGCCGGAGTTTCGCTTCGATGGCTTGT	Aspergillus terreus
241893	SRS142599	SRR514200.2.62921037	CGATCCTCATGGGTTCCTACACCCGCGAAAGCCTGCGGCCCACACCGTTCATCGAGGCCTTTATGCAATTCGAGCGGCGATGCGCTCACGGCAAGACCCT	Aspergillus terreus
241893	SRS142599	SRR514200.1.38717421	GGGACAGGAAAAACCGCCGCCTTTGTTATCCCCACCTTGGAACGGATCAACCCAAAGAGCACTAAAACGCAGGCCCTTATCCTTGTCCCGACGAGAGAAC	Aspergillus terreus
241893	SRS142599	SRR514200.2.57630841	CGATCGTCATGGGTTCCTACACCCGCGAAAGCCTGCGGCCCACACCGTTCATCGAGGCCTTTATGCAATTCGAGCGGCGATGCGCTCACGGCAAGACCCT	Aspergillus terreus
241854	SRS143181	SRR514251.1.52296690	ATCGATCTTGACCAAGACGAATCTATCACTGCGGCAGCCAAGTTCGTTGAAGAGCGTTTCGGATCGCTGGATATCCTCATCAACAACGCTGGTATCAATA	Aspergillus terreus
241692	SRS018623	SRR1803365.2.14335243	ATTTTAATAAATCATTCTTTGAAGTAGCTGGAGGAGGAGATCCTATTTTATTCCAGCATCTATTCTGATTCTTCGGACACCCTGAAGTTTATATTTTAAT	Aspergillus versicolor
241860	SRS047433	SRR1804472.1.7105479	ATGTTGTTCTCCTTGCAAAGGTTGACGAGACCCTCCTGGGTGAGGTAAGGGTGGTGCTCGATCTGGAGGGTAGCAGGGGTGATCCTGGCATAGCGCAGGA	Aureobasidium namibiae
241696	SRS097889	SRR514230.1.38612124	CCATCACACATGTTTGGGGTGTCATGGACGGTGTCGTCCGTACCAACTTCCCCGATATCAAGATGAAGTGCACAATTCACTCCGATG	Aureobasidium namibiae
241692	SRS018623	SRR1804917.2.9391571	GGTCGCGGATTCGGCGGAACATACGTAGTAAAGAACAACGAGCTTGTCGGTCCAGCCACCCTCGTAGGCGCAGACAGCGTGGAAGACGCCGTTTCTGACG	Aureobasidium pullulans
241873	SRS143085	SRR1804843.2.13724620	AAGGAACTGGAGCATGACCTGGCCCTACTGACGGGTTTTGCCGCTGTATCATTGCAGCCCAACTCTGGTGCTCAGGGCGAGTTTACTGGTCTGTCTGTGA	Aureobasidium subglaciale
241891	SRS148091	SRR1803358.2.13471257	AACCGGTAGGCGTCACTGGCGTCATACATGCGTTCTTTTAAGAAGTTGGCCATGCCGTGAGAAATCATACAGTCACGCTCCATTTCACCAAAGCGCAAAC	Babesia microti
241886	SRS047741	SRR1804769.2.3319628	TCATTGCTTACATAATCATCAAAGCCAATTTTTTCAAAAAAAAAGGGCCGAGCAGGGAATTGAACCCTGGACCACTCACACCCAAAGCGAGTATCATACC	Babjeviella inositovora
241886	SRS047741	SRR1804886.2.22867707	CTTTTGAGTGACCGTAGTAGTGAGTGGACAGTAAGTGGTGTACTCAGTGACAACGCCTCCCTCAGTCTTGGTTACAATGGTCACACCAGTAGTAACAACG	Babjeviella inositovora
241886	SRS047741	SRR1804886.2.16797848	CCCTAACGTTACTTCTGTCGGTGTTTGGCTTATCGTAAACAACTGCTAACCACTCAACCATCTTTCGTGTTTTGATGCTATTGAACAATGTCCTTGATGG	Babjeviella inositovora
241813	SRS049164	SRR346710.1.1276992	ATAAGCTTGAATGAATGAAACTGCGAATTCTAGAACAATAATAGCGATAAAGATAACGAATGGGATAATAGTAACGATACTAATAAGGAAACTAGAAGTA	Bartheletia paradoxa
241728	SRS104975	SRR1804962.2.14415071	GACACTCCCGGCTACGGCGATCTGATCAACAACGAGCACTGTTGGGAACCTATTGTCAAGTACATCAAGGATCAGTACAGTATTTACCTGCGCAAAGAGC	Bipolaris oryzae
241728	SRS104975	SRR1804962.1.14415071	AGGTTCCCAACAGTGCTCGTTGTTGATCAGATCGCCGTAGCCGGGAGTGTCAATCAAGTTAAGCTTTAGCTTCACGCCATTCTCGATAATTACTGTCGTA	Bipolaris oryzae
241737	SRS148721	SRR512794.1.53332303	CAGGAATCATAGAGAGCTTAGGAACCATGCTGATTGCTTGTGTTCCCAATCCAGGCTATTTCGTGGCGGGAGGCATCGCAGGCATTGTTTCTCGTACCTC	Bipolaris oryzae
257115	SRS147377	SRR1804539.2.6204670	CTCTACCCGTCTCGCCGTCGAACACTCTTTCGGAGACATGGGCTTCCATCTGTACGGCAACTGGATGCGCAACATGATCAACTCCTCCCTCGTCGTCTCA	Bipolaris victoriae
241718	SRS144183	SRR1804657.1.4742797	CTCATTCCAAAGAGATAGGGAGACCAGGATGACCCGGAGCATCAGGCCCTTCATTCAGCTTCTCAAGACCCAAGTTAATCGCCGCCGCAATCTCCAAATT	Bipolaris victoriae
241718	SRS144183	SRR1804657.2.4742797	CTTTTTGTTCTTGGAGAAGAATAATTTGGAGATTGCGGCGGCGATTAACTTGGGTCTTGAGAAGCTGAATGAAGGGCCTGATGCTCCGGGTCATCCTGGT	Bipolaris victoriae
241741	SRS143991	SRR514187.2.22024116	TGTGCTTGTCAACGCTCGGAAGAAGGGAGAAAAATTGTCATCTCCCGCCCCAGATGCCTTAAGTTGTATCCGTACAATACACTCGTTGTTTCCCATATCC	Bipolaris victoriae
268874	SRS077641	SRR1031447.1.1958836	ATCGAAATGCGGGCAGAGCCAAAACGAGCGTTCAACTCGTTGTTGTTGCTGCGAGTAGGATTGGCGACAGGGCGGCGAAGCGTGACGGGCCAGCTGTTCCA	Bipolaris zeicola
268874	SRS077641	SRR1031447.2.1958836	GACACCAATAGCAGCAGTGCTGGCAGCGCCCCAGTTGGGCTTGCTGGAGAAGAGAGCAAAGATACGGTCACGAATCGAAATGCGGGCAGAGCCAAAACGAG	Bipolaris zeicola
268874	SRS077641	SRR1031804.1.739491	TGGAAAAACATGCGGTCATACACACTGCCGTCGATTTCGAGATTCAGTCTACTGCCTGGAATTTGAAAACGTGGCTGTGACTGCTTAACGACGGCTTGGAT	Bipolaris zeicola
268874	SRS077641	SRR1031804.2.739491	CGAGATTCAGTCTACTGCCTGGAATTTGAAAACGTGGCTGTGACTGCTTAACGACGGCTTGGATCATTTCGGGAGTGGCCTGGATGGTTCTCTTCTTCGCC	Bipolaris zeicola
257115	SRS147377	SRR1804539.1.6204670	ACTCTTCCTGCCACGAGCCTTCCTCAACGGTGGCATGGTCTTCTCCAACCTCGTACTTCTCGCAGTAGCCGGTCTCTCCTACACGTGCTTCGTTCTTCTC	Bipolaris zeicola
241812	SRS049773	SRR1804903.1.5849760	CTGCATGCTCCTTTCTGCCGTCTGTCACAGCAGCCAGTATAGGTAGTTTCTCAGATACTGCACTCACCGCTCTCTTCAGTTCTCTCACGCTCCAAGCAGT	Bipolaris zeicola
241812	SRS049773	SRR1804903.2.5849760	TTTCTGCCGTCTGTCACAGCAGCCAGTATAGGTAGTTTCTCAGATACTGCACTCACCGCTCTCTTCAGTTCTCTCACGCTCCAAGCAGTTCCTTCCTTCT	Bipolaris zeicola
241737	SRS148721	SRR512794.1.21192959	AATGTGAAAGCACTCATAGCTACACATGACAACACCCATGACACGACTGTTGCCATGTTCTTACGCATGAAATCTTGACCGTAGATAGCTGGCCAGCATG	Bipolaris zeicola
241737	SRS148721	SRR512794.2.21192959	TCAGTGCTCCCCCGAGTAGACTGTACATGTCAGCAGCCGAACAAGACCGGGCAATATTGTTTCACATACATCAGACGCACATCCTCTGCCTTGATTGCAG	Bipolaris zeicola
241890	SRS077194	SRR514233.1.45562721	ACTTGTGCATCTACGCTAGATTGTGTTACTTTAAACACTAAATAGCCTCTTTTGTCTATACTAAATCCTCCGTCTCCTTCAGCAAATCCTATTAACCATC	Bipolaris zeicola
241809	SRS017916	SRR539798.1.1358742	GAGTACTTGGACCGAGCTGAGAAGCTCAAGGAGCATCTGGGCAAGGTGGCGCAGGCGGAAACCTCCGATGGCGGCAAAGGCGTCGCGGGCTCCAAGAGCGA	Blastomonas sp
241682	SRS064557	SRR062418.1.8937231	ATTTATACAAGAAATTCTGGGATTTGGTAAAGTTATTCGTCAATCGGCTATAACTAGTAGATATGTAACACAAAATAAGAAAGAAATAGACATTTTAGTT	Botryotinia fuckeliana
241682	SRS064557	SRR062418.2.8329464	TCAAGCATTTGCGGATGCCTTAAAACTTCTTTTAAAAGAATATGTTTCACCTACACAAGCTAATTTGGCTTTATTTTTTCTTGGTCCTATAATAACTCTG	Botryotinia fuckeliana
241672	SRS013638	SRR646449.2.14540377	AACACGCATGCGACCGTCAGGGTTTCCAGTTCGCAAAAGTAATTTTCCTGGCACACGATTTGCGACAGGTGAATTTGGCTTCTGC	Botrytis cinerea
268874	SRS077641	SRR1031434.1.870149	CTAAGAAACCAGTAGCCATAGTAGCTATGAAAATTATAACACCGATAACTCAAACAAGAGTTCTAGGTTTTCTATAAGATCCATAATAAATAGCTT	Brettanomyces bruxellensis
268874	SRS077641	SRR1031804.1.4358118	CTATATTAGCATTATTTAGTATTTTTATTGGTTATTTAATTAAAGATTTATATTTAGGTATGGGTACACCATTATATAATAATATGTTTATTCATCCTAA	Brettanomyces bruxellensis
241695	SRS018313	SRR062011.1.36091884	ATGAAAATCAATTAATTTTCTGATGATTACACTTCACAGTGACTAATGTCGGTGGATAAATTGATGATAATGATAATGATGGTGATGAGGAAATGCCTTTT	Brugia pahangi
241695	SRS018313	SRR062011.2.36091884	ATTACACTTCACAGTGACTAATGTCGGTGGATAAATTGATGATAATGATAATGATGGTGATGAGGAAATGCCTTTTTCTTCTTGTTTGAATGGATTAATAA	Brugia pahangi
241711	SRS017821	SRR059354.2.789072	GATGATGGGACAAACGCAAGCACATTAGTATTCCCGGAGAATACAGAAATGTACGAATATTTCCGATCCCATAATTTATTAAAAACTAATGCCGACAACAG	Candida albicans
241711	SRS017821	SRR059354.1.789072	GTTGTCGGCATTAGTGTTTAATAAATTATGGGATCGGAAATATTCGTACATTTCTGTATTCTCCGGGAATACTAATGTGCTTGCGTTTGTCCCATCATCTT	Candida albicans
241721	SRS017433	SRR059378.2.3669666	CAATGGCACCCAACGATCATTAAGTCTCCAGGTTTCAGAAGCAACCATTTCCTTTACTCTAGAAACAGCTCGTTTGAATGCAAATTTTTCATCGTCACCTG	Candida albicans
241721	SRS017433	SRR059378.1.3669666	CCATGGTCTCATAGTATGATCCAATGGCACCCAACGATCATTAAGTCTCCAGGTTTCAGAAGCAACCATTTCCTTTACTCTAGAAACAGCTCGTTTGAATG	Candida albicans
241797	SRS018351	SRR059394.2.24887839	AGTAATACCACTGTTGATACAGATTCATTTGAACAAAAGAAACAACAAATAGTGAAACAAGATCCCAAAACAATTTATGAATGTATTCGTTTGATATATAC	Candida albicans
241797	SRS018351	SRR059394.2.30829348	CATGTTCAATTGTATTTTCGTCATCCTTTTGATCCTTAGGTTTGTTTTTGTGTTCTGTACCAGGTTTGGGCCATGTACAGTTCAAACGAAGTCTTGTGCAC	Candida albicans
241797	SRS018351	SRR059394.1.30829348	GGGCCATGTACAGTTCAAACGAAGTCTTGTGCACTCAGTACACCTTGGTCTTGTTTCACAACAACGTTTCTTTCTTTGACGGCATGTAAGACATCCCATAC	Candida albicans
241797	SRS018351	SRR059394.2.9346438	TTTTCATTGTTACCCATTAATGTATTCCCATTTCGAAATTGTGTTTGTTTAACAGCTGAAAGTAAAGCAAATTTTGCTATCAAGAGCTTTGCTTGTACGGT	Candida albicans
241797	SRS018351	SRR059394.2.25052388	AAGGGAACGCCGACTTGGGTTCAAAGGTGTTTTTCATTTGGGGTGGATGTAACGTCATTGGTGGGTTGTTTGCATACTTTATGGTTTACGAAACCAAGAGT	Candida albicans
241797	SRS018351	SRR059394.2.28635406	ACCCAACATACACCCTACTGACCATAAATCAAGTGAATAATCATATTGTTGTAAATTAATTAACAACTCTGGTCCCTTATGATATCTGGAGGCAACTCTAA	Candida albicans
241797	SRS018351	SRR059394.1.9346438	AAAGTAAAGCAAATTTTGCTATCAAGAGCTTTGCTTGTACGGTATCAAATCCAAGTTTCACTAAATCTTTCACAGTCTGTAATTCCTCCTTTATCCTGGTA	Candida albicans
241797	SRS018351	SRR059394.1.28635406	CAAGTGAATAATCATATTGTTGTAAATTAATTAACAACTCTGGTCCCTTATGATATCTGGAGGCAACTCTAACATTATAGTCCATCCCAGCATGATAAAAC	Candida albicans
241797	SRS018351	SRR059394.1.24887839	TACAGATTCATTTGAACAAAAGAAACAACAAATAGTGAAACAAGATCCCAAAACAATTTATGAATGTATTCGTTTGATATATACCAGAAACAATTCTGAAT	Candida albicans
241797	SRS018351	SRR059394.2.704484	TTTAAAGTAGTTGGTCCAATAAGCTAACACCTTAGCGTAAATTAGTAATGTCTGACTTAAATGATGATATAGCCCGTTCTAAATCTGTGTAGGCAATGGTG	Candida albicans
241797	SRS018351	SRR059394.1.25052388	TTCAGGTAAAGGGAACGCCGACTTGGGTTCAAAGGTGTTTTTCATTTGGGGTGGATGTAACGTCATTGGTGGGTTGTTTGCATACTTTATGGTTTACGAAA	Candida albicans
241797	SRS018351	SRR059394.1.704484	TTGCCTACACAGATTTAGAACGGGCTATATCATCATTTAAGTCAGACATTACTAATTTACGCTAAGGTGTTAGCTTATTGGACCAACTACTTTAAATTAAA	Candida albicans
241797	SRS018351	SRR059394.1.29129569	ATGTAGATATTAATTTTTTTAAAAAAGAGAATAGTGTGGCAATTTTTATTAAAAAAAAATTTACTAGTGGTCTGTTTTAAGTTGTTTTGTGTAGAAAATAA	Candida albicans
241797	SRS018351	SRR059395.2.26845509	TATCCCCATAAAAATCGTTATGACTAGTAGTAGTAGCACCACCACCACCACCAAAAGATGCTCGACCATATTCATTGGCATATACTTCTTCAAGATCATCT	Candida albicans
241797	SRS018351	SRR059395.2.24144418	TAATTGTATTGAATTTACATGATGATCGATATGTTAATTTATTTATTGCTATACAACAATTGAATAATTCAGATTATACGATAAATCATCAACTTCGAGAA	Candida albicans
241797	SRS018351	SRR059395.2.25234365	GTTGTTGTTCATGGAATTCCAAAAATATTTGACTAAATTATAAAAAGTGGGTGGTCTCAATGACCGCCCCCTTATAATCAGGAATCTTTGAAGATATATCA	Candida albicans
241797	SRS018351	SRR059395.1.24144418	TTTATTGCTATACAACAATTGAATAATTCAGATTATACGATAAATCATCAACTTCGAGAATTTTGGCATGAAAAAATTGTATTTGATGAATATTTGAAAAT	Candida albicans
241797	SRS018351	SRR059395.1.26845509	CCTAATTCGAGATTTTCATCATCATATAAATGACTATCAAAACCACCAAACCATATTTCATCTTTTTGAATCGATGATAATTGATGATTAGTTTCAAACGT	Candida albicans
241797	SRS018351	SRR059395.1.14394841	AACTAAGCTTAAAAGTAAAAGAGTAGATGTAAGTAAATGGTAGTAGTCGATTATAACTTACAGAGATAGTTCATTCAAGAGTAGAAATTGAAAATTTCTTT	Candida albicans
241797	SRS018351	SRR059395.1.25234365	GTTCATGGAATTCCAAAAATATTTGACTAAATTATAAAAAGTGGGTGGTCTCAATGACCGCCCCCTTATAATCAGGAATCTTTGAAGATATATCATGAATT	Candida albicans
241797	SRS018351	SRR059395.1.16978359	TTTGTTTTGAGATTTATAATTACACTTCACAAACCTAAAAACTATATCAACACACATACATATCTATATTTCGTGTCAATTGGGTCCCTGTTACATCCGTC	Candida albicans
241797	SRS018351	SRR059395.2.14394841	ATAGTTCATTCAAGAGTAGAAATTGAAAATTTCTTTCTTTAAGCTTCTAATTTAATCCTTATAGTATGTTGATTTCGGCTAAACTACAGTGGAAAAACCGG	Candida albicans
241797	SRS018351	SRR059395.1.3351360	TGATATTCAATTTCATCTGGAAGATTATTATGGACCAGCAAGTGATCAAACTCAATTTGTTGATAGTGTATCTGTTAGTGTCGACGAACGAGAAGCGCTGT	Candida albicans
241797	SRS018351	SRR059395.2.3351360	ATACTTCCAGCTTGCTCAGATTCTTTGGTGAAAAACGAGTCAAAATCGTCCAAGGCAGCCCAAACATTACTTAACAGCGCTTCTCGTTCGTCGACACTAAC	Candida albicans
241797	SRS018351	SRR059395.2.16978359	ACAGGGACCCAATTGACACGAAATATAGATATGTATGTGTGTTGATATAGTTTTTAGGTTTGTGAAGTGTAATTATAAATCTCAAAACAAAGAACTCTTGA	Candida albicans
241726	SRS020328	SRR059441.1.29194860	TACAAGGAGAAACAGCAATACTCTGCTGAGGATTGGGAGAGTTTGAAAAACTTGATGTATGATCAATTCCATGTGAATCTTGAAGACGCAAGATTTTTAGT	Candida albicans
241726	SRS020328	SRR059441.2.29194860	CTATCGGTGGAATACAACTGCTCCATTGTGGTTTTGATATTGTGTCCCACTAAAAATCTTGCGTCTTCAAGATTCACATGGAATTGATCATACATCACGTT	Candida albicans
241820	SRS022609	SRR060352.1.2536439	CATGATGAGAGAACAAAATAAGAAACATGGCAAAACTATTGAAGAAATCATAAATTTCAGTGATCGAAGTAGCATCAAAGCCGTCAAGAAATCAGACCGGT	Candida albicans
241820	SRS022609	SRR060352.2.12079	CCTGAAGTTCCACCTAAAATCCCTAAAGGATTGACGGAAACTGAATATTATATACTTGAAAAAGAGAAATATTTGCGTGATTTACGTGGTAATAGGATTTG	Candida albicans
241820	SRS022609	SRR060352.2.2536439	TCAAGGTTTATGACTAAAATTAATAATTTCCATAATCAAACTGCCAAGGAAGAACAGAAAAAGTTGGAAAAAATGGCTAAACAACGTTTGCAAGCATTGAA	Candida albicans
241820	SRS022609	SRR060352.1.12079	TGGGAATTTTTCTCCTAGTGTTTTCCAAAGAGCTGTTAAACATAATTGGGATGATCTGTCAACAACGACAAATGGAGATATTGATTATAATGAATTTAGTG	Candida albicans
241820	SRS022609	SRR060352.1.35032452	TTAGTAATTGGTAGAGATTGATGATGTAAATTTAAGCTTTTTTTACCCCAGGATGTGATTTGCTTCTATAACTAGTTACTTAAACATCAAGTTATGTTAAC	Candida albicans
241820	SRS022609	SRR060352.2.35032452	ACCAGCATGAAGTTGATGAAATTATTGTACATAAATCAATTGGAAGGTAATAACAAGTAATGAGCTATTCCCATGTAAACCTCATTATTTAAGGTTGATAG	Candida albicans
241820	SRS022609	SRR060352.1.9889172	GTTTTGATTTCTGGGTCTCTTAATAATGCGTTTCTTAACAAGTCTGGGTTACCAAAATCACGCAAGGAGTTTCTGTTTATTAATCTGTAACCTCTTCTAAT	Candida albicans
241820	SRS022609	SRR060352.2.9889172	TACTTTGATTAGAAGAGGTTACAGATTAATAAACAGAAACTCCTTGCGTGATTTTGGTAACCCAGACTTGTTAAGAAACGCATTATTAAGAGACCCAGAAA	Candida albicans
241814	SRS017103	SRR060364.2.7077214	CCAACAAAGATACACTTTGATGGTATGGAACAATTTCAAAGTATTTTCGAAAATTTCCCAGAAGTTTTGCAGAATGCCAGGAGCATAAACGGTTCATTTTA	Candida albicans
241814	SRS017103	SRR060364.2.28765666	GGTATTTGTGCGACTCTGCACGACATGTGTTTTCGTGCATTTGAATTGTTTATTCAAAATTCAAGACATATGCAGATAGTACACAAATTAAGAGTTTGGTA	Candida albicans
241814	SRS017103	SRR060364.1.28765666	TGATTGTACTCACAAACTTTCCACATTAGATTATCTTATAATGTAGAATTAAATAATAACTTACACATGTAGGTGAATTGTGGATAGAGCGGGGTGTACAG	Candida albicans
241725	SRS013687	SRR060375.1.22161856	TTTGATCCCCTCAACATCAATGTCTCCCAAGATCCACCTCACCATCATCACATTCTTCACCGTCTTCTGATACCGGCACCCATGTCTTCCGCG	Candida albicans
241840	SRS014683	SRR061135.1.16226865	ATATTATTTAAAATATGATTTAATTTGACTTTTGAAGGAGCTGATTCCGGTAATGTTTTTATACCTTGTTGAAAACCATATAATCCCCCAATTCCCAAAC	Candida albicans
241840	SRS014683	SRR061135.2.16226865	ATATAATCCCCCAATTCCCAAACCTAATAAATATACTGCACCAGTACCATAACATAAATCATCAGTCCATGATCTACTTGGAATTAAACCTTTAGAACCT	Candida albicans
241862	SRS052697	SRR061284.2.10930392	TATAAAATATATCAGGAAAGTTCAAGTCACCCACATAATTCTCTTCAATCATTTCTTCTAAACTAGTAAAGTTTGAATTGAATCGATTACTAAGAGGCTG	Candida albicans
241862	SRS052697	SRR061284.1.10930392	TTTCTATTTTTGGTGTCATATAATTAGTTAGCATATACATAGGCAAATATATATATTATATATATCAAACTGAAACATAGTTACAAATGTTCCCACATTA	Candida albicans
241892	SRS043001	SRR061555.2.15442500	AAGAAGAAGCAGAGGAAGAATTAATTATTGATTCAACAGAAGAACTACAATCCAACCAAAAGGCATCTCCAATAAGAAATAGCTCTGAAATGACTGCAGG	Candida albicans
241892	SRS043001	SRR061555.1.15442500	TGGTTGAAGAAGAAGAAGAAGCAGAGGAAGAATTAATTATTGATTCAACAGAAGAACTACAATCCAACCAAAAGGCATCTCCAATAAGAAATAGCTCTGA	Candida albicans
241758	SRS018575	SRR061569.2.4192575	ACCCAATGGTTTCTGTGGATAATACAAGATGTTTGCCATGGTATCCATTCTTACAGAATAATTGGTTAAAAACACTCCCATAGCTTGCTTACCCATCGCA	Candida albicans
241758	SRS018575	SRR061569.2.7854312	TGAAAATCATTAAAATCTGCCACTTCAACAGTTACTCTTCTATTTGCCTTATAATACAAATCATGCCATTTTAAAGCTTTTGACATATCACTGGCCGATT	Candida albicans
241758	SRS018575	SRR061569.1.191850	GAGTTGTACAAGATTGGCAAGCTTGCCGTGGAACACAATTTAATCCTTGTCAGCGACGAGGTTTACGAGAACTTGTATTATACTGACAAGTTCCCTCGTC	Candida albicans
241758	SRS018575	SRR061569.2.18878838	CAAGATTATCGGTAGTTTTGGATGTTTGCATATATAAATGTATGACAAGTACAATGATGACAAATTTTTCACCAAATTATTTAAAA	Candida albicans
241758	SRS018575	SRR061569.2.14364755	AAAAAGGAACAGTCTGCCGAAGTGATTGTGCTCACATCTGATGAAGAGGATGAAGATGACCGAAATCCAGTGGTGCTGCAAACCCCAGTCAAGACAAAAA	Candida albicans
241758	SRS018575	SRR061569.1.24487527	GGCCATCAGGGCCATTCTAATCGTGTATCCACAATTAACAATTTTGAAGAGGAAAACTCGACTCCGGCAGTAAACGATTCCATCAGATTGAAAGGTTGGC	Candida albicans
241758	SRS018575	SRR061569.2.23177514	ATATGTGAGCAAATACTTGAAAAGAATTTTAAATGAAGATTTGTCTCCTGATAATCAAGGTATCTGGCATGTTTTCGCTGCTTTTCTTCCAGGACATGTT	Candida albicans
241758	SRS018575	SRR061569.1.11590323	CAAACAATCAGTCAACCCTTTCAAATTTAATCAAAAAAGGGAAATCAAATTGTTTAAATTGTTGGTTGTTGT	Candida albicans
241758	SRS018575	SRR061569.2.11590323	ATCAGTCAACCCTTTCAAATTTAATCAAAAAAGGGAAATCAAATTGTTTAAATTGTTGGTTGTTGTTAATGT	Candida albicans
241758	SRS018575	SRR061569.2.191850	AATTCAGGCAACTGTGGTAATGCAGCTGGACGAGGGAACTTGTCAGTATAATACAAGTTCTCGTAAACCTCGTCGCTGACAAGGATTAAATTGTGTTCCA	Candida albicans
241758	SRS018575	SRR061569.2.24487527	GGACAATTTGTACATTACAGTGTTGACACCAATAAGGGCCATCAGGGCCATTCTAATCGTGTATCCACAATTAACAATTTTGAAGAGGAAAACTCGACTC	Candida albicans
241758	SRS018575	SRR061569.1.4192575	CATGGTATCCATTCTTACAGAATAATTGGTTAAAAACACTCCCATAGCTTGCTTACCCATCGCAGATTGATAAGTGTTACGTGGCGATTGATTATGATCT	Candida albicans
241758	SRS018575	SRR061569.1.14364755	TACCCAGTTCCCATTAAGCGAATTGTGCATAAGTGATGGATTCAATTATTTCATTCGTGCTACTCCCAAGGAAATAGACCGTGTTGAATTATTAATTGGA	Candida albicans
241758	SRS018575	SRR061569.1.7854312	TCTTCTATTTGCCTTATAATACAAATCATGCCATTTTAAAGCTTTTGACATATCACTGGCCGATTCCAATTCCACAAAAGCCACTTGTCTAATGACATGA	Candida albicans
241758	SRS018575	SRR061569.1.23177514	AATCTTCTAACATCAACATGTCCTGGAAGAAAAGCAGCGAAAACATGCCAGATACCTTGATTATCAGGAGACAAATCTTCATTTAAAATTCTTTTCAAGT	Candida albicans
241758	SRS018575	SRR061569.2.21139650	TTCAGTTTATAAGTCTAACTCAGTTAAGGTCTAGCCTCCACTCATGTAACAATAATAAATATATTTCTATTATACTCTATGACCAGACTTACATAGTGTT	Candida albicans
241705	SRS016954	SRR061920.2.10089037	CTTTATGACATGGTGACGCTTAAATAATTCAATGGATTTCAAGTTCTTTGCGTCCACGCTCAAAGCTTGAATACTCAAACCCCACACTG	Candida albicans
241705	SRS024625	SRR061930.2.28368303	AAATCGTTTCAATTTAAAGTGTTAGATGCTGGTGGACAACGGTCAGAACGTAAAAAATGGATCCATTGTTTTGAAGACATCACTGCTGTTTTA	Candida albicans
241828	SRS018133	SRR061974.2.2540335	ATTTGGTTACATAAAGCTATGCTTTATATTACTAAGAAATTTGCTGAATGTAAAACTTTTCAAGATTTAATGAAAAATCAATTCATTCAATTTCTTTATCA	Candida albicans
241828	SRS018133	SRR061974.2.3096352	TCTCCATTGAGTACTATTACTACCCAAATTGACATGACTTTGATTGTTCCTCCTTTAAGAAGTGGTTACTACGTCGTCACTCCAGATTATGAAGGTCCA	Candida albicans
241828	SRS018133	SRR061974.1.17032170	CTTGCCAACGTATTTATTAGATCGTCAAACTAACAATACGGCCAAGGCAATCTCAAGTTCGATTAAACAAAAACGTTTAGAAAAAGCCGAT	Candida albicans
241828	SRS018133	SRR061974.2.19935172	TAAAGTCGTTACCCCAAATCCACCAAGACCAGGATCTCCAGTGAAAATCAGAAACTCAATTGGATCATCAAATCAATTTAATCCATTTTT	Candida albicans
241828	SRS018133	SRR061974.1.35033039	GAGGATGGTATGGACATCGTCCACAGATAAGGTCAGATCAATCACTCGCAAAGAATTTTGATTTTTTGTAATTTTAGTTTTGTGCCCATTTTTGGGTTTTG	Candida albicans
241828	SRS018133	SRR061974.1.4905607	CTTGTCTTGTAGAGATTCTATTCAAAAGATTTCCTAACCCAATCAATGTTTGAAATGTTTGAATCAAGATTTTGGAGTCTCGAATTGAATCAAATAGCTGG	Candida albicans
241828	SRS018133	SRR061974.1.33477726	TAATAACAGGCTATTTTCTGCCTTTAAAAAGCCATCTAGGCTCAAAAACCTCAAAATAATTCATCTCCCACCTTG	Candida albicans
241828	SRS018133	SRR061974.1.11945020	TCCAATTTTTTGCTTTATAGTGTACCCCATTATTTGTTAAGTTTTGCCATTAAGGTGTTTGCAATTTTTATTGGGAGAATCAAAAATACGATTTGACTTGT	Candida albicans
241828	SRS018133	SRR061974.2.33477726	TAACAGGCTATTTTCTGCCTTTAAAAAGCCATCTAGGCTCAAAAACCTCAAAATAATTCATCTCCCACCTTGGCA	Candida albicans
241828	SRS018133	SRR061974.2.4905607	TACACGTTCTAAGATACTTATATATAATTCCGATTGTTCTTGTCTTGTAGAGATTCTATTCAAAAGATTTCCTAACCCAATCAATGTTTGAAATGTTTGAC	Candida albicans
241828	SRS018133	SRR061974.1.2540335	TTTTACATTCAGCAAATTTCTTAGTAATATAAAGCATAGCTTTATGTAACCAAATTCTCACATCATCATCAACATCAGCTATATTTGTGGTGGTGGTGGTG	Candida albicans
241828	SRS018133	SRR061974.2.11945020	AATTATATTCTTTCATTGCCCAAAGTGCCAAATCAGATTGAGTCATTTCAGGGTTTGCTTCTGCTTTTAGACAGATTCCAATTTTTTGCTTTATAGTGTAC	Candida albicans
241695	SRS018313	SRR062011.1.1896088	TTTATCACTTTGATATTTTGCTTCAGCAACAAATTTACCAAAATGAATTCTTCTGGAAATAGCCTGCAAACATTCAATATCACAAGTTGATGCTGAACCCA	Candida albicans
241695	SRS018313	SRR062011.1.3043918	ATGTGATTGATATGGTTGAAGAGAAATCTAGAGTTGGTGTGTGTTTGGATACATGTCACTCGTTTGCTGCCGGTTACGATATCTCGGATAAGGAGAAATTT	Candida albicans
241695	SRS018313	SRR062011.1.3881483	ATATTCGGTGGTGCCACAAAATGTGTTAGTGGTGCCATCCATATTTAAATCAGCTTTTGATAATCCAAAATCACATAATGCAATATGACCATTAGCATCTA	Candida albicans
241695	SRS018313	SRR062011.1.4261631	ATCTACGGATCGCTCGGGTTAACTTTGAAAAACAGTAATCAATTTAAGAGTGATCTCTACATTAATTATTATGAGCAATTCTTATTATCACGTGTGTGGGT	Candida albicans
241695	SRS018313	SRR062011.1.4596479	ACGGGATATATCACTAAAGAAGTTGATGACACCATTGACAATAATATTATTTTATTGGCTCAACATATTATGAAAGTTTTCAATAATAATAGTCATATACT	Candida albicans
241695	SRS018313	SRR062011.1.5655589	AAAAAAGATATATATATATATGATCTTAAACCCCCCTTTGCTTATATAATCCCTTTCAAGTTGATCATAAGTATTCGTAAATATCAATAAAAATGTAGAAA	Candida albicans
241695	SRS018313	SRR062011.1.14700889	ACAAAAGTTAGGTAATGATATTGAGGATTTGGATTTTAAGGATATGTATGAGAGTTTGCCTGACCATTCAAGTAAGGCAACACCTAAAGACGAT	Candida albicans
241695	SRS018313	SRR062011.1.16449968	TATCAACGGGTTTCCTTGGAATTAGTAGTAGAAGTAATAGTAGTAGTTGTGGTTGTGGTTATCGTTTCTATAAATTTTATCGTTTCCAATTTTCACTCATT	Candida albicans
241695	SRS018313	SRR062011.1.18108258	ATGGTTTCTCGAGCTACTCCTGGTACTCACAATTTGTTTTCTCAAAATAGTTCAAATTA	Candida albicans
241695	SRS018313	SRR062011.1.24493365	TCATGAAGCTTATCGTAAGTCTCCCCATAACCCCACAACTCGTAAATTCCAAAGGACATAACGGATCTTGAAATCAATTGACGGGCTTGCTCATCGTTTTC	Candida albicans
241695	SRS018313	SRR062011.1.25334461	GCTATCAAGTTGGAGTATTTTTCATTGATTTTCATGCACTTGAAATGGAACCATTCTTCACATCCATCACAAGCAACCATCATTTCACCCAAGTCGGGACG	Candida albicans
241695	SRS018313	SRR062011.1.26948453	ACAGCCCACAATTGCCACGGGCACCATCTACTTTAAATGAGTCGAACAAAGGAGAAGAAGAAGATAACGATAATGACGATTCAGTGAAATTGCCCGGTGTA	Candida albicans
241695	SRS018313	SRR062011.1.27191943	TTACTTTAAAAATGCCACTGCAATCAATAACAAAGGATATGCCCTCCGAGTGTTGAATGTCATTCCTCATTCTACTGCACACCAAAAAGGTTTTGAATCTT	Candida albicans
241695	SRS018313	SRR062011.1.31012752	ATATACGTACTTGCGTTTCCGACAATTGAGACAACCAGTTTTACTTCGTGCTTTCGATCCCAAAACTATTTTGAATGTCTTGTTCTTTGATGATTCTATTA	Candida albicans
241695	SRS018313	SRR062011.1.31841348	AATTAGATAATTGTCTCTATATAGATCTTTCAACTTGTCTAGTACTTTATCATTCCACCACTTCCAATCGCTGGGACTTTTTGAAAACGTACCACCAGACT	Candida albicans
241695	SRS018313	SRR062011.1.32587861	GATAACTGACACTGGCAAAAACTCACTTACATATTTGTCCTAAAAGGGGAATCAATATCACCAAGTCTATCACTACATAAAGATAATGACGATGCATCCAA	Candida albicans
241695	SRS018313	SRR062011.1.33758771	TATTTCAATCATGTCTACATCAATTCCTACTGAATCACCACTTACTACCAATAACACCACCACTACCACT	Candida albicans
241695	SRS018313	SRR062011.1.34169012	GAATTGAAACAATTACAGGCAGAGGCCAATGAACAGCGAGTAAAGAATGAGAGACAAGTGGACTCGTATGAGTTGAAACATTCGGAGAACGTTTTGGAGTT	Candida albicans
241695	SRS018313	SRR062011.1.35755044	AACTGTGATAGAAAAGAAAAGAAAGGTTGATTTAAATGCCTCAGGTATTACAAAACAACCAAAAGCTTCTAAAATCTTCAGTCCATTCAGAGTTTTAGGGA	Candida albicans
241695	SRS018313	SRR062011.1.38886836	TAATTCCAAAATACTCTTTTAGATTGAAAATATAATTTAAACATTAAGAACAACCACAACTACTAAAAAGAAAGTACAAAAGCTTATTTGTAATGA	Candida albicans
241695	SRS018313	SRR062011.2.6472574	CAACCACCTAATGGTATTATCAACTAACCAGTATTGATGACTTGAGTAATATAAATAGAACCTTAATTCTTGTTCAAAAATGTTTAAGTTTATGTATTCTA	Candida albicans
241695	SRS018313	SRR062011.2.6592680	GGGGGTGGCGACGCACAGTCATCATTGTAAATTTGATTATTAAGCCTAGAGCGAAGACTTTGACAAATTATTGTTATTCCGTCACACTATGTGCAGGTCTG	Candida albicans
241695	SRS018313	SRR062011.2.8281650	CTTCGTTTACGTGGTCGCCATTGTCGAGCAATGTCATGTTCAATCCGTCTAGTATCAGCTCGTCGTTTTCAAGTATGTTGTTCATGTCCAAGTTGTTGTCT	Candida albicans
241695	SRS018313	SRR062011.2.8330901	GTCAAATTGTATTCGATAATTCTACGTACCAATGGGGATTTGTATTGTCCCAAAACAATAAAATTATTCAAAAATGACACATCAATTGATTTTGATAATGT	Candida albicans
241695	SRS018313	SRR062011.2.19007937	TATACAATTGGTGCTACCACTTTCTATAATTGTGTACTGAATATCCAAATTTGTGTGAGCATTTTTTTTTCCTCTCTCCCTCTCTCCCTCCCTCACAGCCA	Candida albicans
241695	SRS018313	SRR062011.2.20763392	TCATTTTATGATACTCATGAAAATACACCAATTGTGAAATCTTGGCGTGCTAATACTGAATCAGATAGTAAATTAGCTCGTATTAGTAATGGATCATTAGC	Candida albicans
241695	SRS018313	SRR062011.2.21592793	TCGGAATTTAATTGCTGTTGCATCATTGAAACCAAGTCAACTTTGAGATGCTTCTCGATTTGCTCTTCAGCTTCAGCAATATCGGTAATTTCATCTCCAGC	Candida albicans
241695	SRS018313	SRR062011.2.22183642	ATGTTTCGAGCACGATTTAGTCCACAGGAAATGTGAAGATCATTCGAGGAATTATATGTAGGTTTGGGTTTCATTTTGCATTGCTTTACAAACAGTGTTGC	Candida albicans
241695	SRS018313	SRR062011.2.30806197	GAGTTGCATTAACTCCTGCAGTCCCCTTGTCTATCAGATTATCGGCCATCAAGAGTATTAGAATTAAAATTAAAAATGCTGCAAATGGTA	Candida albicans
241695	SRS018313	SRR062011.2.33283192	AAATCTCCCTTCCGATGAAGCAACTAATTAATTATCTGAATTAGGATAGATGGAATGATGTAGTTCGAAACCCCTTTCTGTCTGTGTCTTTGTTGTTGTTG	Candida albicans
241695	SRS018313	SRR062011.2.35755044	TACACCAAAACAATTTACAATCTACAATGACGGAAACTGTGATAGAAAAGAAAAGAAAGGTTGATTTAAATGCCTCAGGTATTACAAAACAACCAAAAGCT	Candida albicans
241695	SRS018313	SRR062011.2.39497516	GTAGCATTTTGACCAGCAGGCAACTTGTCATATTCAATTAACTCGATTGTTTTGGTTTTCACCATTGGTTGTTGTGGATACACCATAAAATACAATAATGT	Candida albicans
241695	SRS018313	SRR062011.1.1282726	GGAATCATTCAAGATCTCGTCTCTCCTCATTTCTTGGTCCTCATCAATTTTATTTTTAATTCCCTGAGGCAACAAATCCACACTAAAAGGTGGTATATAAA	Candida albicans
241695	SRS018313	SRR062011.1.3460747	GTTGTGATTTCGATAATGCAGCAGCATGAGCAATTTGTTCTAATTTTACTCTGACATTGCCTGTTGAAGAATCATCGACGTTTTGTAACAACTGTTCGTCG	Candida albicans
241695	SRS018313	SRR062011.1.8560407	ACCAATAGATATAACACCCATTTATTTATTGCCAATAATGATGGAGTTGGGAATAGATGTTAATGGATAACCAATTGAGACACTAGAACCGAATAAGAGCT	Candida albicans
241695	SRS018313	SRR062011.1.17356281	TTGGATAGTATACGCTGACCAAAATTATTCGTGTATTTTGGATTTGGATTATAACATCATTGACATATTGACTCACTTGTTCAGTAAGGTTTAAAGTGTTT	Candida albicans
241695	SRS018313	SRR062011.1.20948805	TAATAATAATAATAATAATAATACACCCCCACCTACGGGACCACGACATAAAAGACTCAATTCAAATACTAATGGTCATTCTAATTCTCATAATAATACTA	Candida albicans
241695	SRS018313	SRR062011.1.26653046	ATTTGCTTTGGTGCCATGTGTCTCATCATATTCCTTCAATCTTGGTTGAACCAATGCGGAGCCTAAAAACAAGGAATGAGGCATGACT	Candida albicans
241695	SRS018313	SRR062011.1.29428102	TGATAAGATGGTTGAGCAAACAAATTGCTTGTAGTAACACCAAAACTATTTAAAAATCTGTACCAAGTTACGAGTCAATGGAAGAGACAATACTTCCAAAT	Candida albicans
241695	SRS018313	SRR062011.1.30007667	CTTATTATAATCAACAGGTTGAAATGAAGAATAAATTAGCTCGTCAAAATGTCATGTATAAAATCCCTAATTTTATTAAATCTAATAGTTCATTAGAAGAT	Candida albicans
241695	SRS018313	SRR062011.1.32685578	ATTGAGTGTGTGTGCACCTTTGATAATTTGTTATAAATAAATTATTGGCGTGCATATACAGCCTTACACAAAACTGAATCATTGATCCAATATTCTCATTT	Candida albicans
241695	SRS018313	SRR062011.1.33936024	CTACCCAAGGGGAACAATGCTGTCCAAAATTGAATCACCAAAACCACACATAAAAATATCATAGAATAAACTGATCCCCAAACTCCAGTTAATGCTGTA	Candida albicans
241695	SRS018313	SRR062011.1.37905122	TTGACAGATATCAGCATTCAGAAGAAGAATCTTTGAATAAATTGCTAGCTTCGATAGTGTCAACAATAAAAAACAACATCCCCTTAGGAAGCATGATTGGG	Candida albicans
241695	SRS018313	SRR062011.1.38081645	CTTGTTCATCCAGAGTTAAAGGATTTTCTGACAATAATAATTGAGACATACTAGATTTAATTTGACTCTTTGGTAACTGGGAATTAGATCTTGATTTATTA	Candida albicans
241695	SRS018313	SRR062011.1.38104415	TAAGAACAAACAAGGTGCTGCATCATAAAGGGAGTTGAAAGATATTTCCATGAATCTTTTACTAGATCAAGCTATATCATTGATGTTTATATATATATACA	Candida albicans
241695	SRS018313	SRR062011.2.2610234	TCTCACCCCCATCCTTTTAAAAAGAATATGGAGAATTTGTGTAGCATTTTTTTTTCAGTTTTATCTTTCTGGATAGATAAGAAACACAAAGAAATCCCTGG	Candida albicans
241695	SRS018313	SRR062011.2.3881483	ATCATGTAAATGCTCTAATGCAAGAATCAATTCTGCTGTATAAAATTTTGATCGATCTTCATTAAATCTACCTTCCTTTTGTAAATGGAAAAATAATTCAC	Candida albicans
241695	SRS018313	SRR062011.2.4261631	CTTGATCTTTCTTTTCATATTCCTAGACTATCGAAAGGTGATATTGGATAATTTGATACTCAGAAAATGTTGTAAATACAGCTCGTGCCAAATCTTCAATT	Candida albicans
241695	SRS018313	SRR062011.2.8396889	AAAGTTGATCCCATATGGTTGCATTTACAACAACAAGGGATCATTTTATTTGATGTATCAAATGTTATTGATGATGAGGATTGCTAGAAACACCCCCAAAC	Candida albicans
241695	SRS018313	SRR062011.2.12125865	TATTATAATGACAACAATAATAATATTTACAATATAAGCAATTGTGAAGTGATTCCATTCGTTTCTCAATTGTTGAAGATTATTTGTTTGATGAAGAATTT	Candida albicans
241695	SRS018313	SRR062011.2.14600562	GTTATATCAACGGTTGGGTTAATTAGTTAATGCCAACTAACTATGCTATTAATCTATTTCTAGTAAGAATAAAACTCAGAGAAAGAGAAAGGTTGGATTGC	Candida albicans
241695	SRS018313	SRR062011.2.14714425	ATGTCAAATTTGGGAATCAATTGGAATGGATAAAACATTAATAAATCATTGATCATATGGAAAAAATCTTCAATAACATCGGGGATTTGTTTCAATTGTTC	Candida albicans
241695	SRS018313	SRR062011.2.16142944	AACGGTGCTACTATTGATTGCTCAAATATCAATATAGGAATATCAAAAGGTTTAAATGATTGGAATTTTCCAGTAAGTTCAGAATCATTTTCTTACACGAA	Candida albicans
241695	SRS018313	SRR062011.2.17114813	AAGTGATGCTAGTGCTATTATTACAATATAGACTGAATTACGTCATATTTGATTTTAAAGGAGAGAAGTCAATGTTCCAAAAACATCAATTAACAGCTTGT	Candida albicans
241695	SRS018313	SRR062011.2.17806560	GGGGGTATCAATAACCACTTCATAATGATGCATTTTATTATCCAGATCCGGTTTAGAAATCCTAAATGTAACTTGTAATCGATGTTTAATTTCAATATGTC	Candida albicans
241695	SRS018313	SRR062011.2.18097753	ATATTCTCAATAGATTCAATTTTTGCATTTCTGGTTTCGTCCACCTAAAGATTAACATTCCTCGAAACTCG	Candida albicans
241695	SRS018313	SRR062011.2.19945677	TTGTGGGAGAGTTGGGTACAGTACACATTGTTACGCAATGAGTTACCAATTCGGGAAGCTAGTAGGGCTACCAGAGCTAGGTTCCAGTTACCAATTCGGGA	Candida albicans
241695	SRS018313	SRR062011.2.20446027	CTAGACTGCCTCTCCATCCTACAATCCACTCCCCACTCCGCTCCCAAACTCTTATGGTTCTATCATTTTCTATTAAAGTTCAACCACACCCAAGTGGGCCG	Candida albicans
241695	SRS018313	SRR062011.2.21205816	ATCAGTAGTTGAATATAAAAATGATAATTTCTTTCTAATAAATGCTTCATCAACTTTGATGGTTTTCTTAATTGGTGCTTCTTTATCTAGTGAGTCTTCTT	Candida albicans
241695	SRS018313	SRR062011.2.28327151	ATTTACATATACCTCCAGTTCTCTATAAAATGCATTCACCTGCAATGATGTGTATTGAACACTGTGTGGTAATTTCAA	Candida albicans
241695	SRS018313	SRR062011.2.29262112	CAACAACTTATATCATAAATTGGTCCCTTGGCCCAGTTGGTTAAGGCGTGGTGCTAATAAGTTTAATTTGTTACGCCAAGATCAGCAGTTCGATCCTGCTA	Candida albicans
241695	SRS018313	SRR062011.2.33822337	TTACCAATGTCTGCCAATCTACTTATAACAATTTCATTACCTTCACCAAAACCATAAATTGAATAACTTAATCCAACTTCTTCAC	Candida albicans
241695	SRS018313	SRR062011.2.34265308	CCAAAGAATCAGAGCCAACATTCTAAATATATTGTCTTGTTCTTGTTGTGTCAATCCAATGATTTTCATGGCATTAAGAGTGTCTTGGAAATCTTTTGCAT	Candida albicans
241695	SRS018313	SRR062011.2.38375927	ACAACTGGACAACTTCAGTTTCAATGCAACCTGCTATGTTTGTGATGTAGTTGTTGTTTGTAAGGCAAAAGGTGTTAGTTCAACAAAATCGGCTGAGCTAA	Candida albicans
241695	SRS018313	SRR062011.1.4546983	TGAATGAATGAAAAATTGAAGAAGAAGAAATCTTTATATAAAAAAAAAATTCTAAAAAACCGATTTTGGGAAAGAGTTTTCTTTTTATAAATGAAAAAAAA	Candida albicans
241695	SRS018313	SRR062011.1.4959149	TTGTAAGCAATCAAATATCCAAGATAGCCTTGTTTATTCCACATATTATTACTTTAATTAAAGCATTGATTTTGATCGTTTGTGATACATCATTTGTAGTG	Candida albicans
241695	SRS018313	SRR062011.1.4998846	CACTGAAGAATCGGGTCATTTGATTGATGTTTCCAAGATTAAGGAAAATATTGATGAAAACACCATTGGTATTTTTGTTATCATGGGATCAACTTTCACTG	Candida albicans
241695	SRS018313	SRR062011.1.7001810	TACATTTGTTCCATATCTGAAGTATCCAGGCATTAAACGAGATGTGTCATTTTGGTTGGATAGGGATTTACATGCTAATGAAGTCATGGAAATT	Candida albicans
241695	SRS018313	SRR062011.1.11058365	CTGCAAGTACGGTCTTTTCCCTTCCACTAACAATATCAAACCAATGATTGAGTATAGAACCAGTACATAGCACAGTTGTGTATATAACTGATCCCAAGGCA	Candida albicans
241695	SRS018313	SRR062011.1.11750703	TTAATGTTTAGTGTTGGAGCATAAAATTATAATTCAAATTCTAACCCAAAAATGGTTGATTAATGCAGTTAAAAGCAAAACATTCAATATGATCAGCGGTC	Candida albicans
241695	SRS018313	SRR062011.1.12769199	AAGAAAGATACCAATCTTTTCACTACAGTTGCAAGTGTAATAACTCACTGGTTTGACATTTGTTTTTATCAAACAGGTGGTTCTCCT	Candida albicans
241695	SRS018313	SRR062011.1.14722720	TGATGACACATGCGTTAATCGATAGTTTGACTTGCCAGAAGCAATATTGGTGTTAGTAGGGACATCATCTTTTACTAATATTACCATATTTGGTCGATACA	Candida albicans
241695	SRS018313	SRR062011.1.19052956	ACCCCATTCAAATTCTATCTACTATTGAATTAAACTGTGATAACGGTCATTTTCTATGCCAGTTTCAACCAAAGATTACATTGATATTGTTTTATCTCACT	Candida albicans
241695	SRS018313	SRR062011.1.25481243	GATTGGCATAGTTTCTTCTTTTGGCTAACACTTCTTCTCTCTTTTGTTTTCTCAAATCAACTTGGTGCGTTTCTCTTCTTCTTCTCAACTCATCGCTCTGG	Candida albicans
241695	SRS018313	SRR062011.1.33516533	CAAATAGTATTTTATGGCCACTTTTCCATTATCATCCTGGGGAAATGAACTTTGACGAAAATGCATGGGCAGCATATATTGAAGCCAATAAGAAATTTGCA	Candida albicans
241695	SRS018313	SRR062011.1.33814071	CAAGAATATTGTCGAGTTAAGAAGTGTTGATGGTTTGGAACTATTCAGGGAATATATGCTGGATGTGGGAGTTGGTGGTAGATACAACACGCTTTTTCT	Candida albicans
241695	SRS018313	SRR062011.1.34788445	TATTATATTGTGAAATGATGATGGAATTTGGTTTTGCGGCAATATCGAACCGAATAATAATAATAAATTTTTTTTTTCTTTTTTACTTTTAATTTTCTTGA	Candida albicans
241695	SRS018313	SRR062011.2.1955515	GAAAAGCGAGTCTTAATATACAAATAAACTTATAACGTAGTATTAGGCTATTCTCCTAACAAACTTGATTCAAGCGTTTATTGAGCCAAGAAGAATGTAGA	Candida albicans
241695	SRS018313	SRR062011.2.3286900	TTATTAACAGACTATAATGAGAATGGAATACTCAATAATATCTGAACTCAATTAGCTTTTGAACTGATATGGTAAAAAAACAAAGCTAAAAATAGAAAAAA	Candida albicans
241695	SRS018313	SRR062011.2.10303973	TCTACACAAATTGATCAAAACAATGATTCTCTTTTATATTCTAGTAATTCTATATGGCTTTTACATTCAATCTTTTGTTTAATAGTGGAAGATG	Candida albicans
241695	SRS018313	SRR062011.2.11509576	TATGAGTTTGAAACTGGTTTAGCAAAGATTGTTGATATTGTTGGAGCTGACAATATTTCAAGAGATAAAAAAACCTTACAATCACACAATGATTCATTCTT	Candida albicans
241695	SRS018313	SRR062011.2.12121590	GTGTAGCATCAAGACCAATAATCTGTTGCTTGTTTTGAGGTGAAACTGATCGCCTATTTACTTCTTCAAACCCAGAAGGCATTTTATCACCTTCCTCTTCT	Candida albicans
241695	SRS018313	SRR062011.2.16336108	AAAAAAGTTCTTACAATTGAGAGATGATCATCATCAATTTTAAACACACACCACCCACAAATAGATCAAACTCATTAATACACAAGCT	Candida albicans
241695	SRS018313	SRR062011.2.16762542	AAGGATTTCTCAAAAACACTGGATTGATCAGCCGTATTGCTGACCAATTGCAAGCACAATTCAGAACAGCACCTCAATATAAGTTGGCCTTATCATAATAC	Candida albicans
241695	SRS018313	SRR062011.2.18632523	TTATTTTTTGAAAATGTAAATAGTGTGCAATTATAGAATAGGAGCAAACTAACTAACTCACTAAAAGTATGATAACTCCTCAAGTTTGTGAAAGACGTGTT	Candida albicans
241695	SRS018313	SRR062011.2.28383298	AGGGTTTGCTTCTGCTTTTAGACAGATTCCAATTTTTTGCTTTATAGTGTACCCCATTATTTGTTAAGTTTTGCCATTAAGGTGTTTGCAATTTTTATTGG	Candida albicans
241695	SRS018313	SRR062011.2.28429318	AAATTGATTTCTTGGGCTTGACTCAAAACCTTATTGTTTAGTTCTTTGAGGTTATCTGTCTTTTCAGACAAATCCATTTCAAGATTCTCATTTTTTGATGC	Candida albicans
241695	SRS018313	SRR062011.2.31049487	TTTCCAGTATCAGCAAAACTCATCAATTTACATTTTACATCTGTGGTAGCAGTATTAATACAAGCATTAGTCAAATTATATAATGGAATTGCTACTGATTA	Candida albicans
241695	SRS018313	SRR062011.2.33362592	TCCTGATGCTGCAAATTTAGATGATAGAGAAGATTCTGATCTTGAATAAGGGATTTTTTTTTCCTTTATAGATAGTA	Candida albicans
241695	SRS018313	SRR062011.2.36095259	CGATCAATTTTAATCAATTGTTTAAATGAATATTATAAAATTTTTAAATTCAATCTAATTTTTCAACAACAACAACAAGAAAGGGAAGAATCCCTGTCAAT	Candida albicans
241695	SRS018313	SRR062011.2.38821104	ATAGTAATAATAATAAAGAGGGAAAACTGAACAGCAATGGTGGTATTAGCTGCACACTTATTGCTTTTTCATGCATTTACGGCTGTATATTGGTTAAGAGT	Candida albicans
241695	SRS018313	SRR062011.1.128887	ACTTGAATCCAAACTACATTTTTGAAGTTGCATTACCTAATTTAACCGAATTAATTAATAGTTATGGTGCAGGTCTTGGTGGTGTTAGAATACTTAGAAAT	Candida albicans
241695	SRS018313	SRR062011.1.2175881	TTATATAAATAATACAATCTAAATGTTTCATCGAAGATAAGTCATGATAGTTTTGTAATAATTCAATTAATATAATATTATTTGCCAATAATTCAGATTGA	Candida albicans
241695	SRS018313	SRR062011.1.21712821	CATTATGCATTATTGAATAGTACCGATGGAGCAGCATTAACTATTGTTCCATACATTCTATGTCGATTATCATTGGCAGTAAGTTATTTTGTTTATTCATT	Candida albicans
241695	SRS018313	SRR062011.1.24317345	TAAAAGAAGCAGTTATATTACCCGTGAAATTCCCGCAATTATTTGTTGGTAATAGGAAACCAACTTCAGGTATATTATTATATGGACCACCAGGGACAGGT	Candida albicans
241695	SRS018313	SRR062011.1.25956512	ATTGTTGGAACAACTTGGGATAGACAAGAAGGTTATGATGGTATAGAAACTGAAGGTGTTTGTTATTTAGCCAAACCTTTGGGGTTCTCTTGTTGGGGTAT	Candida albicans
241695	SRS018313	SRR062011.1.29698882	ACAACGTTGAATTGAATTATCAAAACAAAACCGGCCAATGCTCTTGTGAAATGTCTACAATTAAAGAATGCAGCTGTATCGATACCTTGGCTGTATATTGT	Candida albicans
241695	SRS018313	SRR062011.1.35929921	TCGTTTACTACACACTTGCGGAGAATTGCCCATAGCCGGAACCAAGATCTTTTACTTATAGACAGCGGTGATCGCCACGATGGTAATGGCCTATCAGATAT	Candida albicans
241695	SRS018313	SRR062011.2.3028895	TCTCTCCCACTTATGTTTAATTTTAGTTTGCTTTTATTTAATAGTGTGGAAAAAGAAAAATTTTTTCTT	Candida albicans
241695	SRS018313	SRR062011.2.5300635	AGGAATTCTCGAATAAGAAACAATTCACATTAGATGAAATGAAACAAATCATTGAAAAATTTATTCATCAAAATGATGATGAATTACAAAGATTACAATCA	Candida albicans
241695	SRS018313	SRR062011.2.18540471	TAAGCTAATTCACTTTTCAACATTTTGCCTTTTAACCTTGGAGTTTTTCTTTGTGTTTGATACACAGTACAAGTCTTTAAAAGTGTTGAGAAACATCACAT	Candida albicans
241695	SRS018313	SRR062011.2.26422821	ACTTTTTTAGTAACTTGCTTGTGTTTCAAGAGAGTTCCTACTTTCATTCATTCCTGTTACTGATGTTATCAATCATTTAATAACCCATACTTTGCAATGAT	Candida albicans
241695	SRS018313	SRR062011.2.26861648	TGAATACTTGAAACGAGATCAAATGGCTTTTTACGAATCAATTGTTGTCTACATCAAGATCCAGTGAATAGGACTAAAATAAAACAAGAGTAAATACACTA	Candida albicans
241695	SRS018313	SRR062011.2.29428102	AAAAACACACTATTTGATCGTATAGGAGCTAATAGTCGATGAATATGATACATTTGTCTTCTATGAATTTATCCTCAATATGATCTTGTTTTGTCTATATT	Candida albicans
241695	SRS018313	SRR062011.2.29553237	ACAGTTTAAAGGGAACTATTGAAGATAGATTCAATTTTAGTTGTTGTGTCGGAAATGTGGATAACTTACGATGGAATGGGAAGCATTTTGCAAAATTGAAT	Candida albicans
241695	SRS018313	SRR062011.2.29886188	CCATGAACAAACAATTCTTTCAATTCTTTACTTCTATTTTTATTGGAAGCTTCACGTTTGTATTTCTCA	Candida albicans
241695	SRS018313	SRR062011.2.32685578	AAAAGAGTATTAATTTGTTGTATGTTAATTCAATTGTATTGAGTGTGTGTGCACCTTTGATAATTTGTTATAAATAAATTATTGGCGTGCATATACAGCCT	Candida albicans
241695	SRS018313	SRR062011.2.34340834	CCAACACTTTGAATGTATCTACTTCTTTCATCTCTTGATATTGTTTGATTTCATATATACCATGCACCAAACAATTGAATCCATATTTACAAAGATTCTGC	Candida albicans
241695	SRS018313	SRR062011.2.34564115	CTCTTTGCATATTCTGATTGAACAATATCTCTACATCTTACAAGAATCTTTGATACACAAAACCAGGAATAAATTTATTGATTGTTTAATCACCTAATTTG	Candida albicans
241695	SRS018313	SRR062011.2.36686896	ATTACTCTAAAACACATATCCATTGTAGATTCATGAATATCACTTGCAATATGACTATTAGGTAGATTAACGGACCAGCGTCTAAATTAATGGGAACTTCA	Candida albicans
241695	SRS018313	SRR062011.2.38577896	CATGACGTTCTTCATATAATTTAATTTTCAACCAAATAATAACCATGGTCCAATAAATCATATAACTGAAAACACTACCATAAGT	Candida albicans
241695	SRS018313	SRR062011.1.6177281	ACTACGATGGTTACTATTTTGTGTTATCTACTTTGCTTAGAAGATGAAGGAGGACAAAAACTAATAGATTTAGAATTCCAGTAACTGATACCCAAGTAAGC	Candida albicans
241695	SRS018313	SRR062011.1.14512064	CATAAATCTACTAAAAGCTAAGTCTATTATTTGTATGTAGTGTTTACCCTCCTTTTCTTCTTAGGCAATGATTAACCAAAACTTCTCCCAAAGATTTTTCG	Candida albicans
241695	SRS018313	SRR062011.1.22025391	CACACCATCACCTAATTCAGTATTATCTAAACCACCTGCTTTAAATCTTAATTCAAAAATAGTGAATACACCACCTAAAAACATTAAGTCATTCACCAAAA	Candida albicans
241695	SRS018313	SRR062011.1.28931675	TGCTTGAACAATTCATAATTTGGTAAAGAATTCGCTTTCATTCCATACAATAATGAATTTGGTTGTTTTCTTCTTGAATAGCCTATCATTAAAGTTTAATA	Candida albicans
241695	SRS018313	SRR062011.1.31489125	ATATGCTATAGCACCAATAGCTTGCTTACCCATCGCACATTGATAAGTGTTTCTTGGAGATTGGTTGTGATGTGGGTATGGAATCAACCCTGCGACAGCAC	Candida albicans
241695	SRS018313	SRR062011.1.31557487	TTGAAATACTTTTTATCTTTATATGGGTAAATGCTCTTGAACGTGTCCTCCGTGTTATGAATATCGTCCGACGTTAAGTTCTTATCGAAAAAAAACGACTT	Candida albicans
241695	SRS018313	SRR062011.1.33480966	CTTAAGGTTATTATCCCAGATGGACCGCCTCCAACAATAGCAATTCTTTTCTCCACCATATTTGATTTGTTTTTCACTTTCAAATTTTTCAATTGAAAGCT	Candida albicans
241695	SRS018313	SRR062011.1.34402860	TAACATTTTTTGTCAATCTCCATATACAGACAGACAGACAGACAGACAGCACCAGCACATAGTAGTAGTAAATAACTAATTCATACTTGAAACATATATAA	Candida albicans
241695	SRS018313	SRR062011.2.8671187	TTGCATGGTGGTGCAAATGGATTCGATAAACAAGATTTCTTTGGTCCAGTTGTGAAAAGTCGTGATGGTAAGTTTTTCGTTGATTTCTTGTTGGTTGATAA	Candida albicans
241695	SRS018313	SRR062011.2.11019743	TGTTATTCAATATTTCAAGAGTTTCCATTACAGGGTATACAAATATTGGAGATTTTGGTTTATGACTATGCATGTTCCTACAGCTGACACGTAATCCTTCA	Candida albicans
241695	SRS018313	SRR062011.2.22897583	AGCACTAGGTTGATTGAAATATTTATTAAATGTATCAAATGCTAAAAGTGATGATACAACCCCTTGAGAATAACCAAATAAACTAACA	Candida albicans
241695	SRS018313	SRR062011.2.24317345	GAAGAAATTACGTGGGGCATTAGCTGGAGCTATTCTTCTGGAAAAACCTAATGTCAAATGGTCAGATATTGCTGGATTGGACGCTGCTAAGGAAGCATTAA	Candida albicans
241695	SRS018313	SRR062011.2.25481243	ATATTCTTCTTCATCTTCAGATTCGTTGCCTTGATTGGCATAGTTTCTTCTTTTGGCTAACACTTCTTCTCTCTTTTGTTTTCTCAAATCAACTTGGTGCG	Candida albicans
241695	SRS018313	SRR062011.2.26595694	CGGGGACTTTTCTTGGAGGAGAAATACATATTGGATTGAAATGTTTCCCCTCAGGTAGAATGGGAGAAGATGCCAC	Candida albicans
241695	SRS018313	SRR062011.2.32449076	TTCAATGCTGCATCTGAAACCAGGTTTGTGTTTGCCATCACATTCTCACCGATATCATCATTATCATTATTTTCCTCAACTTCAGTGTCATTTGACATTGA	Candida albicans
241695	SRS018313	SRR062011.2.33480966	TTTTCTCCACCATATTTGATTTGTTTTTCACTTTCAAATTTTTCAATTGAAAGCTATATTAAACAAATAAGTATAACTCAACAGTCAAGAAATGGAAAAAA	Candida albicans
241695	SRS018313	SRR062011.2.36741906	TTAACCATCCTTACGTTATTGCTGGTCAGGGTACAATTGCTTTAGAGATTGCTAGACAATTGAGATTAGATAAATTGAATGCCATATTTGTTCCTGTAGGA	Candida albicans
241695	SRS018313	SRR062011.2.39714939	TATATCAAGACAATATAAACTGATTGTATATGATTTCTCCTTCCCTAAAAAGGAGTACCATAACATTCATATAAAATGATATATAAACTTCATGAATAGTA	Candida albicans
241695	SRS018313	SRR062011.1.2367750	AGGAGGTGTAGTTACAGTTATATATATAACGTTGGGATGACACACTATCAGTTTAATCGTGTGAATTGTGTAAGGCGCCATTCATTCTCAACGACCTTTTT	Candida albicans
241695	SRS018313	SRR062011.1.2451533	ATAAATTACTACGATGAACAATAAAATTTAAGAAGAATTCTATTGTGTAATTCCCAATTTGACGAATATTTTCTGTTTTCAGCAAATTTTGTGCAAGTCTT	Candida albicans
241695	SRS018313	SRR062011.1.2805764	CTTTGCCAAACTATTATGGTACAACTAGCTCTATTCACCAATAACAACCACAACAATAATAGCAACAACAACACTACAAATACTTTAAACGATGATACACA	Candida albicans
241695	SRS018313	SRR062011.1.3381440	TACTAAACTATTTACGGATGTGAAATGTTCTGAATAGTATCATTCATTTAATTTCAACTTTCCTGTGGAACGGCACCATATAATTG	Candida albicans
241695	SRS018313	SRR062011.1.4565498	CAGCATTCATTTTGTTGGAGTAATGCTGTCCCCTATCTTACAATGCAAGTATCATACTATCAAAATGCAAAAGCTCACCCAAA	Candida albicans
241695	SRS018313	SRR062011.1.7971241	TATATATTTTTGAGATAATCCAAATGGCCAATTTTGAACCAAAACATAATTATTACGACGACGACTAGAATTATGATTCAACCAATTATTTAAAATTTGAA	Candida albicans
241695	SRS018313	SRR062011.1.8327876	TATATATCAAGTATATATTTAGTTCAAAAAATTGCATAAATAAAGTATATATATATATAATACAAATTCAGAAAATATTGCTACACTAGTATT	Candida albicans
241695	SRS018313	SRR062011.1.9419792	TCCCCAATCGTACTATCATGCACTTGCTGCACCTCCCCAATACTCCCCTTTATTGAATCGAGTCTCTCCATGGTGTTGTGTAAATTCGCTAAATTCTTCAT	Candida albicans
241695	SRS018313	SRR062011.1.14159531	TCCAAGAACTCAAATTGGGAATTACATCCAAAATAAACCAACAATCAAATGAGAAATTTGAGATCTTATCCTTGAAAACATGGGAACTATTAACTGCAGAT	Candida albicans
241695	SRS018313	SRR062011.1.24104989	AAACGTTTGATTTTATAACCAATAGTTGAAACAATCAATTTAATAGACAAACTGTCAACTTTGAGTTGTCATATCACACAAAATTACGGATTTCTGGAATC	Candida albicans
241695	SRS018313	SRR062011.1.25898866	CAAAATATTGCAGATCAGTTTTAGTTTTTTTTAAAAAAAAAGACTATAAAGTATATGTAACATTACTTAGCTTCAATTATAACCGGAACCCAAATTTGAAT	Candida albicans
241695	SRS018313	SRR062011.1.26428294	AAGATAAAAAGCCCCAAATCAATTCTTAGCTTCTCCTGAGTCTTTATTACTAGACCCATCAATATGGGGCCATGGTTGGCTTCTGACCGACGCCAGGAATC	Candida albicans
241695	SRS018313	SRR062011.1.27107857	ACTGCTACTATGATTGTTGTTACCACCTTCAGTACTATCATTCATTAAAAGGTATTTCCTTTGTTCTTCTTCCTCTTCCTCTTCTCTTTGTGCTTGGATAA	Candida albicans
241695	SRS018313	SRR062011.1.29553237	TGAAGATAGATTCAATTTTAGTTGTTGTGTCGGAAATGTGGATAACTTACGATGGAATGGGAAGCATTTTGCAAAATTGAATTCTTTATTTTCACTTAAAC	Candida albicans
241695	SRS018313	SRR062011.1.34485880	ATGATACTGATGATGAACTTTTGGTTGTTGCCAATTGGAACCAATTTTCTTTTCTACAAAAGAGGATTAGCCCACTTTATTGTTGTTCTTTCCCTTGAAAC	Candida albicans
241695	SRS018313	SRR062011.1.37675535	GAAACCTGTTATCAATGGGATTCAGAACGCAACGTTCTGTGACTTGCTTGCGATGTGGGATTTGATATATAGTAACGGTTTTATGATGTTGGTTGATACTA	Candida albicans
241695	SRS018313	SRR062011.1.39080187	ATTCTCTTGGAAGTAGAATATTGCCAATAGAACAAATAAACAACACAATGCAAAAAATATTACTAACCCGGTGTACTCTTGACTTATGGAAAATATACCAT	Candida albicans
241695	SRS018313	SRR062011.1.39289985	ACAACAACAATTCTTTCGATTGCAATAGTATCCAAGCACTACTACTGAGCAACCAGTTTTGGAATAACGTATACCAAGAAATGAAAGATGATAGTCTACAG	Candida albicans
241695	SRS018313	SRR062011.2.237695	TAAGCACATGTATTTCACTTTAATCAAAGTATCAATGGAGTATTTGATATGAATGATCGATTGGAAATGGCAAGTATAAACTCAGAAGTAACGAATGATGA	Candida albicans
241695	SRS018313	SRR062011.2.6177281	TCTACTTTGCTTAGAAGATGAAGGAGGACAAAAACTAATAGATTTAGAATTCCAGTAACTGATACCCAAGTAAGCAAGCAAGCAAGCAAACAAGTAACAAA	Candida albicans
241695	SRS018313	SRR062011.2.7264914	ATATAAATAAATTTATTATTACACCAACAAATTTTGAAAAATCATTTACAAATTTA	Candida albicans
241695	SRS018313	SRR062011.2.8001582	TAAATCATATCCACCTTCTTTTCTTTCCTTTCTTACCACTATCATTATATCCCGCCATGGATGCATATCGAGAATTTATTGATCCATCAAAAGTGAACAAC	Candida albicans
241695	SRS018313	SRR062011.2.8759924	CCTTGTTTAAATAAAGATACCGCTAAGTCACACGAGTTTAAATTAATAAATATCCCTAGGAATGGAATTATATCTGCTACTAGTCAATTATGAAGTATTCA	Candida albicans
241695	SRS018313	SRR062011.2.8797338	CTTTACATGGATGATCGAATCATTGAAGATGAAGAGAAAAAGGAATCAGAAAGATCTAAATTCACTTTGACAAGAAATATCGATTTGAGTAATCAAATTGC	Candida albicans
241695	SRS018313	SRR062011.2.9941821	ATAATTAAAAGTGATTATTTAGCAGCAAGCTGAAATCGTGACATTATAGTTATCGAGTCTGAAGTTAAAACAGAATTAGCTATGGCACAAAAGAATTCTTA	Candida albicans
241695	SRS018313	SRR062011.2.14890334	TAGTTTCCGAACTTTATACTAGTATAAATTGAATGCTTTAATTTTTTGACAAATTAGATATAGTTTGGCATATTTATTCTTAGAGAGAGCTACTAAGAAAA	Candida albicans
241695	SRS018313	SRR062011.2.19782307	GAATTGCTCATAATAATTAATGTAGAGATCACTCTTAAATTGATTACTGTTTTTCAAAGTTAACCCGAGCGATCCGTAGATATTCATCTTCTTTTCTATAT	Candida albicans
241695	SRS018313	SRR062011.2.21486300	CAACAATGGATAATTGGGAAAATCCTGAAACTGATATTCCCAGATTTTATCAAGCTATACGTAATTGGGTAGAAATTATTACTTCACCAGAAAATGAAATG	Candida albicans
241695	SRS018313	SRR062011.2.26140602	TGAGGGGGGACTTTTGTAACAATAGGATCATCTTCACTAACATTAATCAATTGTAATACCAATGGTCTTCTAGTAACGATCCCAGTTCCTCGAGGTAAAAA	Candida albicans
241695	SRS018313	SRR062011.2.27044002	TTGCTTGATCGAGAATCAGGAGTTTCTCCAATGTGCCATCCACTGGTACCAAATGAATCTATTCTTTTGAAAAATGGGGAGTATCCTTGGATTTCCACTTG	Candida albicans
241695	SRS018313	SRR062011.2.28548607	TCGTAATGTTTGGGCAGCAAATATTTTCAATTGAATATTTGAATTGCCATTATTATCATCATTTAAAATTTGATGAACTATATCCCATGCTTGTTGTGATT	Candida albicans
241695	SRS018313	SRR062011.2.28739000	ACTAACATCAGAGGTACTAATTTTGCTAGTAAAGATTCAAACTATTCTTTGAGTGGAAGTGGAGCACAGAGCCAGCATGGCCAAGCTGTTGGAAACTCAGA	Candida albicans
241695	SRS018313	SRR062011.2.28907758	ACAAAAAAGACCTAATGAGAATGACGATGAGGATGAAGGGGAGGGGCAAAGGACCAGTGGAATAGTTATATTCTGGGATATATATATATATGAACAAATTT	Candida albicans
241695	SRS018313	SRR062011.1.214997	ATGACGAAAAAGTTGTGGTTTGTGATGATGCCAATTTACAAGATATAAAGAATAATGCTTATGTCTATGTATTTAGAAAGGTAGAGTAGATAAAAAGATTG	Candida albicans
241695	SRS018313	SRR062011.1.8330901	AAATCAAACCAATTATCAAATCAGACAGTGATGAACAAATGATTATCAACATTCCATTTCTTAATGGTAGTGTCAAATTGTATTCGATAATTCTACGTACC	Candida albicans
241695	SRS018313	SRR062011.1.9323196	ACCATTCATGGAACTTGGGATGATTTCTGTAATGGATCTTACCCACAATACTGTAACAAAAGTTTAGAAGTAAGCGATGAAAAAGATAATCTTACCCATAT	Candida albicans
241695	SRS018313	SRR062011.1.13834682	TAGAAGTAAATGGTTCCCTCTTTCCTTTTTATTATTTTTAACTTTATATGTATGCGTAA	Candida albicans
241695	SRS018313	SRR062011.1.20897934	TGATAAATCAACAAACATAATACTAAGTAATTGTATTGAAAGAATCATATATTCTAAAGATGATGAAGAAGGGGAAAATCAAGAAATACCATTAGGGGTTT	Candida albicans
241695	SRS018313	SRR062011.1.21349036	AGAATATGGATTATTTTGTTTTAATGAATTATGATTATGTTGGACAATGGGATTATGGAAAACCAAATATGGGTTTAGGATGTCATAATGATAGACTGATA	Candida albicans
241695	SRS018313	SRR062011.1.22183642	TTAGATTTAAATGGGTCCAGGGATCACATGAAGCTTATCATGTTTGCAAAACCACTCAGATTTCGAGTATTGAATCAAAATGTTTCGAGCACGATTTAGTC	Candida albicans
241695	SRS018313	SRR062011.1.23968449	GCTGCAATGCCCTTAATCGATGAAGTCTCTAAAGTGGACCAAATGACTTTAGTGAAGGAAGAAACAGATGAACTATACTTTGTGAATGAACTATACTTTGT	Candida albicans
241695	SRS018313	SRR062011.1.25671510	TCGATATCGGGCAACCACTCAAACCCAACAAGATACTCCTTGTTCCAGTCCAACTTATACAATTCTAGCTGGCTGATCCCATTGCGGTCCTTGTAGATGTA	Candida albicans
241695	SRS018313	SRR062011.1.26089533	GTTATTGGTATTGTCTAAAAAAAAAATTTCAAACATTTTCAAAATTTTCACAATTTTTAGTTAAAATTTGACCATGAAACTATGAAAATTCTATTTTAACT	Candida albicans
241695	SRS018313	SRR062011.1.28429318	AGGTTATCTGTCTTTTCAGACAAATCCATTTCAAGATTCTCATTTTTTGATGCTAAAAGTCGGTTCATTTCTTGTTGTTTATCTAATTCAGTTGATAATTT	Candida albicans
241695	SRS018313	SRR062011.1.28789392	ATGGAAATAGATATAGAAATTGGGAAACCGAGGACTAATGAAAATTCAGTATGCCAGATCTAAGTTGAAGTGTATTAAACTCAATTTAGATACTGCTGAAA	Candida albicans
241695	SRS018313	SRR062011.1.34136250	ATCTTTAAACTAAGTTGTCTGTTTCAAGCTAAACAACCATAAGATAAACACATAAAGAGTAGAAGGGTAACCCTTTCTTAAAGTATAGGTAATTAAATAAA	Candida albicans
241695	SRS018313	SRR062011.1.35477137	TGATCGTAATCGCAGTATATTCGTTTTCACACTATTCAATAACTCTTCTTCTTCTTGTTCTTCTTTTTCATTATCAATTTCTTGTTCATGCATATTAGTTA	Candida albicans
241695	SRS018313	SRR062011.1.37166849	ATTTGAACAAGGAACCATTACTCATAACAAAGAAATCCATACAATTCAAAATAGCAACAGTTTCTGTATTATATACTATTACGAGCACTTTGAACAAGGAA	Candida albicans
241695	SRS018313	SRR062011.1.37275887	AACATTAATTATTTCATCTTGATGCTTGTCCTCTTTCACAGAAGTGGGTTGATATTCTACACCGGTTGCCGATCCAGATTCTTCAGAATAAGTA	Candida albicans
241695	SRS018313	SRR062011.2.1562105	AATCTTCCAATACAACCCAAATGAACATCACCAGATAATATCGTGATTCTAATTCCATTGGCAGCACCAAATTCTTGTAATCTTTTGATAAGACGATTTCT	Candida albicans
241695	SRS018313	SRR062011.2.1648344	TACTATTACTATTACTATATCATTCTTTCTTCAGTAGTATATTCATCCTTTAACGTTTTTATTATTATTATTATTATTACTACTATTATTTCAATTTTAGT	Candida albicans
241695	SRS018313	SRR062011.2.1754940	GGATGAAAGAAAGAACCAAAAGTTTTTTAAAAAAGAAAGAGAGAACCCAACAACAAATAGTTTAATTTCATTCATTGTTGTTTGGTTACTATCGTCGTTAT	Candida albicans
241695	SRS018313	SRR062011.2.1896088	TATATAATGGTTTATCACTTTGATATTTTGCTTCAGCAACAAATTTACCAAAATGAATTCTTCTGGAAATAGCCTGCAAACATTCAATATCACAAGTTGAT	Candida albicans
241695	SRS018313	SRR062011.2.4351490	TTTGCGCATATTATCCATCGAATAGAATCTTGGAACCTAAATTTATACAGAATGAAATTCCTGACATTGATTTAGATTCAATCAATGATTTGAGTGAATTC	Candida albicans
241695	SRS018313	SRR062011.2.5152519	TGTCAAAGCCAAAGCTTATAAATGTAATGTAACTGATCCTAATGATGTTTCTAAAGTGATTAATGAAATTGAAAA	Candida albicans
241695	SRS018313	SRR062011.2.5210455	CCTTCTAGGTCTATCATTTTCTAAATAATCAAATATGTACCAAGTTTGGGAAATGAATAATTTTGAAATATCTGCGAAGGTGTATTATCAAAAGAAGTTAA	Candida albicans
241695	SRS018313	SRR062011.2.12209669	CAATAATCAATAATGCTGAAGGAACAATATCTCCTTCGTATGTTTTATCCTCCCAGTTGGAATTGAACTTCTTGTATTCATGCATAGTAGTGTATTGTCCA	Candida albicans
241695	SRS018313	SRR062011.2.14159531	TGACGCTAACTCATGGTTCAAGATTCAGTTGGATAATAATTTATGTTTCAAAACGAATCAAATCTCTATTCCATTCCAAGAACTCAAATTGGGAATTACAT	Candida albicans
241695	SRS018313	SRR062011.2.15051533	GTGTACTATGACCCCAAAAAACTAAATATTACATAATCAATATAGTTGCTCCACACATAAAAAGTCATTCACTCGTGTTTAATTTTTGTCTCCAGCAATGA	Candida albicans
241695	SRS018313	SRR062011.2.17318967	TTACATTGACTGCTAGAAGGTTCTAGGATATCATTATCTGTTCGATATGACTAAACCACAAAAAACTTTAAGTCAGTATAATTCAATTATGAAAGCTCGAG	Candida albicans
241695	SRS018313	SRR062011.2.21462090	TTTACAACAAACTTATTAATTCACATTTTACCTTCTCGGCTCACAGGAGTACCACCCGAAACCAGTGTCACAACAAAGTGTTGTAGATAAAGATGCAAACA	Candida albicans
241695	SRS018313	SRR062011.2.23120376	CGTTTTTGGGGTCGTATAACCAATCAAGGGACACACAGTCGTAGCCAGAATCACATAAATCATCTAACGCGTACCATGCGCCTTTGGCAAAGACGGTCATT	Candida albicans
241695	SRS018313	SRR062011.2.24104989	GCAGGGGATAAATAACCAATTCTAGGCCTGCAACATTCTCCACTGATAGATTACAAATATGAAAATTACACATTTCCCACCAGGAATGGTTCTTGCAATAA	Candida albicans
241695	SRS018313	SRR062011.2.26868427	TATTTTCAAAAATGGCAAATTCAAATTGATTAATAAATGATTGAATTGTGACTCAAAATTCAAATTGTCATTACCTATAATTA	Candida albicans
241695	SRS018313	SRR062011.2.27378975	TCATTCAAAACACATTTTGGAATACATTATGGATTTATCAGTGAAAGACACAACATCAGTTGAAAAGGAACAACAAACAGTAGAAAGAATCAACAAATT	Candida albicans
241695	SRS018313	SRR062011.2.32256060	TGTATATTTCCTTCACTATTTTTAGGGATTTCCGTGAAAATTGTTTTGAGTTTACTAAGTTGGATAAGTAAATTTAAAATGAAGGAGACAATAACAAGTAA	Candida albicans
241695	SRS018313	SRR062011.2.36924301	TATCAAGAGACTCGTTTTGATTTGGAAAGAGCAGAAAGTGCTCTTGGAACTTCATTGGAAGAAGTCTTGGACCAAC	Candida albicans
241695	SRS018313	SRR062011.2.37675535	TAACATGGCGCTAGTGTTGGCCAGGAGCATGCAGAGATAGAGACTTTCTAAGGATCCAAAGTCATATAAATTCATTTGAGCAATTTAGGAAACCTGTTATC	Candida albicans
241695	SRS018313	SRR062011.1.1316613	CATGTGTTTAGTTATTCTACATTGTTTATATTTGTTTATTATGTATAGATATTCCTGATTTAATTGTTAATGTGTCTATAAATATCATCACGAATCTGCCA	Candida albicans
241695	SRS018313	SRR062011.1.6647920	CCAGTCTGAATGTGCGAGGAAGCCCAGTCAGTTAGTAGTGTCCTTCCCTCCACTGTCTGTAATACAAAATTTCCCTTAGTGAAAATGCGAAATATATCTGT	Candida albicans
241695	SRS018313	SRR062011.1.10089329	AATGCAAAAGCTCACCCAAAAGTATTAAAAAGAATTTCAAAACACGCAGATCAATGTCGATTAAAGATGCCTAAAAAAAAGGGGATAGAAAAAGAAAAATA	Candida albicans
241695	SRS018313	SRR062011.1.10382259	AAAAAACCCATACATTACACAAAACAAAAAAATAGAAATTTCACATTTCTTTTTATCTTTGTAAAGTGGAAATGTCAAATCTCTACCTCCGATTAGTAGGC	Candida albicans
241695	SRS018313	SRR062011.1.12483882	ATTTTCAAATATGGTATCGACAACATAAAAAAATATTGGAGGTAAAGCACTTGATCTACCAGTTTTATACTCTACTGTTGTTAATTCTGGATTGAGATTGG	Candida albicans
241695	SRS018313	SRR062011.1.14714425	ATGTCAAATCGACAACTTTGAAAACGTTTTTCAAAATGTCAAATTTGGGAATCAATTGGAATGGATAAAACATTAATAAATCATTGATCATATGGAAAAAA	Candida albicans
241695	SRS018313	SRR062011.1.15019988	ACAGTATAACCCGGTTGAAAAATTTTCCCTAAAACATAAATATCTAATGCTGATTGATGATTAGCAACAACTATAGCAGGAAGATTTTGTAAATATTTTTC	Candida albicans
241695	SRS018313	SRR062011.1.17693228	ATAATCAAGTAATTCATGAGGTTCAAGATCATTAGGTAAATTACCAAGATAAACTGTCCTTGAGTTACCAGCTTCTTGTCCAGGGGCACCAACCATACCAG	Candida albicans
241695	SRS018313	SRR062011.1.18097753	TCTCAATAGATTCAATTTTTGCATTTCTGGTTTCGTCCACCTAAAGATTAACATTCCTCGAAACTCGAACA	Candida albicans
241695	SRS018313	SRR062011.1.23636631	GGCAGGTTCATTGCAACTTTATTGACAGACTTCGTCATGACAGAACCAAAGAGACGCAAGTAC	Candida albicans
241695	SRS018313	SRR062011.1.25892083	CAACCTGCATTCCTTAAAATAGGTGCTATTGAAGCATCTCATAATCACAAGGTGCCAAAGAATCAATTCAAAAATCAAAAATTACCAAAAGGTGAAGATGG	Candida albicans
241695	SRS018313	SRR062011.1.26590161	TATTGATGCTGGTCCAAAATGGGCAGTTTTCCAACTTGGCTCCGGTAAAGAAGTATTAGACTTGAATGTTGATTTAGCACAAATTGAGCGATTAAGTTTAG	Candida albicans
241695	SRS018313	SRR062011.1.27329021	AGTTTGGTGAAACGTATTGTTTATTTTCATATATTTTTGGACCAGAAAATGATCCTTCTAAAACGGTGATTAA	Candida albicans
241695	SRS018313	SRR062011.1.28327151	TTACATATACCTCCAGTTCTCTATAAAATGCATTCACCTGCAATGATGTGTATTGAACACTGTGTGGTAATTTCAAAA	Candida albicans
241695	SRS018313	SRR062011.1.28926216	AAAAGGACGCATAATATATTTATTGTTATATAAGATTAGTCTCCTCAAGCGGTTAACAAAATCATCATCATCGGGTAACAGAATGGATAACCTGGGCGCTA	Candida albicans
241695	SRS018313	SRR062011.1.33362592	ATTCCTGATGCTGCAAATTTAGATGATAGAGAAGATTCTGATCTTGAATAAGGGATTTTTTTTTCCTTTATAGATAG	Candida albicans
241695	SRS018313	SRR062011.1.34969595	CAAGTAATGACATCAAATATTTAACGGGGATTCCCAAAGAGATCATGACATTAAATTTAAGTGACAATAGAATTGAAGATATTACTCCATTTAGTGAATAT	Candida albicans
241695	SRS018313	SRR062011.1.36316267	GTTTATGCATTTGCGCCTTCTTGTCGTAGCCACTGGATTTTCCTTGGTATGCATTTATTATTTCTTCGGCTAATCTG	Candida albicans
241695	SRS018313	SRR062011.1.38309742	AAAATTTAATGCTAATATAGAGAAGCATAAAAACACTAATGGGCATTATTCATCAATGGTATTTACTTATCAAAGT	Candida albicans
241695	SRS018313	SRR062011.1.39174181	GATCAACATGAAATCAGGCAATTTTTATCTCGATTACCTTCAAAATCATATAAATATAATCAGAAAAGAAGCACTAGACAAAAAAGAACAAGCTATGCATC	Candida albicans
241695	SRS018313	SRR062011.1.39461263	CCAGACAGGCTCAAACCTTATGCTGCACCTTATTGGGAGCAGTATTTGTTTGTTACAAAGCGTGTTTTCGAACAAAATTGGAGAACCCCAAGCTATTTATA	Candida albicans
241695	SRS018313	SRR062011.2.12676400	GGATTATATTCAGTTATATTTGAAGGTAATAATCATTATATCCCCGTGTTTTTAAGTTATTCATTTTTCCTAATCAATA	Candida albicans
241695	SRS018313	SRR062011.2.13668162	AAAACAATATTATATAATCTGCCAAACCAATGCATAGTGTGACGTTCATTTTGATAATCCAACTCGTTATTCAAACTAAATGGTTCCCTTGGTAATCTTGA	Candida albicans
241695	SRS018313	SRR062011.2.15739124	TTGATTCATCTTTAATTGGACAAACCCCCAACGTTAATGAGGATTCGGAATTTAATGAAAATTTTGATAATGCTTTAACTTTCAATCAACGCAATAAATTG	Candida albicans
241695	SRS018313	SRR062011.2.18681653	TACTACATCTCCACAATTACCTTCTACAGAATATTTAAAAGCATTTAATAATAAAGAATTGATTTCATTTTTCATGATTGGATTAGCCACATTAAATAAAC	Candida albicans
241695	SRS018313	SRR062011.2.19052956	CTCCATATCCTTATGGATTGGTGTATTTGCAGCCAAGTATTCAGAGTCATACTTTTTCTTAATATTGTCCTTGAAAGACCCCATTCAAATTCTATCTACTA	Candida albicans
241695	SRS018313	SRR062011.2.24360989	ACAAATATTTCAACTTGATTCAATAAAGCGCAATTTCTCTTTTCGTTTTTCTGTCAATACTGATTAGTTTGATAAGCGGTAATTTCAGTTCAGTGATTGAT	Candida albicans
241695	SRS018313	SRR062011.2.26133494	TAGGTGCATTAACACATTCAATTCTTGATGTGACTAAAGATGTGGGTAAAGATTTGAATGCAAAGGCGAAAAAGTTATCTGACTCATGGCTTTCAAGAATT	Candida albicans
241695	SRS018313	SRR062011.2.27107857	TTATTGTGAGATTCTCCTAGTAAAGTATCATTACTACTACTGCTACTATGATTGTTGTTACCACCTTCAGTACTATCATTCATTAAAAGGTATTTCCTTTG	Candida albicans
241695	SRS018313	SRR062011.2.31557487	TGTGAAAGTTCGTTGTCTATAGTGTCAATTTCAAATTTGGAATCATTGATTGAAAACACATCAGCGCGTTCTATTTGAGATAACCCCCGTTGAATTTTCAT	Candida albicans
241695	SRS018313	SRR062011.2.32287406	TTAGACCAACCAAATTTCTCATCATCTGAGAGTCAGCCAATAGCCGTTAAAGATTCATTTAATGATGACCCGGAATTCTTATTGGCTAAAAAACTCGAACC	Candida albicans
241695	SRS018313	SRR062011.1.181512	TCCCTCCCCCTTGTCTTTACCTTTACCTTTACCTTTTTGCATTCTCATTTGGTCTCTCCCACCTCTATGTCTTTATTATTGTAGTACGCCTCCCTATTCAT	Candida albicans
241695	SRS018313	SRR062011.1.1113696	GAATAAATCTTCAATTAATCTTTTTTATGTTTTTTCGAACCCTTCGTTCGGGTTTCACTGATCGTGTACTCAGTGGCTTATTGAGAAGATCTTGAGAAGAT	Candida albicans
241695	SRS018313	SRR062011.1.3305238	TGTGTGTCTCAGTGTTATCGTTTATATATTATGTTCCTGAATATTTTCTAAAATTAAATTATGTTTTAGTTTCAATTGCCTTTCTTTTAATTTTTGGAATC	Candida albicans
241695	SRS018313	SRR062011.1.17634210	AAGTCTAATTTGGTTAATTTACCATCTAGTTTAACCAATTTATTATTCACCGCCAACATTCAAGTTCAAGATGTGATAATAGAAATGGTTACCACCACTTC	Candida albicans
241695	SRS018313	SRR062011.1.22706115	GACATCTACGGCTTATGCTTTAGGTACTCTAACCATATCTGTGAATGGATTGAATGCGAAATTAGATGGTGTTCTATACTTGCCATCTATTCAATTAAACT	Candida albicans
241695	SRS018313	SRR062011.1.23325090	GTTCAGCAGTATAACAATTTCTTCCAACAGGGTGTTGAAGGTGTAAAACAGTATACCAAAGATGTCAAATCAAAGAAGTTTCCAAATCCGGATACACATGG	Candida albicans
241695	SRS018313	SRR062011.1.27899287	GACATCGTTTGTTGAACATTATCAAAGACGATAAGGTTATTGATTACGAAGGGGTCGACAGTTTGTCTATACTTGAATTGCAATTGGCATGTCTGCAGCGT	Candida albicans
241695	SRS018313	SRR062011.1.28739000	CAAACACTTCTTCTTATCATCAAACTGGTAGAGAGAGAGAATATGAAGCTCCAAGTTTGCAATCTGAATCAGGTTTGCACACCACTCAAGCTAACAAAGGG	Candida albicans
241695	SRS018313	SRR062011.1.37254981	TCCCTGTCGACAAACTAGATATTGATGATTTCTTATCTACTTTAAAAGCATCAAATGGATCATATCGATTTAAATGTCGATTAGTACCACTACCATTGTTA	Candida albicans
241695	SRS018313	SRR062011.2.1316613	GTGTTTAGTTATTCTACATTGTTTATATTTGTTTATTATGTATAGATATTCCTGATTTAATTGTTAATGTGTCTATAAATATCATCACGAATCTGCCAAAC	Candida albicans
241695	SRS018313	SRR062011.2.2142495	TAGAAATCAAAAATTTGGCAGTGAATCCAATCAAAAGCAATTTCAAATGGAAACCATGATGATGTGGGCAGCGTCTTCTATGATAATGACTACGTCCATTG	Candida albicans
241695	SRS018313	SRR062011.2.5032282	ATTCTGCAAAATGTTATTACAAGAATCATCTCCGTTGGTATACCCACGAAAAATGGAGGTCACCAGAGAATGAGAA	Candida albicans
241695	SRS018313	SRR062011.2.8984487	AACTCATATGTAACATAAATACACTCTTAGGCAATCGTAAGAGAACACATAAAAGGAAAACTAGCTAAAAAAATAAGCTTCTTGTTA	Candida albicans
241695	SRS018313	SRR062011.2.12553516	TGGCCCCAAAGAAACAAGCTACGGTAGTGACAGAACAGGATATTTCAAATTCAGATAACGAACAGCTTGTGGAATTGATAAATAATCTA	Candida albicans
241695	SRS018313	SRR062011.2.33596098	TGATAAAATGGCAGCCAGTGGAATCTATGCTCTATTGGCACTAGTAGTATTAACAATCATTGTCATTT	Candida albicans
241695	SRS018313	SRR062011.2.33789587	TGAGTATGCCATTTACCATTAATCATGAATTTTTTATCAGCAACTAATATACAACATGAATGAGCATGTTCAGCAGCAATATCATAATCTAAACCTCTTGA	Candida albicans
241695	SRS018313	SRR062011.2.39585696	GAAACTACAAAATTAACCAGTTCAATGAAAGGTAAAGAACAACGAGCAGTTTTATTTGGTAGGCTATTTGGTTTACAAGTATTAATTAATTCTCAAATTAT	Candida albicans
241695	SRS018313	SRR062011.1.1955515	GTAGTATTAGGCTATTCTCCTAACAAACTTGATTCAAGCGTTTATTGAGCCAAGAAGAATGTAGAAAACTGAGTAAGAAAAAAAAAAGGTCAGGGAAGTAC	Candida albicans
241695	SRS018313	SRR062011.1.5152519	GGTGTCAAAGCCAAAGCTTATAAATGTAATGTAACTGATCCTAATGATGTTTCTAAAGTGATTAATGAAATTGAA	Candida albicans
241695	SRS018313	SRR062011.1.7187173	AATGTAATGGATTATTCTTTATTATTAGGAATTCATGATGTTAAAAAGGGAAATACTGCTGATATTGAAAAACAATTATCAGTTTTTGAACCTAAATCTTT	Candida albicans
241695	SRS018313	SRR062011.1.13142258	CTGCAGCGCCATTCTCATGATGTTCATAGGCATTGGAGGTTTGGTGAGTAATATATTTTGAATCAAGATAGGTAGTCAATGTTTTGTTTAAGAATTCCCCT	Candida albicans
241695	SRS018313	SRR062011.1.14596476	CTGAGAGAAATTAAGTTTGAGGATTTGAGAATCTCAGAATATTTTGAGGAGATAATTAAAAATGTGGGTCCTGATGTAGATGAGATTATTATTATGCAAGA	Candida albicans
241695	SRS018313	SRR062011.1.16621705	AAACCAACGATCAGATTTGGAGAGTAGCTGGTAAATTTGAATTATTAGACAAAGTCTTACCTAAATTCAAAGCTACTGGTCATAAAGTTTTGATTTTCTTC	Candida albicans
241695	SRS018313	SRR062011.1.21150855	AAAGAAGATCCTTCAATTGCAACTACATCTAGATATGGCTTGCAATTTACATACCCAGTGAAATATTATGATTTCCATGTTTACTATTATGCACACAACGA	Candida albicans
241695	SRS018313	SRR062011.1.24906047	CACGCTTAAATTCTTTTCCTGTTTTTTGTTCTCTGTCTTTCATTGACACCAATAGTGAAAAATAGAAAAAAAAAGGTCGTGCGTAATTGAG	Candida albicans
241695	SRS018313	SRR062011.1.28642294	TCCTGCGAAGCTTCAAAAGAACGAGGGAAAGCAATTTGCTTCCCATTGGCTGCAAGTATAGTTTTCGTTGAAAAATTGTTTTCCAATTCCCAATACATCGG	Candida albicans
241695	SRS018313	SRR062011.1.33913820	CAGGACTTGAGGATGGTCTTGATGTAGTTTCAAGAAGTTGATGGTCCTTTTTGTAATCAACTGGATAGATAAACTTAACAGCAACCAAACAGTCATTGTTA	Candida albicans
241695	SRS018313	SRR062011.1.35732366	AAGGAATGTGTATATTTATAATGGTAATTGATACGTGATGTAATATAACTGATACTACCAACAACCTAGTTCAATCAAACTTACTACTTCATCTTGATATG	Candida albicans
241695	SRS018313	SRR062011.1.36953821	ATTTGGGAATATAATTGTTCGTTTACCTTTTTTAGTAGTTTGATGATCTTGAATTTGTTGTTCAAATTTATTTTGTTGTTTAGGGTTGGAATAATAATCAG	Candida albicans
241695	SRS018313	SRR062011.1.39595151	ATGGAGCATATATAATGAGTGCAGATATTATTACTGAACTATTATATCTATTAATCACCAAATTGATGAGTTTACAAGTGCACGAGTTTTCTCCGGAAGAT	Candida albicans
241695	SRS018313	SRR062011.2.1113696	ACATTGAAGTAAAACAAGATTTGCCGATTTTTCATCTAAAATTATTCTAAAATCTGTTGTTATTGTGTGTTGTAATTTCAAGAAAGCAAAAAAACAATTTT	Candida albicans
241695	SRS018313	SRR062011.2.3702438	CAGTATTAATACGATAATAAATAGTGATGAATACTAGCCTTTTGTTCTCTTTTCAAATATGTATATATATAAAAAAAATTTGTAATGATTGTTGTGAACGA	Candida albicans
241695	SRS018313	SRR062011.2.16621705	ACAATCAAATAATGCAATTGAAAAAAATTTGTAATCACCCTTTTGTTTATGAAGAAGTTGAGAATTTGATTAATCCTAATATTGAAACCAACGATCAGATT	Candida albicans
241695	SRS018313	SRR062011.2.17980308	TGTCAATATAATTTCCATCATTGGGATAATAAAATCACTACACCACCAGGATTATATATATTAGGATTTATTTATTCTGAAGGTATTAAAATTTTAACTCG	Candida albicans
241695	SRS018313	SRR062011.2.25535688	ATATTGGTTAGAAAAAGAAGTTAGACAAAGGCAAATTGGTAAAAAAAAGAAGAAGGATAAAAAACGAACAATAGAATAAAAATAGCATACACCGAAAACTC	Candida albicans
241695	SRS018313	SRR062011.2.26089533	TAAAACACATTACTCATTAGACCGATAGGCATTGAGATTGCTGCAGTTACGAGGAAAAGGGGATGCGTTTTCTATGAAAGAAATTTTTGGCATGGTTATTG	Candida albicans
241695	SRS018313	SRR062011.2.27682648	CTAGATATAGCAACTACTAGCAATGGGATTCTTTACAAGTTCAGGCGAAGAAGTAACATTTGCACCAAACAAAGGTCAGCGTGTTGTGTGTTGGGAAAAGC	Candida albicans
241695	SRS018313	SRR062011.2.28655593	TTGCTACTACCAGTACTTCGACCACCAAAAATGGTAAAAAATCAAAGAAAAACAATACTCCACCTCAATCAAATCCAGAAATTGCTAATCAATCCATTGAT	Candida albicans
241695	SRS018313	SRR062011.2.33351061	TATATGCTAAAAGACCGGTATCACAATTTATTTGTGGGCAACTTTTTTTTTTACTCCCCCTCTCGCTCTCTGTCTCTCCCTCTC	Candida albicans
241695	SRS018313	SRR062011.2.33738018	GCACCAATTTTGATTGAAATAATAGTGTAGTTAGAGATCAATGCGAAATTATATTTTGCGCTCAATTAAGTAAAG	Candida albicans
241695	SRS018313	SRR062011.2.38093020	TTCAAGATGAACAATTGAAGAAACAGTTTGGATTCTCTGCCTCTTCGTGGACTTACAATACCACCAACGATGACCGTGGTCAATTTGTGGTTCAAGATTTT	Candida albicans
241695	SRS018313	SRR062011.1.5237519	GGAGACACAGAAAAAAAAAGAAAAGAAACAATGCGTCGTGTGACTTGACAAAATATAGTGTTTGATAAGCAGACCACACTTTTTGCCGAAAAGCTCATCTC	Candida albicans
241695	SRS018313	SRR062011.1.7124452	AATGCACTTTGCAACATAAAGCCCCTAAAATCACTAAAATCATTTGATTTTGGAATAAAGCTGTCGTCAAAACAATACAACTCGCCAAATGCCTTGAGCAA	Candida albicans
241695	SRS018313	SRR062011.1.8126739	TGCAAACAATAAAAATATCACTATTCAAGTCTTTTGGTTGAAGAAAACCAAAAAAAGTCTAATTGTGTTCCAGATAATAATAATAAAAAAATTAAATGATT	Candida albicans
241695	SRS018313	SRR062011.1.10950988	TGCAGTAGCTTCAGATAATCCATGTGGTGGTAATGGGATGTTATATATTGATGTTCTTCTACTTCCTCGAAGAATAGAATTTGGAAGTGATTGTGAATGAT	Candida albicans
241695	SRS018313	SRR062011.1.14211482	CTATCTCCCACCAGCAATGATAGCACGGCAATCTTATAGAAAACTTTTTAGAAATATTTCAATTACAAGAGCATTTTCAAACTCGCATTTGCGAATACTGG	Candida albicans
241695	SRS018313	SRR062011.1.16762542	CTAATGGTGACTTTGATATAGCATTGATAGGTAAAGGATTTCTCAAAAACACTGGATTGATCAGCCGTATTGCTGACCAATTGCAAGCACAATTCAGAACA	Candida albicans
241695	SRS018313	SRR062011.1.16990787	TATCAAATACCTAAAGCGTATATAGTAACAATTCTAGGTACTGTTTATTGTCGACCGTAGACGAATTGTTTACTTTAGGCAAGACCTCTTCATTT	Candida albicans
241695	SRS018313	SRR062011.1.17187234	TGCCAGTGGTGATGGAGATGGTAAAATTGTCATATTGGCGCTCTTCAATGGTGTGGCCTGTTTTAATGACTTTGATAATTCATAGTTTTCTTGTTCTTCTA	Candida albicans
241695	SRS018313	SRR062011.1.17410473	ATCAATTAATGGAAAAATCTGATTGGGATTCTTTAGGATTAGTTAATTTACCTGGTGAAAATGATGTTGAATTAGATCATCATCATCATCTTAATAACAAT	Candida albicans
241695	SRS018313	SRR062011.1.18558974	TTTAATCCAAGTGTTGACAAAACCAAAACAATCGAAATTTTGCAACCTATTCCAACAACCACCATCACAACTTCATA	Candida albicans
241695	SRS018313	SRR062011.1.21205816	AATGCTTCATCAACTTTGATGGTTTTCTTAATTGGTGCTTCTTTATCTAGTGAGTCTTCTTCTTCTTCGTCTTCTTCACCTTGGTTATCCTTATCAGTTTC	Candida albicans
241695	SRS018313	SRR062011.1.23161891	TGAGTATCACGGATCTCAAGCAGAAGCTAGATTAATTAGAAACCCAGAAAACACTATCGTCAATTTTAGGGATTACATTGGGAAAAAATTCAGTGAAATCA	Candida albicans
241695	SRS018313	SRR062011.1.23773770	AGGACTTTGTGCAGCATAATACTCAGCTAGAGGAGTATATTCAGTGGGTTTTACAACATTATAATGTGGTTTTGGTATTGCAATTAATCTTCTATTGTTTT	Candida albicans
241695	SRS018313	SRR062011.1.27302215	TTGAATAATGTTCAAATAGGTATTGAATATGCTTTTGAACAATATGGTGTTACTCATTGTGCCATTTTAGATATTGATTTGCAT	Candida albicans
241695	SRS018313	SRR062011.1.31688304	CAAGTAAACAGATGGAACAACTTCAGAATTCTTTAAAACTAGAAAACAAAGAAATTGCTGATCAATTCTTAATCTCCAGTGGTGGTAATGATGATGAATAT	Candida albicans
241695	SRS018313	SRR062011.1.31983218	TTGGCAATGGACCATTTGACATTCATGCAGAAATGTGAGTTGGATAGATTGAAGGCCATTAAGAAAGTGACATTTGATTTTCTTTCCAGTTTTGCCAATAA	Candida albicans
241695	SRS018313	SRR062011.1.33738018	CACCAATTTTGATTGAAATAATAGTGTAGTTAGAGATCAATGCGAAATTATATTTTGCGCTCAATTAAGTAAAGA	Candida albicans
241695	SRS018313	SRR062011.1.34697510	TGTTGCCTTAGTTATTTTTGACGATGATTTTATAAAAATTCTTACTCAAAAACTAGATTATCAAGATAAAAAAAAAAACATTAGATGTGGGCCGGT	Candida albicans
241695	SRS018313	SRR062011.1.36856669	GGAGTTCCAAATCCAAAACTATTTTCTCCTTGTCTGGATGAATTTTCTCTCTCTGCTCTTTCTGCTGCTTCTCTCATTGCAGCTAGTTCTGCT	Candida albicans
241695	SRS018313	SRR062011.2.1841548	TTGCTCTATGGAAGTTTTTATACAAGAGCTTCCTTCTAAAATTAACTCTTTGTGTAGTATTTCATAATCTCCGTTGCATATAAACGGAAAACTACTTTTAA	Candida albicans
241695	SRS018313	SRR062011.2.3110811	TTTTCTCAATTATAATGTGGAATTGTTTGGAAGAGTTATGAGCTTATTTCTATGCTTTCCTCCACCACAGCATCAAAAAAATATCATAACCAGTGAAATTG	Candida albicans
241695	SRS018313	SRR062011.2.5822873	TGGCATCTTGAAGGCGATTCATCACCGAAATTAAATTAAAATGTATCTCAAAATTGAACAAGAAAGAAAGAAAGAAAGAAAGAAAGAAAGAAAGAAAAGGA	Candida albicans
241695	SRS018313	SRR062011.2.6647920	GCGAAATATATCTGTACTGGAAACCACCAGAAAAAAAAAAAACCTATGCTCAAAACTATATGTACTGTACACAATCTAGGGCTATAGCCCTAATATTGTAC	Candida albicans
241695	SRS018313	SRR062011.2.7187173	AATTGGTTAGAAAGACATCAAAAAATTCAATTTGGTCCCGAAAAACGACATATTTTTTTCAAACAATTAGAAGCAGATGTGAAATTATTACAAAAAGTCAA	Candida albicans
241695	SRS018313	SRR062011.2.10950988	ATGTTGTAGTTGTTGTGATAAAAATGCAGTAGCTTCAGATAATCCATGTGGTGGTAATGGGATGTTATATATTGATGTTCTTCTACTTCCTCGAAGAATAG	Candida albicans
241695	SRS018313	SRR062011.2.14005395	ACAATTAAGGGGAGCTGAAAAGAGACTTCTGACTAAAGACAAATTGGATATGTTGGTGAGTGATGCCAGACAGAATGGGAGATCTTATAGACTTCGTGACG	Candida albicans
241695	SRS018313	SRR062011.2.16449968	ACTCATGCTAATACTATATAGCTGATTATTAATAACATAGAAACTATACTATCAACGGGTTTCCTTGGAATTAGTAGTAGAAGTAATAGTAGTAGTTGTGG	Candida albicans
241695	SRS018313	SRR062011.2.22025391	CACCACCTAAAAACATTAAGTCATTCACCAAAACTGGTGCTTATGATGAAAAATCATATCTTAAAAATGCCGAAAACATTTTTTCCAATCTTAAAGGTAAA	Candida albicans
241695	SRS018313	SRR062011.2.23636631	GGGCAGGTTCATTGCAACTTTATTGACAGACTTCGTCATGACAGAACCAAAGAGACGCAAGTA	Candida albicans
241695	SRS018313	SRR062011.2.23968449	TGGTAAAATAACTGCTTGTGGTAGCTGCAATGCCCTTAATCGATGAAGTCTCTAAAGTGGACCAAATGACTTTAGTGAAGGAAGAAACAGATGAACTATAC	Candida albicans
241695	SRS018313	SRR062011.2.24629771	ACAGTTACAATATGGATCTTGCATATGATCTTAATCATGAATATCAGCGAAATCAAAACAAAAAAAAAAAGAATTGTCAACAGCCTTATGCCAAAAACATA	Candida albicans
241695	SRS018313	SRR062011.2.25061213	TGATTTAAATTGTGGATGTCCGAAAAATTTCTCAACTCATAGTGGTATGGGAGCAGAGTTATTGAAAACTCCAGATAAATTATGTTCTATCTTGATCAATT	Candida albicans
241695	SRS018313	SRR062011.2.29095143	AAACTCTAGCTGTTTTATTTTCGTTAGGAATTCTATCTAAACTTTCCAAGATAGTTCTGGTTATGGTACCGGTTAAACCACTTTGAATAGCGTGTACAGAA	Candida albicans
241695	SRS018313	SRR062011.2.29121937	TGTATTGAGCTACTACAATATGAAACAAAATTTGGGCCCAATGGTCGGTGGATTAATTGGATGTCTTGTTATTTATAGAGTGGTTGCTATTTTATCAATTT	Candida albicans
241695	SRS018313	SRR062011.2.30974292	ATATCCCTATTTTCAACGGACAAACAGCACAGCAACCTATTGATTTGATAGCATTGGAAGATAATTCGATTTGTTCACATCAAGAGTTTTTATCGAATTGG	Candida albicans
241695	SRS018313	SRR062011.2.32068391	AAACAAAACACAAGATAATAACATTATAGAATAAAGATTATAGGATCCTACCAACATAGTTCCATTGCTGATCAGGACGTTTAATAAAAGAACTTCACCAA	Candida albicans
241695	SRS018313	SRR062011.2.32224583	TATATTTAAATAGCAAAAGGTAAATTAGATTGGAAGGGGCAACTATATACAAGTGAAATATAAGTTCATGTTCTGTCCTCTTTCTTCTTCAACCCGTAAAA	Candida albicans
241695	SRS018313	SRR062011.1.1814729	AGGCTAGTATCGATTTGGAACCACAAAATGTGAGTGTCAAAGCCGTGGGATACTGTTAGAAAAGAGATACAACTGCATACCGTGGGACAAAAAAGGCCGTT	Candida albicans
241695	SRS018313	SRR062011.1.3076856	AAACTATCCCAATGGCATTACTTGGTTATGATCGGTTGTCAATGAACTAAATTAACTATTTTGTATTTGATAATTTGAATCTATTTAGCCCCTGTTTAAGG	Candida albicans
241695	SRS018313	SRR062011.1.5300635	CAAGAAAAAAATACCGCTAATGATGGCGGTGATGAAGATGAAGAAGAAGGAGAAAACTTTAAGGAATTCTCGAATAAGAAACAATTCACATTAGATGAAAT	Candida albicans
241695	SRS018313	SRR062011.1.11509576	GATTCCCCAATATATGCCACTAAGTATGAGTTTGAAACTGGTTTAGCAAAGATTGTTGATATTGTTGGAGCTGACAATATTTCAAGAGATAAAAAAACCTT	Candida albicans
241695	SRS018313	SRR062011.1.12506768	GGAGGTCCTGGAGATGAGAGTCCTGACAACGTTTTTCTTGAAATGTTCAGAGCCATGATGAGGGAC	Candida albicans
241695	SRS018313	SRR062011.1.21526591	AACTGCTAATGAAACAAACACCATGATATAATTGTATAAGAATGTGTCGACGGACCATTTTCCGGGCATAAACACATTGTAACCTAAGATCCCTACAAGAC	Candida albicans
241695	SRS018313	SRR062011.1.37349001	AATTGTAAACTATTTTGTAAAATTGTATTCCCACCACTATTACCATTACCATTGCCACCACCTTTAATAGCTGCCAATTTTATTAAATCAATCGTTATTGT	Candida albicans
241695	SRS018313	SRR062011.2.1866388	CTCTCATTTTCTTACAAAAAACGTCCACCCTCTCACATGACATGACATGACATCTTCTTTTATCTCATCAGATCGTAACCCCTGACCTCTTTATTAGTACC	Candida albicans
241695	SRS018313	SRR062011.2.1931553	GGGCCGAATGAGCACCCTGGTGCCAAGTATGTGATAAGAGATACAGGTGATCGTATTGACTTGAGATACAATAAGAGGGCAGGGGATATAGCCTTGCAGTA	Candida albicans
241695	SRS018313	SRR062011.2.2175881	TCCATAATGAGGGTTATGCAATTCTTGACGCAAATCATTAACCGATTCTTGACATGGTTTTATATAAATAATACAATCTAAATGTTTCATCGAAGATAAGT	Candida albicans
241695	SRS018313	SRR062011.2.4998846	TTGAAAAGAAAAGCTGAAGGCAAATCTACTGACAATCCCAACATTTTAATGGCCACATGTGCTCAAGTCGCTTTGGAAAAATTTGCTTGCTATTTTGATGT	Candida albicans
241695	SRS018313	SRR062011.2.12478750	CATCTCTCAAATTCTTAGCCCTTCTATTAGATAAAAATGGTGCAAAGGTGTTGGGGATAACATAATTTGAAATGTCAAGAGGGACAGTGCTAATACGCGAG	Candida albicans
241695	SRS018313	SRR062011.2.16902074	GAGGATTATATTCAGTTATATTTGAAGGTAATAATCATTATATCCCCGTGTTTTTAAGTTATTCATTTTTCCTAATCAA	Candida albicans
241695	SRS018313	SRR062011.2.19393020	CTTATTAAATTAAATTTTAAGTTAAATTTTCTATTTACAAACATGGAAAGAGCCCACCTCCCCCTCTTTAATAACTTAAAACTGCTTGTTTAATCATTCCA	Candida albicans
241695	SRS018313	SRR062011.2.21183181	TGTTTACGAAGCACCAGATCAATTCCCCACATCCTTGACATCTATATCGAATAATGATTTACATACAAATTATCCATCGCATTTAAGCAGATCAACCACAC	Candida albicans
241695	SRS018313	SRR062011.1.2367397	AAAGGCTTGCCCTCCGTTGAAAGACCAGGAAAATCCATAATTTTGAAAAAACCATGCTTCTTTATCAGTTCACCCCAAGCTAGTAAATTTTCCCTGCCACC	Candida albicans
241695	SRS018313	SRR062011.1.6247680	ATTTTTACCTATAACAATGTTGTTAGTAAACTTTGTTCCATGATGGAATCGCTTTCCAACCAAAACAAATAATATGAGTAAAACCAATTTTTGCAAAGCT	Candida albicans
241695	SRS018313	SRR062011.1.8797338	TGGATGATCGAATCATTGAAGATGAAGAGAAAAAGGAATCAGAAAGATCTAAATTCACTTTGACAAGAAATATCGATTTGAGTAATCAAATTGCAACTTTA	Candida albicans
241695	SRS018313	SRR062011.1.25328732	CGTTTTGATCTTAATCACAAGACTTTTAAAATGTTGAACTTGAGAGATTCTAAACTTGAAGACATTGATATTTATAAGTGCAAGCTCGAAAAATTAGATGT	Candida albicans
241695	SRS018313	SRR062011.1.29121937	GTGCCAATTTAGGTTTCGAAAACCAGAGTTTCAAATGTAATAGCGAAGCGGCTGATTGTCTTTTAACAACAGGGGAAGATGTATTGAGCTACTACAATATG	Candida albicans
241695	SRS018313	SRR062011.1.36236776	TATCAAAGAATTGAGTTCTACCATCATTGATAGCAGCAGCAATTGGTTTACCAACTTGATGAGGAGCTCTAGTTAAAATCATATTATTTTCGGCCCATCTA	Candida albicans
241695	SRS018313	SRR062011.1.36686896	CTAAACCAATTTTCAGAAAGACATCAATTTGGAACAATTGACACAATAAACCAAGTAGACGACTATGACACCAATACTAAGTGTGACTAGTTCTGCCAAAC	Candida albicans
241695	SRS018313	SRR062011.2.3210260	TTTCTAAAAAAGTGGAGGCAAAAGACAAGACAAGGCAAAGAGAATAAGAAAGATTTGTGTAAACTATTAAACGAATAATCAATGTTCAAAATAAAAATACA	Candida albicans
241695	SRS018313	SRR062011.2.4414229	TAATTGCAAAGCTATTTGGGGCTCTTTATAGGGATAGTCTTGCCTCTCTGGTTTTGTTAGTATAGGTTTTGCAACACAAGACAAACTAAGCAAGACTGGAC	Candida albicans
241695	SRS018313	SRR062011.2.4596479	AGAAGTTGATGACACCATTGACAATAATATTATTTTATTGGCTCAACATATTATGAAAGTTTTCAATAATAATAGTCATATACTTGGAAAATTATCATCTA	Candida albicans
241695	SRS018313	SRR062011.2.7515533	ATATACCAAATACACATTTGGGTCCAACTGCTGCTGGATTAAGAGCAATTTTACAACAACCTGAAAACCAACCCCAACTGCATGATTCCCAACTTCAAG	Candida albicans
241695	SRS018313	SRR062011.2.8126739	TCTAATTGTGTTCCAGATAATAATAATAAAAAAATTAAATGATTTCAAGGGTATTGGGCTGTTAAAATAATAATAATTATTCAAATCTTCTAATATTGGTT	Candida albicans
241695	SRS018313	SRR062011.2.10210248	TAAGCTAACAATTAAATAATAAGTTTCTGAGGGTTTTTTTTTTGATGGTATTATACAAATTGACAACAACTACAACAATTAAAAATCAGTTCACTTTTTTC	Candida albicans
241695	SRS018313	SRR062011.2.14512064	AAGCTAAGTCTATTATTTGTATGTAGTGTTTACCCTCCTTTTCTTCTTAGGCAATGATTAACCAAAACTTCTCCCAAAGATTTTTCGGTGGTGGCACATCA	Candida albicans
241695	SRS018313	SRR062011.2.16218332	CTTAGATTCAATTTCGGCCACCCATTGACGTAATAACGACACAGGCGCCACAATAAGATTACTACCCTTGCTGACCATCATTAATGCCAATGTTTGAATAG	Candida albicans
241695	SRS018313	SRR062011.2.18304552	GTCTGTTATATTTACGAGAAGTAGAACCAGAAGTGAAAACGTATTGAGCTAAAGGAGTGTCATGGTTTCTGATAATGTCTCTGAGAGAGTCAGTCAATTTA	Candida albicans
241695	SRS018313	SRR062011.2.29938707	TCTAAATTTAAAATCTCCAGTGACAAAATATTCATTCAAGTACTTGTTTAAATTAAATTTGAAATTAGACACATTAACATTAAAGTGGTGAAGATAACTAT	Candida albicans
241695	SRS018313	SRR062011.2.31012752	ATTAGTTGTGGTTTTGCGTTCACTTTTAACATGAGTGACTTATTCTGAAGAGTCATATTCGAATAAAATTGAAATTGGTGAATTTTATGATTATCTTTATC	Candida albicans
241695	SRS018313	SRR062011.2.34969595	AACGGGGATTCCCAAAGAGATCATGACATTAAATTTAAGTGACAATAGAATTGAAGATATTACTCCATTTAGTGAATATCATGAATTACAAAGATTAACCC	Candida albicans
241695	SRS018313	SRR062011.2.37577176	TATAATTTTTAGTTTATAGAGTAATTTTTTGTGTTTTAATACATGAGTAAATTTTACATATATATTTATGGGTATTGAAAGGAGATGGAAGACTGAGTTGT	Candida albicans
241695	SRS018313	SRR062011.2.39595151	GTCCGATATCCCTATTTTCAACGGACAAACAGCACAGCAACCTATTGATTTGATAGCATTGGAAGATAATTCGATTTGTTCACATCAAGAGTTTTTATCGA	Candida albicans
241695	SRS018313	SRR062011.1.522632	ACTTTCCCTGAACTTTTAAAGGAAACTCTGAGTATTAATGGTACTATTTCCCTGTGTGAAGGTATAAAAGCCCAATCATTGCTAGATTTATTTTTCAATAC	Candida albicans
241695	SRS018313	SRR062011.1.3069748	TTATTTTTTCCTCAGCTTCGTTTTTTTTTTGTTAGTAACTATCAACAACACTCTAATTTCTGTCGCTGAAAATTCCTGTGATTATAAAAAAAACTTGGGAC	Candida albicans
241695	SRS018313	SRR062011.1.3110811	AAAAAAATATCATAACCAGTGAAATTGTCTCAATGCTTCCATTACTAGGCCAGAATAGGTAAAAATAAAGAGAGACCTGAAACTTCCAACTGTGAATATGC	Candida albicans
241695	SRS018313	SRR062011.1.3210260	TTGATTTATATAGTTTTTGACTTTTTCTAAAAAAGTGGAGGCAAAAGACAAGACAAGGCAAAGAGAATAAGAAAGATTTGTGTAAACTATTAAACGAATAA	Candida albicans
241695	SRS018313	SRR062011.1.11019743	AAGAGTTTCCATTACAGGGTATACAAATATTGGAGATTTTGGTTTATGACTATGCATGTTCCTACAGCTGACACGTAATCCTTCAATAAGAAAGGGGGGGA	Candida albicans
241695	SRS018313	SRR062011.1.24432581	ATTCTTCCAAACGCATAAGACTAGATACAACAAACAACAATGCCAACCCTATTCTCACTTCCACTAAACCACCTAAATTTGTTCGCAAATATAGATCAAGA	Candida albicans
241695	SRS018313	SRR062011.1.24526514	TTTCTTCAATAATCTCTTCTTTAATTTCTTCAATAATTTCTGCTTGAACTTCGTTCTTGGAATTACCTTGTTTACTAATATGTTTGGCACGGTACTTTCTC	Candida albicans
241695	SRS018313	SRR062011.1.34685020	TCAACCAGTTGGATACCCAGTACTATGCACAAGTTGTTGAGTTGGATAAATTGAGGTGCGAGTACGAGGAGTTGGCAATGGACCATTTGACATTCATGCAG	Candida albicans
241695	SRS018313	SRR062011.1.35155642	TCTTCATCTAAAATACATCTTGCCAAATGCTTTTAGAAGAAAAACTAATAATCAGGTGGTTACTTTTGATGATATCTACGTGTTGA	Candida albicans
241695	SRS018313	SRR062011.2.3661691	ATTGCAGTTTACATACAATTCGCATAATTGCAATGACGTCATAACGGTCCCTCCACCGGATTTGTAATTAATGACATATTATTATATAATCAATTGCGCTT	Candida albicans
241695	SRS018313	SRR062011.2.6597898	TAGATATTTTGAAGGAGTGGTTACTGAAGATGAAGCTGGTGATCTTGATTTTCCAATGACGACGTTACCCGGGGTTTTCATTGCTTTGTATGTTATAACGT	Candida albicans
241695	SRS018313	SRR062011.2.19960189	AACATTGATAATGGAAAGTTCGGGATTACGGCAACTTGTCTAACTATCTGAACTTATTATTCTCCTGACTTAATTGAACAAGGGATTTTTTAGAAACGAGA	Candida albicans
241695	SRS018313	SRR062011.2.20769911	GCAAATTTTGTTGTGGTTCTTCGGCAACTTTTTCCTACACAAAAGAGAGAAGACCAGAGAAGAGCTTTTCAAAAAAAAAAAAGTCGATCGAGAAAGTCTTC	Candida albicans
241695	SRS018313	SRR062011.2.23161891	GTTATTGCTAACCCAGATGGTGATCGTTCAATCCCATCCGCATTATCGTACATTGGTGCCGATGAGTATCACGGATCTCAAGCAGAAGCTAGATTAATTAG	Candida albicans
241695	SRS018313	SRR062011.1.5592955	GAAATCAATATAAAAGAATTACAGAAACAACAATTCATTGTTCAGGAAAACGATAACAGTTTGTTTGGGAAATCTAGAGTATGCATCCAATCTTATATCAA	Candida albicans
241695	SRS018313	SRR062011.1.6472574	TTAACCTTTTGTAGTACAACCAACCACCTAATGGTATTATCAACTAACCAGTATTGATGACTTGAGTAATATAAATAGAACCTTAATTCTTGTTCAAAAAT	Candida albicans
241695	SRS018313	SRR062011.1.15164425	TTCTCCGCCATCTAATTCATCGTATGAAACATGTCAAATATATCAGTTTCAACCTTCTG	Candida albicans
241695	SRS018313	SRR062011.1.19007937	TCTATACGGTGTAGGTATTAATGATTCAGTATAATTCTATACAATTGGTGCTACCACTTTCTATAATTGTGTACTGAATATCCAAATTTGTGTGAGCATTT	Candida albicans
241695	SRS018313	SRR062011.1.21309660	GGAATATGCTTTTCACAAGTGTATGCCCTCACTTTTGTATTCTCTTCGATTCTCCAACTCAACTTTCTCATCCTCCAACGCCTTTGCTGTGAACTACTCAC	Candida albicans
241695	SRS018313	SRR062011.1.27357403	AAAACCACAGATTTTGTTTCTTTTCCTTTTATTATAAATAACATTTCTGTTTTCCCAATTTATTTGAAATAAACTTAATAGTTGGATTCTAGTGGCTCTGT	Candida albicans
241695	SRS018313	SRR062011.2.10382259	CCTACCCCGAAAAAACCCATACATTACACAAAACAAAAAAATAGAAATTTCACATTTCTTTTTATCTTTGTAAAGTGGAAATGTCAAATCTCTACCTCCGA	Candida albicans
241695	SRS018313	SRR062011.2.33516533	AAATAGTATTTTATGGCCACTTTTCCATTATCATCCTGGGGAAATGAACTTTGACGAAAATGCATGGGCAGCATATATTGAAGCCAATAAGAAATTTGCAT	Candida albicans
241695	SRS018313	SRR062011.2.36434851	GTATGGTGCATTTTGGTTAAGTTTTGGAGCAATTTTTATTCCTGCTTTTGGTATTGGTGAAGCATATGCTGAACATCCCGAACAATTAAATCAAGGTATTG	Candida albicans
241695	SRS018313	SRR062011.1.1648344	CAACAACAACGAAAATTTAGAATAACAAAAAAACCCACCACTACCACCAATAACAGACAACAACAGACAACTTTCAATTATTACTACTATTACTATTACTA	Candida albicans
241695	SRS018313	SRR062011.1.1733089	GAAGATTACAATTGGGTCAATTTGTCTTGCAATCTAAACCTGGTCATCCTATTTTAAGAGAAATAATTGCTCAAATTGTATTATACACTAAAAAATTGGAA	Candida albicans
241695	SRS018313	SRR062011.1.3022729	AAAAGATCACTACATATAGATGGATAGATACGTGAAAGCCAGTGCTGTTTCGGATACGTGCTTACAAAGATGGGCGACTGCTATATTGTAGTATGTTTTGA	Candida albicans
241695	SRS018313	SRR062011.1.14600562	CTATTAATCTATTTCTAGTAAGAATAAAACTCAGAGAAAGAGAAAGGTTGGATTGCAAATATGTGTTACATCTCCTTCATAGACTAACCACTAGAAATCTA	Candida albicans
241695	SRS018313	SRR062011.1.16532145	TTATACATTGCCATTGTTGAGCAATTATTATATTTCATTGTTTTCTAGAATATATCAATTTATTATAACATTGATT	Candida albicans
241695	SRS018313	SRR062011.1.17806560	AATTACAAGATAAATTAATACTATACAGAACTATAAGGAGGAGGAGAATCTTCTTGACATTTTGAACTAAGTAAAACGATGGGGGTATCAATAACCACTTC	Candida albicans
241695	SRS018313	SRR062011.1.18279588	AAAACAAAACTGGAATAGCAATCATAACAAGGGTGATGAAACCCAACACGGAACTACCCCAAGCAACTGGATATTCAGGGGTGGCCAAATTGTCA	Candida albicans
241695	SRS018313	SRR062011.1.20769911	GAGAAGGGTGTTTGGATAAAAGACGCGTCTGGAGAATAAATAAGGGGGGAGAGTTTAAAAAAAAAACTTTGCGTGCACCTTGCAAATTTTGTTGTGGTTCT	Candida albicans
241695	SRS018313	SRR062011.1.20837769	ATGATTTAATTCCATCAATTGCCTTAATAGCATTAGCAATATTAATGAAATTAATGAATGCACAATTTTTCTCTTCTAAATAATTGATTTGTTCAATATCT	Candida albicans
241695	SRS018313	SRR062011.1.21331372	CTTGACCAACTATACAATGGCGTTAGTATGAACAGAATTCTTTGATTGATTCAATCAAAAATCGACGCGTTTAA	Candida albicans
241695	SRS018313	SRR062011.1.22093435	TGACTGTTGATTCATGTAATGGAACAATATCTCTTAGTTGTGAAGAATCAAACAATTTAAAAGAATTGTTGTTTCGTTCAATGAATACAAAATCTTTTGTT	Candida albicans
241695	SRS018313	SRR062011.1.24477303	ATTCAATACAACCGATTCAAGGGAGTTCCAGACGATGCCAATGAAATTGACACCGAGTGGGACTTGACTGATGGGTACGATGAAGACTCCCCTGGGGATGG	Candida albicans
241695	SRS018313	SRR062011.1.25535688	TCGATTAATAATAAGGAATCAACCACAATATTGGTTAGAAAAAGAAGTTAGACAAAGGCAAATTGGTAAAAAAAAGAAGAAGGATAAAAAACGAACAATAG	Candida albicans
241695	SRS018313	SRR062011.1.28548607	TTGTGATTTTTGAAATTCTTCTAAATAATGAGTCGCCGTCATTTTTTCCTGTTGAGGAACATTGGAATACATTGTCACCAATGCTGAATTTAATTGTGCTA	Candida albicans
241695	SRS018313	SRR062011.1.28687916	CTGCCTTTTCAGCGACAATAGTACCCACAGTGTTGTTACCAGTGTACATAATTTTATCAAACTTCTGGTTTAATAATTCGGTAGTTTCTGGGATACCACCA	Candida albicans
241695	SRS018313	SRR062011.1.31149989	CTTCTAGTAATTGGTAAGCTGTTAACTCCCCAGAATCTTCAGGTAAACTCCCAGCCGAACCAACATTCTCGGTAACAATTCTCCATCCACGCTTCAGCTCA	Candida albicans
241695	SRS018313	SRR062011.1.32633185	AAAGTGTTGTACGTGTTTGTCACTATAAATATCGATGAAACTCATTTGATAAATACCATTAAATTGAATTTTGAAAGAGGGACACAAATAGCTATTTTTGG	Candida albicans
241695	SRS018313	SRR062011.1.33596098	AACAAAATGACAATGATTGTTAATACTACTAGTGCCAATAGAGCATAGATTCCACTGGCTGCCATTTT	Candida albicans
241695	SRS018313	SRR062011.1.39462402	ATTGGTATCATCATTATGTGTTTCCTTATTGCCTTTGGTGGTTTCGTTTTTGGTTTCGATACTGGTACTATTTCCGGTTTCATTAATATGTCTGACTTTTT	Candida albicans
241695	SRS018313	SRR062011.1.39714939	TTTCTCCTTCCCTAAAAAGGAGTACCATAACATTCATATAAAATGATATATAAACTTCATGAATAGTACGAGATTTCATTCCTTCAAATAATTTTATATTT	Candida albicans
241695	SRS018313	SRR062011.2.128887	TAAAGAAATTGAAGATTTTAAAGGAGATGAATTATTCAAACAGGTACAAATGCCAAATTCGTTGCTTCATAAAAATTGGGGTGATACCTCAACAGGAGTAG	Candida albicans
241695	SRS018313	SRR062011.2.522632	TGGATACTTTCCCTGAACTTTTAAAGGAAACTCTGAGTATTAATGGTACTATTTCCCTGTGTGAAGGTATAAAAGCCCAATCATTGCTAGATTTATTTTTC	Candida albicans
241695	SRS018313	SRR062011.2.2367750	GTTATATATATAACGTTGGGATGACACACTATCAGTTTAATCGTGTGAATTGTGTAAGGCGCCATTCATTCTCAACGACCTTTTTTTGGTGGCGATTTTCT	Candida albicans
241695	SRS018313	SRR062011.2.3481643	CTGACATTAAAAATCGTCAAGCATTTAGTGATTTCATATTGGGTCAAGTCAAAGCAGCATCGTTTTTAGCTTATGTTTTCATTAGAGGTTACGCTAGTCAA	Candida albicans
241695	SRS018313	SRR062011.2.6594309	CCAATACTAATAATTGTGTCCAATGTGAAGCTAAACAAGTAACATGTACATATACTGATCAAGCACCGAAAA	Candida albicans
241695	SRS018313	SRR062011.2.7774921	TTTTTATTTTGATAAAAGAACAATAGTTGGAACAAATTGTATTATTTAAACTTATTAATATTAAAGTTCTTACGTTTTGGAAATACAACATGCACAAAAAA	Candida albicans
241695	SRS018313	SRR062011.2.8856485	AGTGTGTTGCATTACTCTCTTGAAGGGTTTAATGAAGGTCGTTTGTTTGGCTACGACATGGGAAAATTGAACAGATCCAGCTCCAGCAGTGCATTCCAATC	Candida albicans
241695	SRS018313	SRR062011.2.11058365	CATCGTATGGTTCTCGAGGCACATATCCGTGACTTCTTTGCTCAATATCTGCAAGTACGGTCTTTTCCCTTCCACTAACAATATCAAACCAATGATTGAGT	Candida albicans
241695	SRS018313	SRR062011.2.11065562	CAATTGTAGTAGTAGTAGTAGTAATAGTAGTAGTAGTAGTAGTATTGATGGTGGTTATTTCGTGACTTGCGAGAATATAGCAAGTTCCTAGTGATTGCCAT	Candida albicans
241695	SRS018313	SRR062011.2.14596476	GCGATTATATTACTTTCAGATGACGAAGATGACGTACTGGCTGATGAGGTGGATGCAAGTGTTCACTTGGAAAATAAAGAAGATGAGAGTGTCAACATCAA	Candida albicans
241695	SRS018313	SRR062011.2.17693228	ACTCCTGGTTGAATAGTGGTATTTTTCCCCCATCCAACACGAATATTATAACCTTTGATGTTGATCTTTTTCAAAATAAACTCACTATGCATCAATAAGGC	Candida albicans
241695	SRS018313	SRR062011.2.25334461	TCGCAAAATTTGCAATAGTATTTGGCTATCAAGTTGGAGTATTTTTCATTGATTTTCATGCACTTGAAATGGAACCATTCTTCACATCCATCACAAGCAAC	Candida albicans
241695	SRS018313	SRR062011.2.26948453	GAGTCGAACAAAGGAGAAGAAGAAGATAACGATAATGACGATTCAGTGAAATTGCCCGGTGTACCCCATTTCCCACCCGATGAAGAAGATGACACGGTTAA	Candida albicans
241695	SRS018313	SRR062011.2.27969173	CTGTATAGGAGGGGTAAGAATTTGCCATTCTGCCCCTTTGGGTGGGTCAGTCAAAAAAAGAGGTATCACTCTGGTTCAAACGGGAAACAACAGAAAATGGG	Candida albicans
241695	SRS018313	SRR062011.2.34402860	AACATTTTTTGTCAATCTCCATATACAGACAGACAGACAGACAGACAGCACCAGCACATAGTAGTAGTAAATAACTAATTCATACTTGAAACATATATAAG	Candida albicans
241695	SRS018313	SRR062011.2.36316267	CTTGTTTATGCATTTGCGCCTTCTTGTCGTAGCCACTGGATTTTCCTTGGTATGCATTTATTATTTCTTCGGCTAAT	Candida albicans
241695	SRS018313	SRR062011.1.4868326	CAAATCACTTATAGTTAGCCTGTCCACTGGTAACCTATCAAATGTCATGTTGTTAAGTACGCC	Candida albicans
241695	SRS018313	SRR062011.1.10210248	TTTTCTTGTACCATTTGAAGGTGGTGTTGTTGTTGTAGTAGTAATCGCACTGAAAGAAAATAATAATTTTGTTTAACAATTAACCATTCAATATTATTGTT	Candida albicans
241695	SRS018313	SRR062011.1.14917835	GACGGGCTAGCTTGTTTCGATTGCAAAATGATATCTCCCAACATCATATATTCTTCGTTCAAATAATTTGATTGAAATTGTTGTCCGTTGGA	Candida albicans
241695	SRS018313	SRR062011.1.16218332	ACCAATACTATATCGTACTCTTTCATTAGGTCGAAATCCTTCATCTTCTTTTTATCATCTCCATGATATATTCCAACCGAAAGAAAAACGTCTGACTTTGT	Candida albicans
241695	SRS018313	SRR062011.1.22756438	GCAATTGAATACCCCAACAACTAATAGAAAGTTAATACTAATTCCCGGTACCAATTGTATTTTTTTTTTTTAATTTGAAATTTTTAATTTTGGTT	Candida albicans
241695	SRS018313	SRR062011.1.24231428	AGGACCTCATAAACCCAGCACCACCTCCACAACCAATTGAGACACCACAGTTGGATCTTAACAACAAGTTTAGCTTACCAACAGTGTATCCAGAGATTATT	Candida albicans
241695	SRS018313	SRR062011.1.27172631	ATGTGTTCGAAAAATCTCTTCAACACATGCTTTTCATCGGGTTCATTAAAAATCGTAAACAAACCTGGGTACTCGGGTTTTGGTGTGTACTCGAAATCATC	Candida albicans
241695	SRS018313	SRR062011.1.28818359	TAAACTTACACATTTTATTAAATTCTTAATACCCATTAGATGACTTCATTAGCTATATTACCACAGTTAAAGAGAACCATCACTGACATTATGGACGAAGA	Candida albicans
241695	SRS018313	SRR062011.1.29074901	TAATTTCATATCAATTTGGCATAAACAAGAAAAGCAGAAGAAACATCAAATTCATAAAGTTCCAACTAAACAGATCATTGCTAGTTATCAACAATACAAAA	Candida albicans
241695	SRS018313	SRR062011.1.29886188	ATGAACAAACAATTCTTTCAATTCTTTACTTCTATTTTTATTGGAAGCTTCACGTTTGTATTTCTCATA	Candida albicans
241695	SRS018313	SRR062011.1.30069343	TGGAGTTTGAATAAATAGAATATGAACAATTCAAAATTTTTAAAAAAAGTAATAATGTGTTGACTATCCAGCCATACATTTTTGGGAAGCTATTACTTGGT	Candida albicans
241695	SRS018313	SRR062011.1.35125322	ATGAATATAAAGATATAAACACCATTAATTATTATAAAGATTTCAAAGAAAAATATGGTAATGAACCTGATTTTAAACAACGTGAAGAAAAATTATTAGAT	Candida albicans
241695	SRS018313	SRR062011.1.35902641	GAAAACTCAAAACAGGAATACGAAACTGTGGTTAACCATTTTCAGGATAAGTATGTTTGTTCAAATGTGGATATCAGACTAGACAATGGCCTGTTTGTTCC	Candida albicans
241695	SRS018313	SRR062011.1.37097676	ATGACAGATCTTGATATAATATTCGTGATATTGTTGGAGTGGTAATATCAGAAATTATTGATCCTTTGGTAGAAGGTAATTTAGATGCTGTTGATGAATAT	Candida albicans
241695	SRS018313	SRR062011.2.1962302	AATATAGATCTGATAAGGATGTTTAATGTTTGTGTGGCATTAGATATTTATCCCCTGTCTCCCCAGTATTGATGATAAATTGATTTG	Candida albicans
241695	SRS018313	SRR062011.2.4572141	TATACTCATAAAACAGGATCACACCTGGGTTATTTAACATATGATGGAATTGATGTCAATGGGAAAAGAATATCTGATGAAGTATGGGAACAAACAAAATT	Candida albicans
241695	SRS018313	SRR062011.2.5325692	GATATTATCCAAACTTTCCTTCAAATGCCCCAGCAACTTGTTGACTGAAGCCAAGTTTGATAAAATAACAATCCGCAATTCATGATTAGGAGGCAAACAGC	Candida albicans
241695	SRS018313	SRR062011.2.10132117	CGTACAATGTCATCTACAGATATTGGAGCAACTCTCTTTGCTAGGCTAGTAGACAATCAGTCGGACACTATTCCGATAATTGTTAACTACTTGCCAAAATG	Candida albicans
241695	SRS018313	SRR062011.2.10520585	AATCTCCCTTTGATCCGAACAAGAAGATGCGCGCATTAAAGCGCATGCGACATTTATCCTCTTTAACTCAATCATCTGAAAAAAAAAAAATGAAT	Candida albicans
241695	SRS018313	SRR062011.2.21941529	ACTTTTCTCGTTTCTCTTCCAACTTCTTTAAACGGCAGAGTCTAAAATGTTCCAGTCTTTTACGGCGTTGTTCGAGTTCCTCTTCCG	Candida albicans
241695	SRS018313	SRR062011.2.26428294	ACCCATCAATATGGGGCCATGGTTGGCTTCTGACCGACGCCAGGAATCATAACCCATACCAATACACTTGCAGTGCCAATCCATACCATAGCAACACGATC	Candida albicans
241695	SRS018313	SRR062011.2.27453809	AATCATTGCCAACGAACAAGGTAACAGAGTCACTCCATCTTTTGTCGCTTTCACTAGTGAAGAAAGATTGATTGGTGATGCTGCTAAAAATCAAGCTGCTT	Candida albicans
241695	SRS018313	SRR062011.2.31279940	TCCCCTTTTGTAGTTTTGTAGTAGACAAATTGATCCCATTATGGAAAAATCCAATTTGACTCATCGCATTAGCTGCTATAGCTTGTATTGGTCCAATCACA	Candida albicans
241695	SRS018313	SRR062011.2.33758771	AAATATTTCAATCATGTCTACATCAATTCCTACTGAATCACCACTTACTACCAATAACACCACCACTACC	Candida albicans
241695	SRS018313	SRR062011.1.3702438	GATAATAAATAGTGATGAATACTAGCCTTTTGTTCTCTTTTCAAATATGTATATATATAAAAAAAATTTGTAATGATTGTTGTGAACGAATATGAAAGTAT	Candida albicans
241695	SRS018313	SRR062011.1.7774921	TAAAAGGTTTGCTAGCTTTTTCTAATTTAATTTAATCAAGAATATTAAAAAAAGATATTGAAATCTGTCTTTTTATTTTGATAAAAGAACAATAGTTGGAA	Candida albicans
241695	SRS018313	SRR062011.1.17101379	ATCAATTGAACAACAACAGATTAACTCCTCCTCAATCAGGAGGAGAATCAGTTCTGTCACCTACAAGATTAGTTTATAATCGCTATTCTCGCTGATAGTTT	Candida albicans
241695	SRS018313	SRR062011.1.20763392	ATACTCATGAAAATACACCAATTGTGAAATCTTGGCGTGCTAATACTGAATCAGATAGTAAATTAGCTCGTATTAGTAATGGATCATTAGCTACTGTGAAT	Candida albicans
241695	SRS018313	SRR062011.1.22457929	CAACTTGAATTGTTTTTCTCTTCAACTACAAATTGTTATTATATTGTGATTCATTTCAGAGGCTTGATTTCCAACTATATGTAAACACTACCTTTCATTTT	Candida albicans
241695	SRS018313	SRR062011.1.25061213	ACAAGAAAACTGTGATTTTCCGTAAACATCCTGTTGAAACCGGGAGACTAATATTACAACTTGGATCGAGTGATCCTCAATTAGCAGTAGATGCTGCTCGA	Candida albicans
241695	SRS018313	SRR062011.1.25530986	TGCCAAAGAAGAAAAGTAATAAATATCATTTGTGTACATCACCTTCTGCTTTCTGCCATAAATTCCAAATTAGATTATAGCATATATTTCATTAACAAATG	Candida albicans
241695	SRS018313	SRR062011.1.31511342	CAATGTCTACACACACGTACTCTCTCTCTCTCTTTATAAGTCTACTTATTATCATTATCCATGTGAGCCGGGAATAATAAACTTCTATTAATAGATCAACT	Candida albicans
241695	SRS018313	SRR062011.1.35943972	AAAATCTCTGCATATTCTTAGAAAACTTTTTGAAGCAAAGTATCTTGTCTGTAATCTAAGAAAGAATTATTAAATATTCTACA	Candida albicans
241695	SRS018313	SRR062011.2.1733089	TCAATTTGTCTTGCAATCTAAACCTGGTCATCCTATTTTAAGAGAAATAATTGCTCAAATTGTATTATACACTAAAAAATTGGAAGTTCCAGAATTAAATG	Candida albicans
241695	SRS018313	SRR062011.2.4631282	TCATCTGGAACCTTCTCGAAGTAAGCAAATATGAAACTAAAAATTATTGAAACTCCATCGAGCCAGATGGAACTATTGCAAATTGTAAAAACT	Candida albicans
241695	SRS018313	SRR062011.2.19119887	GATAAACATATACTCAGTACATAGTATCAATTGTTACATTTCAAACTGTAAAACTATATAATTCAGGCTAACCTTTGTAGGCCCCATAGCAAGCTTCGTTT	Candida albicans
241695	SRS018313	SRR062011.2.19997755	TACATAGTAATTTTTTGTATGGTAAAAAATACTAGTAATTTTTTTGCGTGGATTACATAATATTTTTTTGTGTGTGTAGAAAAAACACTAACATTTTTTTT	Candida albicans
241695	SRS018313	SRR062011.2.21309660	TGAGATATTAGTCAACACTGTACTATGGTGCATGCTGGAGGTTTTGGTACCGGTTGTGTGGGGCAAATTTGCTTTGGAAGATTTACTATATGCTTTTTCAA	Candida albicans
241695	SRS018313	SRR062011.2.26134940	TATAACCTGATATTAAAACAATAATGTTAATAACAGGTCTTGTTCTGGTATAACTTTCAAGAAAAACCTGTCAAGAAAAAAAAAAAACACCAAAATCAAAA	Candida albicans
241695	SRS018313	SRR062011.2.26763291	AAGTTGGATACACTATGCTTGAATTTTTCTCCAGCAATGTTCAATAACAAGCTGATACTATCCATAGTAACTAAGTTAAACCAGTTCAGCAATTTGACACA	Candida albicans
241695	SRS018313	SRR062011.2.27449121	AGGTTTTTATTATAATCCTACACCAAGAAGTAAAACTCGAATCACTTGTGCATATTGTGGGAATTCTGAAATAATAAAATCTAATAAGGATGTTGAAAATA	Candida albicans
241695	SRS018313	SRR062011.2.31560645	GATATATAAGAATCGGTGGTGGTGTTGGCACTATCAATATGAAACTGATCAGATGTGTCGGTATTTGTTGGTTCTTCTGTAGAAGGAGAAATAGTTTTAAT	Candida albicans
241695	SRS018313	SRR062011.2.36699515	TTTGTCAATTGTTTAGAGAATTCTTGATAAAGAAGGGGTTTACAGAAATCCATACCCCAAAGATCATTGGTGCTGCTTCTGAAGGTGGTTCTAATGTTTTC	Candida albicans
241695	SRS018313	SRR062011.2.38050326	AAAAGGATATTAAAAATGCCAAATCCGACAACAAGAAAAGAATGAATGAAGATGAATCATCCAATGGGCCCACT	Candida albicans
241695	SRS018313	SRR062011.2.39080187	TATCTTGTATTATTGACAAACATTGGATGGAGATGGTCTTACTTTTGTTGGATAGTTGTGGTGACGACGTTTTATAGTTAGGTAATTGTGAAAGGTGCTTT	Candida albicans
241695	SRS018313	SRR062011.2.39461263	TGCACCTTATTGGGAGCAGTATTTGTTTGTTACAAAGCGTGTTTTCGAACAAAATTGGAGAACCCCAAGCTATTTATATTCCAAGTTTTTGTTGGTTGTCA	Candida albicans
241695	SRS018313	SRR062011.1.3286900	ATATTCTTGATTAGCAGCCGCCAAGAAAACTAATTCACTATGCTCTTGTATTGTTATTAACAGACTATAATGAGAATGGAATACTCAATAATATCTGAACT	Candida albicans
241695	SRS018313	SRR062011.1.4530819	ACTCCATAGAAAGTAAGTAACACCATCAGGCGTCAATACCTGCCTGCTCACATACCTACACTACTTAGCACAGTCAGGTGATGACACTGGTCTTGGCAGTG	Candida albicans
241695	SRS018313	SRR062011.1.6228282	ATCAGGAAGCTCGGGAATCAAAAGATTCTTAAGCGAATCTTTTAAACAGGAAAAAGTTTGGGATAAAACAAGTCTAAGAGAGAAATTGTAATTAGTATGAA	Candida albicans
241695	SRS018313	SRR062011.1.7264914	AAATAAATTTATTATTACACCAACAAATTTTGAAAAATCATTTACAAATTTAACCA	Candida albicans
241695	SRS018313	SRR062011.1.8901335	GGAGGTTAAGAAATTAGCTCCGACAAATTTAACCAACTTACACGACAGACGGACTTGGAATATTGACTATCTAGAATTCAGATAGAAACGGTATAGACAAT	Candida albicans
241695	SRS018313	SRR062011.1.16701693	ACTGGACGTCATCAGTAGCGTAAATCTTATTGATGAGGGGTTGGAGGTAGTAAAATGTAAAATAAGAAAACAAATTGACCGTGTCTAAAAATTTTTCATTT	Candida albicans
241695	SRS018313	SRR062011.1.26774930	CAGTATATCTGTCAGCTTCAACCAACGTTAACTTTTTTGCCACTCATAAACAAACATGGAATAATTGGTTGAAGAAAACTTCAGACGTGTCTTCCAACGTG	Candida albicans
241695	SRS018313	SRR062011.1.28907758	AGTGAAACAGAGGGTGGCCAATAATACACTCAAAAATTTTTCTTTTTTTTGCTATTTCACCTTGCGGACACACCCTAGACATACAAACTATACACAAACTC	Candida albicans
241695	SRS018313	SRR062011.1.31049487	CAGTATCAGCAAAACTCATCAATTTACATTTTACATCTGTGGTAGCAGTATTAATACAAGCATTAGTCAAATTATATAATGGAATTGCTACTGATTACATT	Candida albicans
241695	SRS018313	SRR062011.1.32469746	GTAATTAGATTTATATTCTTACTTTCTACAATCAAAAAGTTTACAACAATTTCATTTCATTGATCCCCTGTTTTCTGGA	Candida albicans
241695	SRS018313	SRR062011.1.32660073	CACAAGCATTTCACCCTATAATTCAAACAATTTTGTGCAAGAAAAAAAAAGAAGACAAACAAACAAAGGAATATTGTTACAGTTTTTTTTTCCCCAAATCT	Candida albicans
241695	SRS018313	SRR062011.1.39585696	TAGATTTACTTGTTGAAACTACAAAATTAACCAGTTCAATGAAAGGTAAAGAACAACGAGCAGTTTTATTTGGTAGGCTATTTGGTTTACAAGTATTAATT	Candida albicans
241695	SRS018313	SRR062011.2.214997	ACTTATTGATAATGAATACAAATGGGTATTGTTTAATGACGAAAAAGTTGTGGTTTGTGATGATGCCAATTTACAAGATATAAAGAATAATGCTTATGTCT	Candida albicans
241695	SRS018313	SRR062011.2.440733	GGTTGGTTGGGATTTGCAGGTACGACGTAAACAGTAGTTCCCATGGTATTACGATACACCTACCACGGACCCCTAATAACAACTACGTTCAAAAAGAGTAA	Candida albicans
241695	SRS018313	SRR062011.2.7727977	AGTTCTTTTATAAACCAAAACTTTTTCAACAGTAGGACAATCAACCAAAGCCTCATCACATAATTTTTTAATGTTAGTGGTTCTACCACCTCTTTTACCTT	Candida albicans
241695	SRS018313	SRR062011.2.16701693	GACCGTGTCTAAAAATTTTTCATTTGTAATTTCAAATCCTGGTTTGTAATAACCAACTTCAAATACGAAAATCAAAAAGCTGTTGACGAGACTGATAATTT	Candida albicans
241695	SRS018313	SRR062011.2.17187234	ATTAAACGAAATTTGTTTTTTTTTCTTCTGTTGGATTTGGCAATTTATGCAACCTTACTTAAAACTATAAAGTAAGAAGTTAGTGGATTTGTATAAGATAA	Candida albicans
241695	SRS018313	SRR062011.2.19922637	GAAGAAGCTAAAGCTAAAGAAAAGAAACGTGGAGGAGGAAGACATCGTGCTTTCAAAAAGAAATTAAGTAGTGAAAGAAGAAAATCCTTGAAACGGTTGGA	Candida albicans
241695	SRS018313	SRR062011.2.22998309	GTTTATTCTTTTTGTTTCAATGATTAATTCTCTATAGTAAAGATTTTCAGTACATACAAGTTAGGCCCCACAGATTGTCAATCAAGTCGGTTTCGAATAGA	Candida albicans
241695	SRS018313	SRR062011.2.25315356	AATGGGCAATTTCTCTCTAATTTGTAACAATTGTTGGGCGGTGGCTGCAAGTTGAAACGAATTTTGTGAAAAATTGAAAGTATTATTTTCTTCCTCATCGT	Candida albicans
241695	SRS018313	SRR062011.2.28815251	TAAACCCATTAAAGGATGAAATTATTATTTGACATTTATCTACTGATAATTGTGAATCATTTTGTAGATTTCGAAGAAAATCACTGTCAGTGACAAGTTGT	Candida albicans
241695	SRS018313	SRR062011.2.29310676	CGGACAGTAGTCTATGAGCGGTTGCATTGCTATGAGGGAGCGTATCGGCAATATATAATTTTTGATTTTTTTTTGCCGTATCTTGTTTGCGGTCGTACCCA	Candida albicans
241695	SRS018313	SRR062011.2.34136250	TAAAGTATAGGTAATTAAATAAAGCAAGAAAGAAAGAAAAAAAAAAGTTTTTTTTGTTTTGTATTTCTATTTTATTTTTTTTCTTCAACCAAGCAACTATG	Candida albicans
241695	SRS018313	SRR062011.2.34231951	TAATCTCAAAATATAATTATTTGACCAATTGACCAAAGTTGCAATTGCTCCTGTTAATGTATCA	Candida albicans
241695	SRS018313	SRR062011.2.38104415	AAGGGAGTTGAAAGATATTTCCATGAATCTTTTACTAGATCAAGCTATATCATTGATGTTTATATATATATACATAGAGAAGTATCAACTTCAAGTTGTTG	Candida albicans
241695	SRS018313	SRR062011.2.38309742	TTTGATAAGTAAATACCATTGATGAATAATGCCCATTAGTGTTTTTATGCTTCTCTATATTAGCATTAAATTTTTC	Candida albicans
241695	SRS018313	SRR062011.2.39289985	CCACCACAGTGTCTCCAACACGAAACCATTTTTCCCACCTGAAGAGTATACTATATTAAGACATACATATTTTGACGAAATCAAGAACAACAACAATTCTT	Candida albicans
241695	SRS018313	SRR062011.1.3695859	GATTAGATTTATATGTGTTCCCATATAGAGTTACTGCAACTGCTCCTGGGTGTGGTGTTATTGATGTTTTACCGAATTCAACTTCAAGAGATATGTTGGGA	Candida albicans
241695	SRS018313	SRR062011.1.6733888	CAATTGTTCAAACTGTGCCAAAAATTTTTGCAAAGGATCTTCTGGTAGAGTTTCCAAGACAGGTTTGAATGAATCTCTCTTTTTAGACTCTCCAATGCTTA	Candida albicans
241695	SRS018313	SRR062011.1.8396889	AGGATTTACGGGTTGATTGAGAAGACAAAAAATAAAAAAATTGCCTCTTGCCAGAATTGAACTAGCGACCTTTGCATTACAAGTGCAACGCTCTACCACTA	Candida albicans
241695	SRS018313	SRR062011.1.9447355	CACATAAATACATTTCAAAAAAACAGCAGGAAATTTTTTGTTCTTTTGTTTAGCCTTTGTTTTTTACCCGCTGTGGCCTTTCTTTAAAGCAAAACAATTAT	Candida albicans
241695	SRS018313	SRR062011.1.18345025	GATTTGTTGGAAATGTTAAAAGCCCAACGTAAAAGAATACGTATTGCAGCTAATAATACATTCGGCTATATTGCCAAAACTATTGGACCCCAAG	Candida albicans
241695	SRS018313	SRR062011.1.19922637	AAAAGAGAATCAAAGAGCAAGAAAGACAATACCGTTTGAAAAAGTATGGCCATGAAGATATTAATTTCATAACTTATTGGTTTGGCAAATTCTTGGTATTA	Candida albicans
241695	SRS018313	SRR062011.1.23885110	AAGGCATGAGAAAGACAAAGCAGGAAAGAAATACCAAAAGATTAAGGATGACACAAATCGTTATAAAGCTAAAGTAGGTGAGCTTTCTTCTATCCTTGATG	Candida albicans
241695	SRS018313	SRR062011.1.24555438	CCATCATGAATGCAAAAAAAGAGTAAACTAACAAAAAGTCCTTTTTTTTTTAATTTATACAACAACCAATTGATCTCTATATCCATCTTTCCTGGTATAAC	Candida albicans
241695	SRS018313	SRR062011.1.25299875	TCTCTTAATGTATTAGTCAACTTTTTGGGGATTTGCACCTCGGCTGATGATTGTCAGTTGGGTTCAAGAGTTTTTGCAACCTTATCAAAAACTCAAAGGAG	Candida albicans
241695	SRS018313	SRR062011.1.27449121	CAAATCATTGGCATGGGATGAATTCAGTGATGTTGAAAATTTTGATCGATTAATCGATTCAGGTTTTTATTATAATCCTACACCAAGAAGTAAAACTCGAA	Candida albicans
241695	SRS018313	SRR062011.1.27453809	TACACTTATACATAATCTTAATAAAATGGCTGACGGTGTTTTCCAAGGTGCTATTGGTATCGATTTAGGTACTACTTACTCATGTGTTGCTACTTATGATT	Candida albicans
241695	SRS018313	SRR062011.1.32287406	AAAAAACTCGAACCCCATCATGTTAAATATATCAATAATTGCTCGATAATTAAAAAATTGGGATATGTGCCAAATCCTAAAGGAAAGAAAAAGAATAAAGT	Candida albicans
241695	SRS018313	SRR062011.1.36924301	TCAAGAGACTCGTTTTGATTTGGAAAGAGCAGAAAGTGCTCTTGGAACTTCATTGGAAGAAGTCTTGGACCAACTA	Candida albicans
241695	SRS018313	SRR062011.2.242777	TGAAGTTGTCGCCGTCAACGATCCATTCATTGCTCCAGACTATGCTGCTTACATGTTCAAATACGATTCTACTCACGGTAGATACAAGGGTGAAGTCACTG	Candida albicans
241695	SRS018313	SRR062011.2.3043918	AAGATTTTTTAAAACAATTTGACGAGATAATAGGAGCTGAGTACCTAAGTGCTATTCATTTAAATGATTCAAAAGCGCCACTCGGTGCAAATCGAGACTTG	Candida albicans
241695	SRS018313	SRR062011.2.3113946	CGAAAATGGCAGTAATCCAAAGTTGAGCCAAGAAAAGACCAGTGAAAAGTTGGAATAATGATTTGACATAATTAGTACCTCTAGCATCAA	Candida albicans
241695	SRS018313	SRR062011.2.6733888	TTTGTGGTCAGCTTCTTCTAGTTCAGGGTGAACATGCATGTGCTTACTCTTTTTCAATTCAGAAACGTCTCCTAATGCTTCATAATCTAAATATAGCAAAG	Candida albicans
241695	SRS018313	SRR062011.2.7124452	CACACAAAATTCGAGGGAATGCACTTTGCAACATAAAGCCCCTAAAATCACTAAAATCATTTGATTTTGGAATAAAGCTGTCGTCAAAACAATACAACTCG	Candida albicans
241695	SRS018313	SRR062011.2.9877551	TTAACACAATTAAACCAAGAGTTGGGTGTGGTTAATGAGCTTAATCATCAGTCACAAGACAGTATCGCCATTAGCTCTACTAAAAAGATTCCCTTGGATGA	Candida albicans
241695	SRS018313	SRR062011.2.14818621	ATGACTTTCGATGGCTTGTTTCAAGAATGGAATGACTTCAATCTTGTGCAACATACGTGATTTGCCTGAATCTCTCAATTGTTTCACTTGTGAAATGACAA	Candida albicans
241695	SRS018313	SRR062011.2.19953423	TGGGCATAGTAGTCAATCTGGTGAAATTACTAGTTTGTATAACAGATTGGGCGAACCTTATATAAAGGTTATCAATAATCCAAAGCCCGAACATAGTAGTC	Candida albicans
241695	SRS018313	SRR062011.2.20948805	CAAATACTAATGGTCATTCTAATTCTCATAATAATACTACTACTACTACTACAAGAAGATTACAATCTTCAAGTCCCTATATAAATAATTCTAAACCAAAT	Candida albicans
241695	SRS018313	SRR062011.2.21331372	TGACCAACTATACAATGGCGTTAGTATGAACAGAATTCTTTGATTGATTCAATCAAAAATCGACGCGTTTAAGA	Candida albicans
241695	SRS018313	SRR062011.2.22273574	AAAATATTTGACATTTCTTATTCCTTTTATACCAAACTCATGTTTCACGTCCTTCCGGCATATGTTTCCATTCTTGGACATACAGTTCAAGTGTAAGAGAA	Candida albicans
241695	SRS018313	SRR062011.2.26296769	TTTGATTTACGGTAACTTGACTCCAGAAGATATCTTGTTAAAGAAAGAAATCGATGCTATTGCTTCTAAACACAAGGACCAAGTTAAAGTTCATTACTTTG	Candida albicans
241695	SRS018313	SRR062011.2.28176705	ATCGTGGGATTCCCACAAGAATTTCTGAATCATTTTTAGCTGATGCATCCGATGAAGCTAAAAACGTCTTGATGCCAATGGGGATAACCAGTGAAAATGTT	Candida albicans
241695	SRS018313	SRR062011.2.29037933	CCGTCTTTTCTGGCGACATTGGTCCAAGCCAACCAGGTGTATTCGGAGTCAGTAGAGGCAAACAAAACTTGAGCATCCTTTTCGGCAAATTTCTTTACAGC	Candida albicans
241695	SRS018313	SRR062011.2.29416988	CTGCCTCGTTATTAAATTTCTCCAACATCAAGTCTATTAGGTCTTTGGCCATGTCAGTTGCTCCCATGTGTGTTAGCATATCAACTGCTAGAAATTCAACG	Candida albicans
241695	SRS018313	SRR062011.2.29973604	CATTTGTCTTAACCCAGCTGCCATGGTGAAAAATGTGTATATGGGTGTGTGTGAGTGTGTCTGTTGTAAAAAAAAAAAAAAATAAAAATAAAAAAAGAAGG	Candida albicans
241695	SRS018313	SRR062011.2.31511342	AAACAATGTCTACACACACGTACTCTCTCTCTCTCTTTATAAGTCTACTTATTATCATTATCCATGTGAGCCGGGAATAATAAACTTCTATTAATAGATCA	Candida albicans
241695	SRS018313	SRR062011.2.31688304	CCCATCACAAGTAAACAGATGGAACAACTTCAGAATTCTTTAAAACTAGAAAACAAAGAAATTGCTGATCAATTCTTAATCTCCAGTGGTGGTAATGATGA	Candida albicans
241695	SRS018313	SRR062011.2.32924001	TTATAATTTGAGATGCTTTATAGTGATTTATTAGTATCTGATAAATATATAATTTTTTTTGCATCCATAACTTGATTGCTTTTACAATGTAACTATTTATT	Candida albicans
241695	SRS018313	SRR062011.2.37235402	CCACCACTTTTATCAATGATAAAAATACACTCATCAAGATAAATTCCATTTGTACTGCATATAGTTTGAGGTGTTTCTTGTGTGGGTGACTCATAATCTCA	Candida albicans
241695	SRS018313	SRR062011.1.1925206	CTAGATGTGGTTATGGTATGGCATGCCTTTTTATTAAATCCAAAGACGTTCTATGACGTGTTTACAAGAGAGGAGTTTATTGTATTTGCAAAGTACCCATT	Candida albicans
241695	SRS018313	SRR062011.1.2142495	AGGAAGAAAATAATTTAGATGAAAATTTCTTGATACCATCAAGGTTGATTTGAGTGTCTACCATAGCTTTAGAAATCAAAAATTTGGCAGTGAATCCAATC	Candida albicans
241695	SRS018313	SRR062011.1.3481643	TTTACCGAAAATAATTCATATTTTGGAATTACAAGTTGATAAACAGAAACAATTTAGAGAAGAATCAGAAAATAAAATTGTTACTTCCATATCACCTGACA	Candida albicans
241695	SRS018313	SRR062011.1.4351490	ATCAACCGATCATTAATAACTACATTAACCGATATACCTATTGTATTAGCACAAGAGGGGGAAATTTGTGGACATTGTGAAGAGGGAAAATTATCTGCCAG	Candida albicans
241695	SRS018313	SRR062011.1.17114813	AAAGAACGATAAACAATAAGTTCTTCTTGAAACCATTTTGTGAAAGTGATGCTAGTGCTATTATTACAATATAGACTGAATTACGTCATATTTGATTTTAA	Candida albicans
241695	SRS018313	SRR062011.1.19393020	ACTTAAAACTGCTTGTTTAATCATTCCATATGGATTACCTTGATTATTAACATACAGTGCTTGTACTAATTTTTCAAATTGTTCATCTATATTTATTTCTG	Candida albicans
241695	SRS018313	SRR062011.1.23808383	CAGGCCACCAGTTATATTGATGTTGGCTATTCCAGGATTAATTAATGATCCAGCCAATGATGGTACCAAATTTGGAGATAAGAAATCTGTCCCCCACCCTG	Candida albicans
241695	SRS018313	SRR062011.1.26422821	AGGTTTAATTATGGATCTGTAGTGATCATCTACTTTTTTAGTAACTTGCTTGTGTTTCAAGAGAGTTCCTACTTTCATTCATTCCTGTTACTGATGTTATC	Candida albicans
241695	SRS018313	SRR062011.1.26763291	ATGTCAAAAGTTGGATACACTATGCTTGAATTTTTCTCCAGCAATGTTCAATAACAAGCTGATACTATCCATAGTAACTAAGTTAAACCAGTTCAGCAATT	Candida albicans
241695	SRS018313	SRR062011.1.36741906	ATTAGGTGCCCAAGTTGTATTGTATGGAGACGATTTTGATTCAGCAAAACAAGAGTGTGAAAGGTTGAGCACAGAGCAAAATTTAATCAACATTCCACCTT	Candida albicans
241695	SRS018313	SRR062011.1.38468181	ATTATGGTATTACTGGTCCATTTGGTTTATGGATTATGAGAAGATTACCATTATGGTATTTTAATACCACTCAATTTTATATAAATTATCCACACAAGACT	Candida albicans
241695	SRS018313	SRR062011.2.3069748	TGGGTAATGTGTGTGTGATTTTTCAATATTCCAGGAATCTTTAAAACAAAATAATGGTCTGTATTGGAAAGCTGAATAACGTAGATCAATGTTTTGTACTA	Candida albicans
241695	SRS018313	SRR062011.2.11750703	GATTGGTAGTTACCAGTTAATGTTTAGTGTTGGAGCATAAAATTATAATTCAAATTCTAACCCAAAAATGGTTGATTAATGCAGTTAAAAGCAAAACATTC	Candida albicans
241695	SRS018313	SRR062011.2.13253046	CCATCTGTTTCTTTTCTATTGTATGTTTCCAATGCTGTAAGGGGTATAAGCCCATGGTAATGACCTGTCGCTTGGTTCATTGATATTTTGTGAAGGGTTCA	Candida albicans
241695	SRS018313	SRR062011.2.19162012	TCAGTACAAAGCCTGACGAGGAAGTAGAGTTTGCAATAATTGGTGGTAAAAAACTAGATCAAGATGTCTACGTTTTTGGGACATTTGCGGCTGATACTGAA	Candida albicans
241695	SRS018313	SRR062011.2.20897934	TAACTAAATGTTCGTATAGAGAAAGTACATGTGATAACATCCGATGCCAGATTTTTCGAAGGGATATTGGAAGGGTATGATAAATCAACAAACATAATACT	Candida albicans
241695	SRS018313	SRR062011.2.27357403	TATTTGAAATAAACTTAATAGTTGGATTCTAGTGGCTCTGTTTTTTTTTTTCTCGAGGAGTTGTCGGTGTTATATCAAAAAGAGAATACTATAGAATATAT	Candida albicans
241695	SRS018313	SRR062011.2.32587861	TCTAGTCCTGACCCTTGATTTGAAGATTTAATTAGTTAGGTTGTATTGATTTTTGTGATGCTATTTAATTTATTCAGATGAATACACATAATACATATCTC	Candida albicans
241695	SRS018313	SRR062011.2.38081645	GACATTTCATTCTGATTTTGTGTAGAAGAATAAGACAAAGATGTCAGGAACTGGGAGCGAATATCCGTTAATGGAGGCGAGTCTCCCATACAACTACTTAA	Candida albicans
241695	SRS018313	SRR062011.1.1962302	CAAATCAATTTATCATCAATACTGGGGAGACAGGGGATAAATATCTAATGCCACACAAACATTAAACATCCTTATCAGATCTATATT	Candida albicans
241695	SRS018313	SRR062011.1.4572141	TTGGGGAATAATGTCAAATTATCATTTAATCATTTTAGTTCATGGTGTTTGGGGTAATTCTTCACATCTTGCTTATGTTGAAAAGCAAATACATGAAAACA	Candida albicans
241695	SRS018313	SRR062011.1.4657246	AAACCAAGAGCATATTGATTTTTATAATGAATCGTACGAGTCGATAAAATCAAAATTGGAATTAGTAGAACCTAAACAGTTTGGCATTAAATTATACAACA	Candida albicans
241695	SRS018313	SRR062011.1.5325692	CATCTTTGATATTATCCAAACTTTCCTTCAAATGCCCCAGCAACTTGTTGACTGAAGCCAAGTTTGATAAAATAACAATCCGCAATTCATGATTAGGAGGC	Candida albicans
241695	SRS018313	SRR062011.1.8671187	TTCTTGTTGGTTGATAAAGATGGTAATGATGGGTTCCCAGGTGAGCTTGAAGCTATCGTACATTACACAATTGATAACTCCTCAGTGGAGATTGAATATGA	Candida albicans
241695	SRS018313	SRR062011.1.9410781	TTCCATCCATTGACTATATCCATCATTACATCCTGATTGTTTCATCACATTAAGTATGGGTTTAATAGCTTTATCATCTTCTTTAGTGAAAAAAGTCACGG	Candida albicans
241695	SRS018313	SRR062011.1.9941821	TGGAGAAAATAGAATCAGATGCTGATAGTTTGGAGGAAAAGATAAATAGTATTGAAGAATTGATTGATGGGTTTGATGAAGAATTGAAGGACTTGAAAGCT	Candida albicans
241695	SRS018313	SRR062011.1.10572636	AAGCTAAAGGTGATTGGAACAAAGCTCTTGATGATTTATCCAAACAATGGAATGACAGTAAGAAACAATTGAATGGTAGATTTGATACTGAAAAAGATAGA	Candida albicans
241695	SRS018313	SRR062011.1.31652576	TAAAGTGGCAAATGTATTCCAGCTCCCTCTATTTGATTAGAGGACCTCAGTAGAGACATTTAATAGATTACAACAACTCAACGGATGATTTCACTCAATAT	Candida albicans
241695	SRS018313	SRR062011.1.33789587	AATCATGAATTTTTTATCAGCAACTAATATACAACATGAATGAGCATGTTCAGCAGCAATATCATAATCTAAACCTCTTGATTGTAATTCTTTATTTAAAT	Candida albicans
241695	SRS018313	SRR062011.1.37739468	GAAATTGGTTTGGAATTAAATTTAGGTTTACCAGAAATGCAAAAGGCTTCAGAAACTGTTTCCACTCCATTTCAAATCCATTCCAGTGTATTGGAGTCGGT	Candida albicans
241695	SRS018313	SRR062011.1.38093020	ACGTTAAAGATTTGGCCAAGAGAGCTCAAGATTATACTTCTAATGGTGATGACAAAGTGTTTCTTAATTTCACTTCAGCCTCTAATTTCTTTGACAAACAA	Candida albicans
241695	SRS018313	SRR062011.1.38428929	AAGAATCTAAGGAAGCAGAAAGGTTGATGCAACAAAATAAAAAGCCATGGTGGAAGTTTTTTTAAATTTTAATCTTGTGTTTATTCTTGTATATACTATTT	Candida albicans
241695	SRS018313	SRR062011.2.23316807	CGATGAAGGTTCTGCTACGTTATCGTTGAAAGACAAAGGCACCATCAAGTTCAGTCAATTCATCAAACAAGATTTACCTATTTTGGATGAATCTCAAAAGT	Candida albicans
241695	SRS018313	SRR062011.2.29698882	GAAAAAATCAGAGGTACCCCCCAAAACGCCATACCTCTTTGTCTTAGAATAGAAATGTTCCCGTTGGTTGGCCAAAAAATAGGTACATATGCTGCAGAAGA	Candida albicans
241695	SRS018313	SRR062011.2.31652576	CTGAAAAAAAAAAAAATGAAAGAGTGAGTCCAATTAGAAATTCAATCAACTACATCATTTGCATTTCAAAAGCACATCTCAATATGGACTTTGAGTTAGAA	Candida albicans
241695	SRS018313	SRR062011.2.35477137	ATTCTCATTTTGTGATCGTAATCGCAGTATATTCGTTTTCACACTATTCAATAACTCTTCTTCTTCTTGTTCTTCTTTTTCATTATCAATTTCTTGTTCAT	Candida albicans
241695	SRS018313	SRR062011.1.6597898	AGATGAAGCTGGTGATCTTGATTTTCCAATGACGACGTTACCCGGGGTTTTCATTGCTTTGTATGTTATAACGTCAACGGAAAATTGGACAGAAATACTTT	Candida albicans
241695	SRS018313	SRR062011.1.6667348	TGAAACTGATCATTAAATCCAAAGACGAAGAGATTCTACGATTGAAAAGAGAGGAACAACCACAACCACAACAACTGCTGAAACGTTTACTTCCCGGTGTT	Candida albicans
241695	SRS018313	SRR062011.1.8001582	ATCAAAAGTGAACAACTGTGTGGGATGCAATTTCATCTCATCAACCAAGAAGAACCTTATAGTGGGTAAAGGATCATTATTACAAATTTTTGAGACCATTC	Candida albicans
241695	SRS018313	SRR062011.1.17318967	TGCGACCTCAACAAAAAATTGTGACGATGGCAAATAACAATGAATAGAGTTTCTGGCTCACACTACATTTACATTGACTGCTAGAAGGTTCTAGGATATCA	Candida albicans
241695	SRS018313	SRR062011.1.33615162	TTGAAATCCATCATTCTGTTTATCCGTTTCTGCCACTTAACTAAATCTTTGACATCATGGACGGTTAGTTGTGAGAGCTGTTAAGCAAAAAATAGTATCAC	Candida albicans
241695	SRS018313	SRR062011.1.39497516	TTTACGAACCACTTGACAACGACCAAATCCTCTATCTAGTGATGCCTTATTCAAAACCAAAGCATCTTCAATATCATAACCGGAATATGACATAACTGCAA	Candida albicans
241695	SRS018313	SRR062011.2.3022729	GAGTTATCTTATTGTGTTTACCCCTTGCAATTGATGCTTTCAAGTGTAGGCAGATGCAAAGATGTTGCTAAAAAGATCACTACATATAGATGGATAGATAC	Candida albicans
241695	SRS018313	SRR062011.2.3695859	TGGGTGTGGTGTTATTGATGTTTTACCGAATTCAACTTCAAGAGATATGTTGGGAAGAGAAGCTGTTAATGGATTATACGAATATTTCATTACTAAATTTG	Candida albicans
241695	SRS018313	SRR062011.2.15019988	AAATAAATAATGCTTTACCTTGATTTTTCAATCCAGTTAAAGCTCCATCTAAAACTTTTTTAGCAGAAGCACTTTTAGATCTATCCAAAAAAAATGTTCCT	Candida albicans
241695	SRS018313	SRR062011.2.28642294	CAAAAGAACGAGGGAAAGCAATTTGCTTCCCATTGGCTGCAAGTATAGTTTTCGTTGAAAAATTGTTTTCCAATTCCCAATACATCGGCACATTCCCTCGA	Candida albicans
241695	SRS018313	SRR062011.2.32660073	TACCTTGCATGATAACTCCTACTAATGATATATTACACAAGACTATTCTAGACCTATCACAAGCATTTCACCCTATAATTCAAACAATTTTGTGCAAGAAA	Candida albicans
241695	SRS018313	SRR062011.2.36236776	TCATTTCTGGAGAGGCACCAACAGCTGGACCAGGAACAATGGATCCATCTTCAGTGATAGCAGTGGCTTCAATAATAGTATAATCCAAATTAGATCCATTT	Candida albicans
241695	SRS018313	SRR062011.2.37097676	TAAGGATATCATTTTTAGTAATATACAGAATTGGACATTTAAATCGAACTATATTGGAATTGACAAAAGTGGTTTGTTGTTTTGATGAATCTTGTAGAAAT	Candida albicans
241695	SRS018313	SRR062011.2.37969823	AATATCATAAATAATCTCTCCACCGACAGAAGTGGGATCAAAATCATCAAGCACTCCTGGAATATAAAGATATTCATAATCAGCTCTAATAGCAAAATGAT	Candida albicans
241695	SRS018313	SRR062011.1.1562105	TAATCTTTTGATAAGACGATTTCTTTCTGCTTTATGATGTTTAGAACACCAATGATCATTTAAATCATCTAAAACTTCAACATCACCATCAAATTCATTGA	Candida albicans
241695	SRS018313	SRR062011.1.18304552	TACCATGATAAGAGCCATAACCAGATTGACCAACCCCTCCAAATGGAGCATTTATCAAGGCAACATGCATCAAAACATCATTAACAATAAGACCACCTGAT	Candida albicans
241695	SRS018313	SRR062011.1.22273574	AATATATAACTATATAAAATATTTGACATTTCTTATTCCTTTTATACCAAACTCATGTTTCACGTCCTTCCGGCATATGTTTCCATTCTTGGACATACAGT	Candida albicans
241695	SRS018313	SRR062011.1.27591709	CCATTCCTTTTTTTTAAACTTTCTTTTTTTCTTTTAGTTAACTTCAGACTCTCGTGGTTAAATATGGAATTACTACAGTTGTTGTTGTTGTTGTAATAGTT	Candida albicans
241695	SRS018313	SRR062011.1.28851597	TTGCTTTTCATTTGTGACGACAATAGAAGAAAACAACCCAAGGGGATGTGAATCTGGCTCGGAACTGTTCCTGTCACCATACAGAAATATTCCACATCCGT	Candida albicans
241695	SRS018313	SRR062011.1.29938707	GTTCTCTAAATTTAAAATCTCCAGTGACAAAATATTCATTCAAGTACTTGTTTAAATTAAATTTGAAATTAGACACATTAACATTAAAGTGGTGAAGATAA	Candida albicans
241695	SRS018313	SRR062011.1.31279940	TGATGAGTTAATGCTTCTTTACAAATAATAAATTGTGCTGCATTAGTTCTGTCCAAACAATCTATGCAATTTGTTCTTATAATCCCCTTTTGTAGTTTTGT	Candida albicans
241695	SRS018313	SRR062011.2.4546983	AAAAATTGAAGAAGAAGAAATCTTTATATAAAAAAAAAATTCTAAAAAACCGATTTTGGGAAAGAGTTTTCTTTTTATAAATGAAAAAAAAAAAATCTGTA	Candida albicans
241695	SRS018313	SRR062011.2.9447355	CAATATACAATATACCTTAATAACAAAAAAAAAGCCTGTTAATAAACTCACATAAATACATTTCAAAAAAACAGCAGGAAATTTTTTGTTCTTTTGTTTAG	Candida albicans
241695	SRS018313	SRR062011.2.19004119	AAGCAATTGAATCAAGATAAATTTCATCAACACTGGCATTATCGTTGTTTATACCATCATTTTCAACACTATATTGACCTCTTGATCTTTATTCTCTTAAC	Candida albicans
241695	SRS018313	SRR062011.2.36432346	CAATGATGGAGATTTAGATACAGAAAATTTTGATCATTTGAAGGAATTGAACAGTCCAACAATCAATAATGCATTGAAAAATTTATCAGCGAAAAAGATAT	Candida albicans
241695	SRS018313	SRR062011.2.38428929	TAAAAAGCCATGGTGGAAGTTTTTTTAAATTTTAATCTTGTGTTTATTCTTGTATATACTATTTTTGCATAATTCATTTCGTATTTATCGCTTTTACCTAC	Candida albicans
241695	SRS018313	SRR062011.1.5386841	GAAAATTTTAACTCATAAATTAATATTACAATTAAATGAAGCATTTATGAAACGAGATCGATTAAATAAAGAACTTGAAACTTATAATAAATTTCATAATA	Candida albicans
241695	SRS018313	SRR062011.1.5822873	TTGTATTTTCCGTGTGGCGTTCATGTTGGCATCTTGAAGGCGATTCATCACCGAAATTAAATTAAAATGTATCTCAAAATTGAACAAGAAAGAAAGAAAGA	Candida albicans
241695	SRS018313	SRR062011.1.12125865	AGTGGGGTGATTAACGATCCATTTATTCCCTTGTATTCGTCGTTGGCAATACAATTTAGCCACCCTAACATAACAAGAAATATTTATTATAATGACAACAA	Candida albicans
241695	SRS018313	SRR062011.1.16142944	ATTGGAATTTTCCAGTAAGTTCAGAATCATTTTCTTACACGAAAACTTGTACGTCAACCAGTATTACAGTTGAATTTCAAAATGTTCCTGCTGGGTATCGC	Candida albicans
241695	SRS018313	SRR062011.1.19024289	TCATATCCTTCAAATACAAAGTTCTTTTCTTCAAAACGCTGGTCCTTCCACCAATGTTGCTGCTCTCGTAATCGCCCAAATAGTTTCCTGAAATTAACCTT	Candida albicans
241695	SRS018313	SRR062011.1.19953423	CACCAACAGGGGAGAAAAAGGAACAGTCTGCCGAAGTGATTGTGCTCACATCTGATGAAGAGGATGAAGATGACCGAAATCCAGTGGTGCTGCAAACCCCA	Candida albicans
241695	SRS018313	SRR062011.1.22418021	ATCTACAAACTCTTTAATGTCGATTAACCGCTTTTAAATTTCCGGTATTCTTGCTCTCTCAACACTAATAATACACAGCACAACACCAACATGTCATCACT	Candida albicans
241695	SRS018313	SRR062011.1.26358817	TCTAAATTGTTATATGATTTAATCAAAGAATTGATCAATAATCTTGACGAAAATAATGCTGATTTATTGTTAAGGTTGATTCGTAATTCGGGGAATCAAAT	Candida albicans
241695	SRS018313	SRR062011.1.27682648	ATTTAGTTTCTTTAAAGTATTGACCAATCCAAACAACTACTACTAGATATAGCAACTACTAGCAATGGGATTCTTTACAAGTTCAGGCGAAGAAGTAACAT	Candida albicans
241695	SRS018313	SRR062011.1.29310676	CAATTGATGTCATACACGTTGTTAAGGAGATAATTCGTAGATCATTTCATTGAAAATAATATTGTAGTAGGTAGTTTCATCATAAAGTGACTAGATTAAAC	Candida albicans
241695	SRS018313	SRR062011.1.35514344	TCATATATATAACTTATTTTCATATCACTGATTGATATATTATCGTTATTGGCATTTAGTACAAAATTCTCTTGATTATTTAACATTTCCATAAAATCATA	Candida albicans
241695	SRS018313	SRR062011.2.6431907	AATTTAACAACTATTGAGTTTCAAGAAAAACGTTGGAATTATCGTGGTCAAGCAAATGATGAAAGATTCAATTATGAATTTGATAATAATGGTAAAC	Candida albicans
241695	SRS018313	SRR062011.2.10572636	AAAAAGATAGAGCCATTAAAGGAGTTGAAGATGCTAAGAGTAATTTTGAAAAATTGAGTAATGATTTAGCCAATGATGCTTCTAAAAACCAAAAATTGAAA	Candida albicans
241695	SRS018313	SRR062011.2.12245006	TTTGGAGTTGCATTAAAACTGTTGTCATCTCCATAATCTTTAACCACGTCCAAATTGCATTTATTAATTGCTGAATCAATTTGAGTGTTGTCTTTGTAAAT	Candida albicans
241695	SRS018313	SRR062011.2.16532145	CTTTATACATTGCCATTGTTGAGCAATTATTATATTTCATTGTTTTCTAGAATATATCAATTTATTATAACATTGA	Candida albicans
241695	SRS018313	SRR062011.2.22418021	CACCAACATGTCATCACTTACCACATTATTTCCAGTATCTCCTACTTCGTCCTGGTAATCAAACAATCTTATTACGCCATGCTTTATTATGTTCAGTTTAG	Candida albicans
241695	SRS018313	SRR062011.2.23885110	TGGAATCAGAAAAACTAGAGAGGGATCAGAATATAAGAATCTTGACAGATGTGAATGCTCGAACTAAAAGCCAAGTTGAAGCATTGTTCAAACATGTAACT	Candida albicans
241695	SRS018313	SRR062011.2.25487179	ATTTCTCTTGATGTTTATGTGTTCCCAGCTCCTTTTAAAATCCGTGTTACTGCTCGTGTTATAGCTAGATACGTGTACTCTA	Candida albicans
241695	SRS018313	SRR062011.2.28851597	GAGATGCTCAGTACTGTAATTGCTTTTCATTTGTGACGACAATAGAAGAAAACAACCCAAGGGGATGTGAATCTGGCTCGGAACTGTTCCTGTCACCATAC	Candida albicans
241695	SRS018313	SRR062011.2.31799884	ATCATAAATCGTCAGAAAAATTCCAATCATTGTCACTTCGTCATGTTGATGATAAAGTAGATGTTGGAACTTTTGAT	Candida albicans
241695	SRS018313	SRR062011.2.31841348	CGACCTTTTAATTCCTTAACGATGCTATTCAATTTTGTCGTGAAATTCAAGTAAGATTTACTTAATGGAATCGCTACCACTCCACCTTGATTAGAAAAGAT	Candida albicans
241695	SRS018313	SRR062011.2.35697544	AATCGTATTTAATTTTTTCGATAATCCTGATGGTAATAAATAATTTATCCATTTTGATTTGTGATGATTATTTTTTAAACAATCATCAATATAAATATCAG	Candida albicans
241695	SRS018313	SRR062011.2.37166849	TCGGAATAATTAGATTCCTAGTTGAATACTCTTGGAGCTTCAACGTTAATTTTGTTCTTACCGATCAGTTACTTCCTTTAGTGATATACCTTTCCAGTGGA	Candida albicans
241695	SRS018313	SRR062011.2.39174181	AAGCACTAGACAAAAAAGAACAAGCTATGCATCGAATGCATCATCAACTTCTAACTCACCTATGGGACAACTGCCTGTGGATCGTGATGAAGATTCCATTT	Candida albicans
241695	SRS018313	SRR062011.1.2610234	TTCAGTTTTATCTTTCTGGATAGATAAGAAACACAAAGAAATCCCTGGACCCGTAATGGTCCAGTAAAGAAGTCATCAACTTTTCAGTGTAACACTGACAT	Candida albicans
241695	SRS018313	SRR062011.1.11716804	AATAGCTAAATCAAGACACTCTCTGGTGGTCTCAACCAAATTGACTAGTTCTGGATTGCATTTTGCCTTGTCACCAACGTAATAAGTTTCATTAAGATCAG	Candida albicans
241695	SRS018313	SRR062011.1.12209669	GACTGGGAAGGTTAATTTTAAAAACTGTTCGATTTTGGCAAATGAATCAAGAATAGATTTGGTTCTTACAACAAGTGAAGGAATCAACAACTTTTTGAGAT	Candida albicans
241695	SRS018313	SRR062011.1.12737004	TATTTGTTTGCTCTCTCTAAATGATAGATCATGTGTATGATTTGCAATCTCAAATACTAGATATTATTGTGTGAATAACTCGATATATAATATGGTATAAA	Candida albicans
241695	SRS018313	SRR062011.1.14005395	AGCTTTCGATGTACACAAAAGATTGCGAAATGAACCTGAATACGAAGGGAGATATTTCGAGGCACCAGTGATTTCATGTAATGTCCCCGACATAAATTATG	Candida albicans
241695	SRS018313	SRR062011.2.5386841	TGATTGGCAAATTAATAAAATTGGACGACGTGATCATATTTTGAAGTCAACTAAAAAAAGTATTGAAGATGATATAAATCAATGTCAAATTAGAATTAATA	Candida albicans
241695	SRS018313	SRR062011.2.12483882	GATTGGGAGGGTAACATGGCTGACCTTCAGAGTCAACCATTGCTGGGAGTTGATTAGATGAATTACATATTTGACATGTCCAAAGTGAGTTATTTATAGGT	Candida albicans
241695	SRS018313	SRR062011.2.21349036	ATGGATTATTTTGTTTTAATGAATTATGATTATGTTGGACAATGGGATTATGGAAAACCAAATATGGGTTTAGGATGTCATAATGATAGACTGATAACGGA	Candida albicans
241695	SRS018313	SRR062011.2.23325090	ACTTCGGGCCAGGTTTTGGTTATATCTGACTTGTTGGGAATGAAAGATGGGCACGTGGCTAAGTTTGTTCAGCAGTATAACAATTTCTTCCAACAGGGTGT	Candida albicans
241695	SRS018313	SRR062011.2.25892083	AATCAATTCAAAAATCAAAAATTACCAAAAGGTGAAGATGGTAAAGAAATGATTTACTGGTTGAATGGTGATAAATATACTGAGTTAACTGAAGATGACTG	Candida albicans
241695	SRS018313	SRR062011.2.30119661	TATATAGTCAAACACAATTCCATACCAAAAGATAAACCCGGTACCAATATTCGATGTAAATGCACTCCAACAACTCTTTGGATTGTCCAAATCGACTTTAA	Candida albicans
241695	SRS018313	SRR062011.2.31838041	TCCTTCAATCGCAGTCCACCAAATGCTAACTATTTGGAAGAGATTAAAAATCTTGTAAAACTTGATACTTATAGATCAATTTTTATGGCGTGGATATGGAG	Candida albicans
241695	SRS018313	SRR062011.2.39462402	CAATGCTCCGAGTTTAGTTTCATTTTTCCTTTTTTTCTTTTTCTACATCATCCTCACAACAATTTCAAATATGTCTCAAGACAACGTCTCATCAACATCTA	Candida albicans
241695	SRS018313	SRR062011.1.11731014	ATACTTTTACAACCACCACAACTAGTAATTTTTATATTTCATTAAAAAGTTTCTATCAAACCTTATAGATACAACAACAACAACACCATCCTATAATATTA	Candida albicans
241695	SRS018313	SRR062011.1.12245006	CGCTCGTGTGGTGTATATTGTTTAAAGATAATCTCAATTATAGTTGCTTACGATATAGATAACAAGTATTGATAGACTTTGGTAAAGTAATTTGATAATTA	Candida albicans
241695	SRS018313	SRR062011.1.12389349	TTTCGATTCACATTCGAAATGGTATGGTTTTATCAGATTTGGTTTCTTTCAAACTCATATGTAACATAAATACACTCTTAGGCAATCGTAAGAGAACACAT	Candida albicans
241695	SRS018313	SRR062011.1.14128195	TAATCTTGAACTAGTATTGAATCTTTTACCTAATGGTGAATTGTTGTTGGTAAGGTTAGATGGTTTAGGAGA	Candida albicans
241695	SRS018313	SRR062011.1.14996405	AAATAAAGTGATTGGACAATATAAATAACGCAAGACCAATTCTGTTATTCAATTGTAGTTTGGTGGCGGATTTAGATTTTAAAATCTAGCAAAGATTAGCT	Candida albicans
241695	SRS018313	SRR062011.1.20446027	TACAGACCACCACTCCCACATCACCCACGCCCTCCTCAACCGTATCAGACCAGGCGAATTCACACCGTATCTACAACAGTTCACACTAGACTGCCTCTCCA	Candida albicans
241695	SRS018313	SRR062011.1.29037933	AATTTGCCGAAAAGGATGCTCAAGTTTTGTTTGCCTCTACTGACTCCGAATACACCTGGTTGGCTTGGACCAATGTCGCCAGAAAAGACGGTGGTATTGGC	Candida albicans
241695	SRS018313	SRR062011.2.2131348	TCTTTTTTGAAATAACTTGAGGTTCTCTATTTAAATCTTGAATGATCTTTTTATCAAATTCAGAATCACAAGCTGGGCATTTACCACTTTGAGGCAATTGT	Candida albicans
241695	SRS018313	SRR062011.2.6667348	GTGTTAAGTTAGAAAATGAAAATACTAAAGACTTGACATTTTCATTTAATAAATATTCCAAACACCCAAGTTTGACAGTATCACCAATCAAAAGGAACAAA	Candida albicans
241695	SRS018313	SRR062011.2.10038600	TTTGTAAACCAGAAATTTTTTCAAAGTCGTGTAAAATTTTCTCAACAAGTTAGCCCCCCCTTCATTGTCGACGAAAATTGTTATATCATCTGCATATGCCA	Candida albicans
241695	SRS018313	SRR062011.2.24526514	TTGAACTTCGTTCTTGGAATTACCTTGTTTACTAATATGTTTGGCACGGTACTTTCTCCATTCTTCCAAAGCCTTTCTACGAGCCAAAATGATTTCTTTAA	Candida albicans
241695	SRS018313	SRR062011.2.31489125	CACCAATAGCTTGCTTACCCATCGCACATTGATAAGTGTTTCTTGGAGATTGGTTGTGATGTGGGTATGGAATCAACCCTGCGACAGCACCCAAAACAGTG	Candida albicans
241695	SRS018313	SRR062011.1.2920860	ATTTGGTTATCGATCGTTTTGTAATTTAGTATATTGTATAGTTGAATGATATTTTAGTTTATTAATTGCTCTGATTATATTTTTTTGTCACATGCCTAGCA	Candida albicans
241695	SRS018313	SRR062011.1.15260840	TGCTTACTAATAAAAATTGTAATTGATAAGGTTCTAATGAAATTGTTGCATACAGAGAGTTCCAATAGCATTCATACGTCTGTAAATAACAACCATGAAGA	Candida albicans
241695	SRS018313	SRR062011.1.19960189	CAACTTGTCTAACTATCTGAACTTATTATTCTCCTGACTTAATTGAACAAGGGATTTTTTAGAAACGAGAGATTGTAATCAGAACAATAAAACTTAGATAA	Candida albicans
241695	SRS018313	SRR062011.1.30141696	ATATTGATTTATTGGTTACGTCATCCAATTTATAACTAATAGGGATGATTCTTGGTATATAATCTTTCTTCCTTGATAAAGGGATTTTAATACTAATTACT	Candida albicans
241695	SRS018313	SRR062011.1.38418299	AAAAGACAAAAATCAATTATCACATCATTATTATTAATTTATATTTTTTTAAATCTATAGTAAAAAACATATATATAAGTTATACAATTAAGGTATTTATT	Candida albicans
241695	SRS018313	SRR062011.2.121735	AAGGTTCACCATTAGTGTAATATAATTGGTAAAGGAATTCCGAAGCAGGAACGGAAATCTTGAGGTTTCTATCGAATTGGAAATCAACGGTACCTGAAGTT	Candida albicans
241695	SRS018313	SRR062011.2.2451533	AAATATTCGTCAAATTGGGAATTACACAATAGAATTCTTCTTAAATTTTATTGTTCATCGTAGTAATTTATTGTTTTCTTAGACAAATGACCAAAGAGTTA	Candida albicans
241695	SRS018313	SRR062011.2.13582919	ATTGTTTTGGCAAACGACGTATCACCATCTTGTTCGTGGATTTAATAAGGTGATATGGGTTTTCTTTTTGTTTTTGCTTGTTTCATTTAACAATGTTCACG	Candida albicans
241695	SRS018313	SRR062011.2.20898420	AAACTTATTTTCATGAAAGTTTTGGAGTCATGAAACCAGATATAACATTTTTCGGAGAACAATTACCAGAAAATTTCAAAATTGCTATAAATCAAGACATT	Candida albicans
241695	SRS018313	SRR062011.2.25328732	AGTCATTGGAAACAATAAATGTAAGTCGTTGCTATCTTCGTACCGTATCACCGCTTTTAGTTTCAATGAAAGAAAAGAGATTTTCCAAAACCAGACTTGAG	Candida albicans
241695	SRS018313	SRR062011.2.30484000	ACCATATCTTATCGTAAACATAGTAAATGTCGTGAAAACGGAATAATTCCTTCAAGTCCAATAACGCTTTGAGGACAAGTCGTTTCCCACCGCGCAAATTA	Candida albicans
241695	SRS018313	SRR062011.2.33604358	AATGAACCAACTAGTGAAACTAATACACGAGCAACCAAATGTCGAAAATACAATACCTCATACCTTATATCAGGCATCATCGCCGAAATTGAATCTTGCTG	Candida albicans
241695	SRS018313	SRR062011.2.33615162	TTCTTGATTTGCGTGTAAACAGTGGCAAAAACAAAAATTGAAATTGAAATCCATCATTCTGTTTATCCGTTTCTGCCACTTAACTAAATCTTTGACATCAT	Candida albicans
241695	SRS018313	SRR062011.1.237695	AATGTAATTTTGTTGTTTGCTATTTCGGGCTTTCTTCTATATTAAGCACATGTATTTCACTTTAATCAAAGTATCAATGGAGTATTTGATATGAATGATCG	Candida albicans
241695	SRS018313	SRR062011.1.5159421	TTCAATTGTCCAACTTGATATCCCATTAGGTATAACCACATTTTTCCCCTCACATAATCCTTTATCTTCCCACCATGGTAATACTTCAATTCCTAAATCCA	Candida albicans
241695	SRS018313	SRR062011.1.13253046	TTTTCTATTGTATGTTTCCAATGCTGTAAGGGGTATAAGCCCATGGTAATGACCTGTCGCTTGGTTCATTGATATTTTGTGAAGGGTTCATCAGTTAGTTA	Candida albicans
241695	SRS018313	SRR062011.1.14890334	GCAACACACATTATATGGAGCTTCCGCCAATAAATGATACCACCCGACAGCGAAGCCTGATCTTACAAATTATTGTTAGTTTCCGAACTTTATACTAGTAT	Candida albicans
241695	SRS018313	SRR062011.1.17980308	TTGACTCAACCTTATATTGATGAAATATTTCATTTACGTCAATGTCAAACATATTGTCAATATAATTTCCATCATTGGGATAATAAAATCACTACACCACC	Candida albicans
241695	SRS018313	SRR062011.1.24360989	ATTGTTTTAGTTTATTCTTATTCTTCTTATTGATATCTGTACGAATGTATGCATGTATTCCAAAGATAACAAATATTTCAACTTGATTCAATAAAGCGCAA	Candida albicans
241695	SRS018313	SRR062011.1.26140602	GTAACAATAGGATCATCTTCACTAACATTAATCAATTGTAATACCAATGGTCTTCTAGTAACGATCCCAGTTCCTCGAGGTAAAAAATCTTTACCAACAAT	Candida albicans
241695	SRS018313	SRR062011.1.26296769	CGGAGGTAAAATGTCAAGTCACATTTTCGATTTGAAAGAAGGTGAAACCTTATCATTCAAAGGACCAATTGTTAAATGGAAATGGGAACCAAATCAATTCA	Candida albicans
241695	SRS018313	SRR062011.1.29095143	GTTATGGTACCGGTTAAACCACTTTGAATAGCGTGTACAGAAACATCAATAATAAATGTGTAAACAATTGGTTGTGGGGCTCTTGCCATGTACTCTTTTGG	Candida albicans
241695	SRS018313	SRR062011.1.30484000	GAAAACGGAATAATTCCTTCAAGTCCAATAACGCTTTGAGGACAAGTCGTTTCCCACCGCGCAAATTATAATACACATCATCCCATACTTTAGTTATCATG	Candida albicans
241695	SRS018313	SRR062011.1.30974292	TCGATACGTCCGATATCCCTATTTTCAACGGACAAACAGCACAGCAACCTATTGATTTGATAGCATTGGAAGATAATTCGATTTGTTCACATCAAGAGTTT	Candida albicans
241695	SRS018313	SRR062011.1.32224583	TTTTCTTGGGCTTGTTGCTGTCTGGACAAATTTCTATTCAACACATCTAATTTTCTCATTTCTTCACGAGGATCAAAATTCCCAGTGGATAAGTTATCAAA	Candida albicans
241695	SRS018313	SRR062011.1.34340834	TTCATCTCTTGATATTGTTTGATTTCATATATACCATGCACCAAACAATTGAATCCATATTTACAAAGATTCTGCAATTGGTGTGTAACTTTCTTTTCAAT	Candida albicans
241695	SRS018313	SRR062011.1.39666895	GCAAATAAAATCGGGACATTTCAATTATCAACTATTGCAAATTTTTTCAATACCAATAGATTTAACGCTAAAGCAACAAATAAACAAATTAAGTTTATTGT	Candida albicans
241695	SRS018313	SRR062011.2.5655589	TATTTTACTCCGCCTGTTTTAGTTTTTTTTTGGGAAAAAAAATTTGATCTTCTATATTTATATTCTATTTTTATCCTTGGCAGTAGTGGGTTTTCCTTATC	Candida albicans
241695	SRS018313	SRR062011.2.13834682	AGTAAATGGTTCCCTCTTTCCTTTTTATTATTTTTAACTTTATATGTATGCGTAATTCT	Candida albicans
241695	SRS018313	SRR062011.2.18324827	ACTAATAATCCCGTGGTGATCATATTGGTGATCAATGGTCTTCTAAGTAATAATGCATTGTATCTATTAAATATGTATTTCATTTGTAAGTCTAAGTAAAA	Candida albicans
241695	SRS018313	SRR062011.2.19304086	TTTTTTATATCAATTAAATGTCTCATTGTCGGTCTTCCATGAGGGCAATTCCAAGGTTTGTCTAAT	Candida albicans
241695	SRS018313	SRR062011.2.23808383	TGTATTGACTCCTATTTTTGGGGCAGACCTTTGATTCCTGAAATAGACTCCTTTATTTTTAATATTGTTCAAGGAAAATCTACCGAATGGGGAACAGAGCC	Candida albicans
241695	SRS018313	SRR062011.2.28931675	CCCAAAAAAGCCTATAACCATTGGATTAATTACTTGTAATAATCAACAATAGCAAAATTACGTAAGCGCATTTGCTTGAACAATTCATAATTTGGTAAAGA	Candida albicans
241695	SRS018313	SRR062011.2.33374260	ACTCATTCAATAGAAGAAACGGAAAAAACCGTAGTTTCAAAAAGCGTGCCCTCTGTATGTTCTGTATATAGAAAGTTTGAGCCTGTACATATGGGGAAGGA	Candida albicans
241695	SRS018313	SRR062011.2.39666895	TACAGCAAATAAAATCGGGACATTTCAATTATCAACTATTGCAAATTTTTTCAATACCAATAGATTTAACGCTAAAGCAACAAATAAACAAATTAAGTTTA	Candida albicans
241695	SRS018313	SRR062011.1.1931553	GCCGAATGAGCACCCTGGTGCCAAGTATGTGATAAGAGATACAGGTGATCGTATTGACTTGAGATACAATAAGAGGGCAGGGGATATAGCCTTGCAGTATG	Candida albicans
241695	SRS018313	SRR062011.1.10132117	AAAACCAGTTTTCGTACAATGTCATCTACAGATATTGGAGCAACTCTCTTTGCTAGGCTAGTAGACAATCAGTCGGACACTATTCCGATAATTGTTAACTA	Candida albicans
241695	SRS018313	SRR062011.1.18324827	ATATGTATTTCATTTGTAAGTCTAAGTAAAAAAAAAAGGGGTGTATCTGGTTTATTAAAGTGTCTAAAAGATTGTAATTGTAATTGTGATTGTATAAATGT	Candida albicans
241695	SRS018313	SRR062011.1.24629771	AGAAAACAGTTACAATATGGATCTTGCATATGATCTTAATCATGAATATCAGCGAAATCAAAACAAAAAAAAAAAGAATTGTCAACAGCCTTATGCCAAAA	Candida albicans
241695	SRS018313	SRR062011.1.28383298	GAATTATATTCTTTCATGGCCCAAAGTGCCAAATCAGATTGAGTCATTTCAGGGTTTGCTTCTGCTTTTAGACAGATTCCAATTTTTTGCTTTATAGTGTA	Candida albicans
241695	SRS018313	SRR062011.1.30618634	CCATACAAGGAATTGGCTGCCTCATTTATAAAGGAAATACTTTGGGCAACTGAATAAATACCAGCAACTAAGGAATCAC	Candida albicans
241695	SRS018313	SRR062011.1.33283192	CTACACACACGTACTCTCTCTCTCTCTTTATAAGTCTACTTATTATCATTATCCATGTGAGCCGGGAATAATAAACTTCTATTAATAGATCAACTATATAT	Candida albicans
241695	SRS018313	SRR062011.1.37235402	TGTTTGAGTGTCACGGTGTTGAAAAATACTTTCGAGGTGATCAATCTATTCCAGTGTATTTGGTGGTAAATGGAGAAATTGATAACCAATTCTGGTAGGGT	Candida albicans
241695	SRS018313	SRR062011.1.37604845	AATTAAAAAATATTCAACAACACGTTTTCTAACATAGATATTCACATTAACTACACATATACATACCCAGCTCAACATCAACACAATGTTAAAGGTTGCCA	Candida albicans
241695	SRS018313	SRR062011.1.38473528	TTGGATAGTCTTATTGACCAATGGATTTCATTGTTGCCAATTGTTCAAGACGAATCAGCAGCTCCATTTGCATACATGTTTTTGAGTGAGTTAATTGATAG	Candida albicans
241695	SRS018313	SRR062011.2.2805764	ATTCCAATATAATAGTCATTACTTTGCCAAACTATTATGGTACAACTAGCTCTATTCACCAATAACAACCACAACAATAATAGCAACAACAACACTACAAA	Candida albicans
241695	SRS018313	SRR062011.2.6407641	ACCAACTACATCTATTTTATTAACTTAACAGCTGATGGTGCCTTTCATATTCAAACTATTCTAACACTGGCTTATGTACATGTAGGTAGTGTCCTGGCTCA	Candida albicans
241695	SRS018313	SRR062011.2.17410473	CTAATTGTCGAATATTAGCTAAACAATATTTAAAATGTCGAATGGATAATCAATTAATGGAAAAATCTGATTGGGATTCTTTAGGATTAGTTAATTTACCT	Candida albicans
241695	SRS018313	SRR062011.2.20837769	TAGCTGGGTTGAAATATTCAAAATCAACAATATTACCAATATAAATATTTCTTGAAGCTCCATTGGACACTGCCAACGATAAGGCATTGGATAATGGACCA	Candida albicans
241695	SRS018313	SRR062011.2.22347978	TTGGTACAAGTTAAATGTAAAACTGTGGTTATTCCTATTTCATTTTGGCATGTGGCTGCTAGATCTAAAGATTTTTCACTTGTTGATCCACCTGCTCCCCA	Candida albicans
241695	SRS018313	SRR062011.2.23481729	CATCTTCATCAAGAACGTCTTCAATTTTCGCTGGTTTCCTAGTTAAATATGGTGGTGGTTGATCACAAAATTCGCCATTGGTTAAAAATGTTGGACGTCCT	Candida albicans
241695	SRS018313	SRR062011.2.24477303	ATAAGATTGTCAAACCAGTTGGACAAGCAAGTAAAGTTGGTGTCAATTGGCAAATTTATGAAGTCATTGAAAAGATTGACAAATTGACCAATTTGTTGGAA	Candida albicans
241695	SRS018313	SRR062011.2.25530986	AAAATTAGAGAGAAAATAATAAAAAAAGAAATAGTATAGATCATAATCTTCTCCCAAATCCATTGACATGAACGAATTTATACTATTTGGGACAAATTTAA	Candida albicans
241695	SRS018313	SRR062011.2.27329021	AAGTTTGGTGAAACGTATTGTTTATTTTCATATATTTTTGGACCAGAAAATGATCCTTCTAAAACGGTGATTA	Candida albicans
241695	SRS018313	SRR062011.2.33181191	AGCAGCAGCAATAGATTCACCCATAGTTGGTTTCGATTGTCTTGAACGTCTTTCATCTGGTTCTTCTTCTTCTTTTGCTTCATCAACTTTCTGAGCTAAAT	Candida albicans
241695	SRS018313	SRR062011.2.33913820	TTTTTGTAATCAACTGGATAGATAAACTTAACAGCAACCAAACAGTCATTGTTACGCGTATCTTTGGCGACTGACACTAAACCGTAAGAACCTTCACTTAT	Candida albicans
241695	SRS018313	SRR062011.2.35576547	TATTTTTCAACTTTACTAATTCAGAACTACCATTTCATGAAACAGCATCTAAAGTTTATGATTTCATTCTCACGCATTGGAAGTCAAACACTGATTTCAAT	Candida albicans
241695	SRS018313	SRR062011.2.37564563	TTTGGGCAATCTTGACTAATTTTTCCTTATCCAAATCTTCAACGTAAATTCCTGGTTTAGTGTCAATAAATCCATGTAAATAAAGCCATTCACGTAATTGA	Candida albicans
241695	SRS018313	SRR062011.2.37604845	AGAACTCCTCATTTCTAATTAAAAAATATTCAACAACACGTTTTCTAACATAGATATTCACATTAACTACACATATACATACCCAGCTCAACATCAACACA	Candida albicans
241695	SRS018313	SRR062011.1.625206	CAAATGTTTTTCTTCAGCAAAAGCCAAAATTTTCTAATATGACATTGGTAGTTAATAATACAGGTGGTAGTACTAACGG	Candida albicans
241695	SRS018313	SRR062011.1.1841548	AATTATAATTACCTGCCGCAATTCTAGAAATTCCTTTTTTTTCTTTTCTTTTTCTCGGAGTTGGTTCCAATACAAAGATTGAATTGAATTAGGTGAGAAGA	Candida albicans
241695	SRS018313	SRR062011.1.31481563	ATGTTCTCGTGGACTCGTTTAGCTAGAACTAACATTTGTTATAATATAGCTAATGCTAATTCTTGATTAGTGTGGAAAGCCTAATAAGGTTATATTGCGCA	Candida albicans
241695	SRS018313	SRR062011.1.33045193	ATAGCTTTGACAGTGATCGTCTTCACCTTCCACGAGATATGTCTGAGAGAGCATTGAAAAATTTGGAAGTGTCATTTGTGACTAGTCTTAAAAAATTGGAG	Candida albicans
241695	SRS018313	SRR062011.1.35576547	TTTCAACTTTACTAATTCAGAACTACCATTTCATGAAACAGCATCTAAAGTTTATGATTTCATTCTCACGCATTGGAAGTCAAACACTGATTTCAATGAGT	Candida albicans
241695	SRS018313	SRR062011.1.38607528	GTAAGGAAGGTGAAAAGAAATTAGATATTCAATATCCTTGTGCAGAATTTTTCAACATATGTAAAGGCTGGCAAGATTTTGATTCAGAAAAGCACTTTATT	Candida albicans
241695	SRS018313	SRR062011.2.625206	TGTTCCGTTAGTACTACCACCTGTATTATTAACTACCAATGTCATATTAGAAAATTTTGGCTTTTGCTGAAGAAAAACA	Candida albicans
241695	SRS018313	SRR062011.2.1282726	GTCTCTCCTCATTTCTTGGTCCTCATCAATTTTATTTTTAATTCCCTGAGGCAACAAATCCACACTAAAAGGTGGTATATAAACCTCGTCGTCAGTATTTT	Candida albicans
241695	SRS018313	SRR062011.2.22842443	GAAATGAAATGCTACTTGTTGAAATTGAGCTTTATTAAATAGGACTTGTAAATTTGACCGCAAATTGGAAAAATCGTTATGTTTCAATATTGTGGTGGGTA	Candida albicans
241695	SRS018313	SRR062011.2.27172631	TATTCTCCACAAATGGCCAATCGAAAAAATCACCATTGAATGTTGCAATAACAGTTGGTTTCACATCACGGATGTGTTCGAAAAATCTCTTCAACACATGC	Candida albicans
241695	SRS018313	SRR062011.2.35125322	GACAAGAATTAATGATAATTATAAACAAATTAATGTTGCTAATGAATTAAAAGATCCAAATTCAATCTTGAAATTTTATCAACTGGTATTGAAATTAAGGA	Candida albicans
241695	SRS018313	SRR062011.2.37905122	GACTTATTATTTTGTAATTGACAGATATCAGCATTCAGAAGAAGAATCTTTGAATAAATTGCTAGCTTCGATAGTGTCAACAATAAAAAACAACATCCCCT	Candida albicans
241695	SRS018313	SRR062011.2.38473528	TTGTTGCCAATTGTTCAAGACGAATCAGCAGCTCCATTTGCATACATGTTTTTGAGTGAGTTAATTGATAGAAATCATCCATCTGTTTTGAAACAAGTTCC	Candida albicans
241695	SRS018313	SRR062011.1.3661691	ATGCACAAAGTAAACAAAAGAAAAAAAAAAAGAAATAATTAATGCAACGCTATTGCAGTTTACATACAATTCGCATAATTGCAATGACGTCATAACGGTCC	Candida albicans
241695	SRS018313	SRR062011.1.9469693	ATATATCTCTTTATACCGAATCTTAAAAATTCAGTTCTAAACTTTAAGAAATCAGATATCTCTGCAGCAATTAATTCATGTGACCATTTGATTTCCAAATT	Candida albicans
241695	SRS018313	SRR062011.1.11065562	GTAGTAGTAGTAGTATTGATGGTGGTTATTTCGTGACTTGCGAGAATATAGCAAGTTCCTAGTGATTGCCATAATTGACACACTGTGTTTATAGATGAAGG	Candida albicans
241695	SRS018313	SRR062011.1.13582919	CGACGTATCACCATCTTGTTCGTGGATTTAATAAGGTGATATGGGTTTTCTTTTTGTTTTTGCTTGTTTCATTTAACAATGTTCACGAAAATGTTTTTTGC	Candida albicans
241695	SRS018313	SRR062011.1.13668162	GATAATCCAACTCGTTATTCAAACTAAATGGTTCCCTTGGTAATCTTGAAATAGTAAAATACAAATATCTTAAAATTTCTAGTCTATCTTGCGACCTAAAA	Candida albicans
241695	SRS018313	SRR062011.1.22264491	AGGAAAATGGTCCATTTTCTTTGGCGGCTGTTGTTTTCTTTGCTTGGAATTTCAAGTGTTATATATCCGACAACTCTTATTCACGCTTAATTTTTTTTTTT	Candida albicans
241695	SRS018313	SRR062011.1.22956391	TGAAAGAATTGCTGAAGCCACTAAAAAAGCCAATGTTCCTCGTTATATTCATGTCTCATCATATAACGCCGATCCAAATTCAGAATCAGTATTCTATGCCA	Candida albicans
241695	SRS018313	SRR062011.1.32068391	GTGATGAGTCGTGATTAAGTAAAGTTTGCAGCACTAAATATTGTATGGTATTTGACTTAATTTTTTCTGCAAAAAAAATTACAAATTTTTAATGAAAAAAC	Candida albicans
241695	SRS018313	SRR062011.1.32449076	TATGATCGAAAACCCTAAAAACAACCGAAAAAACCAAATCTTCGTCAATTTCGACAGCGGTGCTGGACGATATTTCAGCCAGTATATCCTTGTGTTTGCTA	Candida albicans
241695	SRS018313	SRR062011.1.33374260	TTAAGTATTGTGTTTGACGAGGATGTTCAAAGTTGTACTCATTCAATAGAAGAAACGGAAAAAACCGTAGTTTCAAAAAGCGTGCCCTCTGTATGTTCTGT	Candida albicans
241695	SRS018313	SRR062011.2.3076856	CATTTCCATTATTTTTTGATTATCAAAAAACGCATGAAATCGCATCATCGCTGATAGTCGCTCTTCTGGAACCATTCGACTTACACTATATCACGTGATTC	Candida albicans
241695	SRS018313	SRR062011.2.3460747	TAATTTTACTCTGACATTGCCTGTTGAAGAATCATCGACGTTTTGTAACAACTGTTCGTCGATGTTTTGGGAATAATCATCTTCGTGATTAGACATTTTTG	Candida albicans
241695	SRS018313	SRR062011.2.11286625	AAAAAAGATCCCATGGAGAAAATGCTTAGAGATAGACAAGATATACCAGCGTATATTTATAATATCACTTCTAACCCTAACAATAAAATAAGAATTGAATA	Candida albicans
241695	SRS018313	SRR062011.2.11716804	ATGCTTTTCAATGATATTACCCAATTCTCTAAATGCAATCCCTGGCTTTACATGTTTAATAGCTAAATCAAGACACTCTCTGGTGGTCTCAACCAAATTGA	Candida albicans
241695	SRS018313	SRR062011.2.15260840	TTACCCACTAACTTGTCTCCCTACGATATCAACACAACATCCGAATCATTCACGATGCGACAAGGTAACTGTTATTTTAAACAATGCTTACTAATAAAAAT	Candida albicans
241695	SRS018313	SRR062011.2.16794753	AAATTACTAACAAATGCATAACTCCCTCAATAATAATAATAATAATTTTATGTGTTGTTGGAT	Candida albicans
241695	SRS018313	SRR062011.2.18465406	TTCTCGCTCTCTCTCTATTCACCCCTCCTCCTCCTCATTCTCCTTCTCTCCCTTCATTGTAAGAAATCTTTTCTGTCTTTTAATTATTTTATTATTATTAT	Candida albicans
241695	SRS018313	SRR062011.2.19188538	CCAGGGGGTGGTATTCATGGAGGAGGATTGTTCACTTTGTTCCCATATCACATCGACCAACGACGAGATAAACTTGGCCAAAGGAAAATACTCATGCTCGT	Candida albicans
241695	SRS018313	SRR062011.2.25956512	CCTAATGTTGTTGCTCACCATTCTGGAGGTTAATTGACGTGTTTAGACCTATGTAAGTTTTGTTTTTTAGTTTGATTTTATAGATTTCCATTTTTTATAAT	Candida albicans
241695	SRS018313	SRR062011.2.26370882	TGTTGGTTTCAAATCAGCATTGAACTATCCATTTGTCGTTGAGAATTCGATTTCATCAGCACAAATTTTCCAATACTTGCCAAGAGTTTTGAAATATCCAT	Candida albicans
241695	SRS018313	SRR062011.2.27730542	TGCAGTGAAGTGGAATGTTGGAGAGCTGGCAATGAACTGCCTGGCAAGTGATAGCAGGATATAGGGGTGTATAGATTATAATGGAACGCCGATTTTTGCAG	Candida albicans
241695	SRS018313	SRR062011.2.34485880	CATTTCCGTATTGTTTATCTATGATACTGATGATGAACTTTTGGTTGTTGCCAATTGGAACCAATTTTCTTTTCTACAAAAGAGGATTAGCCCACTTTATT	Candida albicans
241695	SRS018313	SRR062011.2.34953449	ATGACATAGCTGTAGGCTCCGTCTCTTCAACAATATCGACAATTTCTTCAACAGTTTCTTCTTCAGGTTTGGTCTTTTTAACTTTTTCTTTCTTGATTTCC	Candida albicans
241695	SRS018313	SRR062011.2.35902641	GGAATACGAAACTGTGGTTAACCATTTTCAGGATAAGTATGTTTGTTCAAATGTGGATATCAGACTAGACAATGGCCTGTTTGTTCCCTTGGGGCTGAAGT	Candida albicans
241695	SRS018313	SRR062011.2.36953821	TCATGAACATGATTGAAATTATTTGGGAATATAATTGTTCGTTTACCTTTTTTAGTAGTTTGATGATCTTGAATTTGTTGTTCAAATTTATTTTGTTGTTT	Candida albicans
241695	SRS018313	SRR062011.1.121735	GTTTCTATCGAATTGGAAATCAACGGTACCTGAAGTTTTACAATCAGCAACATAAGCTTCATTACCAGAAGAATCATAATGCACTTGACCACCTAAGGCAT	Candida albicans
241695	SRS018313	SRR062011.1.242777	CCGTCAACGATCCATTCATTGCTCCAGACTATGCTGCTTACATGTTCAAATACGATTCTACTCACGGTAGATACAAGGGTGAAGTCACTGCTTCTGGTGAC	Candida albicans
241695	SRS018313	SRR062011.1.1866388	CCCATATTGTGGGTACTGTTGGTAAGCACCATATTGTGGCATCATGTGCTGTTGAGGAACAGGTTGTGCATGCTGCTGCTGCTGTTGTTGTGGTTGTTGAG	Candida albicans
241695	SRS018313	SRR062011.1.2131348	CGGAGTCATGTAAGGCAGTTTTTTCAAACCCCAAAGAAAGGAAACACCATTTAATTGAAATACACAATTATCCTACTGATTATCCCTTTAATATAGTAAAT	Candida albicans
241695	SRS018313	SRR062011.1.3028895	TCTCTCTCCCACTTATGTTTAATTTTAGTTTGCTTTTATTTAATAGTGTGGAAAAAGAAAAATTTTTTC	Candida albicans
241695	SRS018313	SRR062011.1.4631282	AGTTTTTACAATTTGCAATAGTTCCATCTGGCTCGATGGAGTTTCAATAATTTTTAGTTTCATATTTGCTTACTTCGAGAAGGTTCCAGATGA	Candida albicans
241695	SRS018313	SRR062011.1.5032282	ATAATTCTGCAAAATGTTATTACAAGAATCATCTCCGTTGGTATACCCACGAAAAATGGAGGTCACCAGAGAATGA	Candida albicans
241695	SRS018313	SRR062011.1.5210455	GGATATCCCATGTTATAAAAGAATACGTTTACACATTATTCCACTCGTTAACTAGTTAACTTCTTTTGATAATACACCTTCGCAGATATTTCAAAATTATT	Candida albicans
241695	SRS018313	SRR062011.1.5623543	GAAGCAGTAAGTAACAATTAATATGAATATTAGTCAGCATTCTAGTCATCTGACAACGTGAAACTGAAACTCGGTTCGAATAGACTTTGTTAATATTATGT	Candida albicans
241695	SRS018313	SRR062011.1.5666185	ATTCATTTCTACCACAAGATCTACCGGCAATCTTTATTTTGTTCAAACCACTCTTTGGAATAAGTCTCAACACTTCTTCAAAAGCTTCTTCAACATCATCT	Candida albicans
241695	SRS018313	SRR062011.1.6308410	CATACCCTTAAAGAGAACAAGGCATCATTCTTTTTCCGAGTTGAACGTGAATTGGAAAAAGTCAATTCTTTTTATCTTGAAAAGCAAGCCAATTTAGCAAT	Candida albicans
241695	SRS018313	SRR062011.1.6378430	ATTACAAAAATCCATCAAAGATACACGTACTATAATGTATTACAAATGAGAGGATTTCATTGGG	Candida albicans
241695	SRS018313	SRR062011.1.6407641	TGTTAAAAGTTGAAAGTATAAAGCTCCAGCCAAAGCTTGACGGTTTACTTGAACCCAAATAGCTCTAGATAACCAACTACATCTATTTTATTAACTTAACA	Candida albicans
241695	SRS018313	SRR062011.1.6592680	TATTCCGTCACACTATGTGCAGGTCTGGGGATTATTCCAGAAAGATATAGTTTAACCATGAAGGAAACCTATAACATTAGTTTTATTGGAAACAAATTCAC	Candida albicans
241695	SRS018313	SRR062011.1.6594309	CCTTTTCGGTGCTTGATCAGTATATGTACATGTTACTTGTTTAGCTTCACATTGGACACAATTATTAGTATT	Candida albicans
241695	SRS018313	SRR062011.1.6892812	CTTTCTTCATCATTAACAAACATTTTTGCCTTTCTAGCAATCAGTTTATCAAATCCATGTTTAATAACCAATTCATCGTCTTCTTCGTCTTCTTCCTCCTC	Candida albicans
241695	SRS018313	SRR062011.1.7833839	TACAAAATGTGCCTTTAAAGTGACCCGACTTTGGGAAGTCTAGCACCTATATTGACAGAGTTATTAACGATTTTCGACTTTTCCTAACAATTCTGGCCCAT	Candida albicans
241695	SRS018313	SRR062011.1.8262676	TGGGAGTTTGGATTGAATAAAGCTTCCAATTGGACCAGTTTTCTTGATTAAAGTATCAATATGTGGACCAGCAGCTTTATGAGCCTTTTCAGTAAATTCAG	Candida albicans
241695	SRS018313	SRR062011.1.8309923	TCCAATATACACTACTTTTTCTGTTCTTTTTTTCATTATTTCATTTATTCGGGATTTTCACAACCATTGAAATTTAGAAGGCTTTGATTTGTTCATGCAAG	Candida albicans
241695	SRS018313	SRR062011.1.8759924	TTAAATAAAGATACCGCTAAGTCACACGAGTTTAAATTAATAAATATCCCTAGGAATGGAATTATATCTGCTACTAGTCAATTATGAAGTATTCACTTGGA	Candida albicans
241695	SRS018313	SRR062011.1.8856485	TGGGTGCTGAAAAACTGCCTATTTTGATCTTTAATGGCCTTCAACATCAAATCCAAAATATAATTGCATTGTTCCTTTAGTTCATTCCACGTACCTATGTC	Candida albicans
241695	SRS018313	SRR062011.1.9413164	AAAGAGAGAAAATTTAGTTGGAAAACCTCGATCCAAAAGACAAAAAAAGGATAGTTTGTTGTTAAAGGTGGATAATGCATCATTTCTAGAGAACAAATTTG	Candida albicans
241695	SRS018313	SRR062011.1.9877551	GTTGTTTTAAGACAAGAGTCGAAGCTTTTCTCGTTAACAATCTCTTGTTCGTTATGGAAATTTCCAGATATCAAATTTATAGTATCTGTAATGCTATTAAT	Candida albicans
241695	SRS018313	SRR062011.1.10038600	AGAAATTTTTTCAAAGTCGTGTAAAATTTTCTCAACAAGTTAGCCCCCCCTTCATTGTCGACGAAAATTGTTATATCATCTGCATATGCCAACACATTTAC	Candida albicans
241695	SRS018313	SRR062011.1.11286625	TATCTTGTCTATCTCTAAGCATTTTCTCCATGGGATCTTTTTTGATATTTTTCTTCATATCTTTTTTATCCAACTCTAATTCAATTAATTCCAATTCATAA	Candida albicans
241695	SRS018313	SRR062011.1.12121590	TGGTTACGTGTAGCATCAAGACCAATAATCTGTTGCTTGTTTTGAGGTGAAACTGATCGCCTATTTACTTCTTCAAACCCAGAAGGCATTTTATCACCTTC	Candida albicans
241695	SRS018313	SRR062011.1.15447918	TATTGTTCTGGTCTTTTTGTTTAAGCAACAACAAGTGACATGGTATTTGAGTTTGAAAATTGGCCAGTCGTAAACGTGTGACATTTGTTTAGGTTGAAATC	Candida albicans
241695	SRS018313	SRR062011.1.15895802	CAAATAGAGCTAATGAGCAAAAAGATTTTGTTGTTGCTGAATTGGTTGACATTGGATTTAGTGTCGAAGATGCT	Candida albicans
241695	SRS018313	SRR062011.1.18362353	GTGCTGGAGCTGGGGCAGATTCTGGCTGCTCTGGGGCAGGTGGTGCTGGGGCAGATGGTGCTGGAGCTGGAGTTGATTCTGCTTCTTTTGTAGTTGGAGCA	Candida albicans
241695	SRS018313	SRR062011.1.18465406	TGAATTGGTTGAATATATTTTGATATCAAATTCCACCCAAAATTTTCTTTTGATTTTTCTTTTGATTTTTCTTTTGATTTTTCTTTTTTTTTTCTCGCTCT	Candida albicans
241695	SRS018313	SRR062011.1.18681653	CCACAATTACCTTCTACAGAATATTTAAAAGCATTTAATAATAAAGAATTGATTTCATTTTTCATGATTGGATTAGCCACATTAAATAAACCAATTTTACA	Candida albicans
241695	SRS018313	SRR062011.1.19004119	ATTATCGTTGTTTATACCATCATTTTCAACACTATATTGACCTCTTGATCTTTATTCTCTTAACAATCTATTAATTCTAGTTTTCTTTTGTGAATGAGAAT	Candida albicans
241695	SRS018313	SRR062011.1.19162012	ATGTCCCAAAAACGTAGACATCTTGATCTAGTTTTTTACCACCAATTATTGCAAACTCTACTTCCTCGTCAGGCTTTGTACTGACATTTTTACCAATAACA	Candida albicans
241695	SRS018313	SRR062011.1.19188538	GGGGGTGGTATTCATGGAGGAGGATTGTTCACTTTGTTCCCATATCACATCGACCAACGACGAGATAAACTTGGCCAAAGGAAAATACTCATGCTCGTCAT	Candida albicans
241695	SRS018313	SRR062011.1.19533609	GAATTTGGATCAGCAACTTTCACTTCATTAACTCTTGGTATTATCACTTTTTTAATTTGTTTTTTTTTCTGTAATGTTGGAAATTTCTTATCATCTAATGC	Candida albicans
241695	SRS018313	SRR062011.1.19782307	ATAAGGTTGTAGTATATATATATCGTTTGATCAGAATAGAATTGTGAATACTAGTATGGGTAAAGTATACACCCACACACGTGATAATAAGAATTGCTCAT	Candida albicans
241695	SRS018313	SRR062011.1.19997755	CATAGTAATTTTTTGTATGGGAAAAAATGTATGGCAATTTTTTGTATGGCAATTTTTTGTGTGCGTGCAATACATAGTAATTTTTTGTATGGTAAAAAATA	Candida albicans
241695	SRS018313	SRR062011.1.21035531	TAAATATTCATCCTCTTCTTCATCATAAAATCTATAATAATTCATATCTATCAGATTGTCCGTACTCTTATATTGA	Candida albicans
241695	SRS018313	SRR062011.1.21462090	CATTCCTTTACAACAAACTTATTAATTCACATTTTACCTTCTCGGCTCACAGGAGTACCACCCGAAACCAGTGTCACAACAAAGTGTTGTAGATAAAGATG	Candida albicans
241695	SRS018313	SRR062011.1.22075249	CTGAATCAAGCAAGAGTGTTAGTGGCAATAAGTTGAGAATTGCCAAAAAGTTGAAGTTTCCCAAGAATCAAAGCAGTCGGAAACCAGATTTGTTTTTGGAT	Candida albicans
241695	SRS018313	SRR062011.1.22211655	CATTTTTTTGTATGGGAAAAAATGTATGGTAATTTTTTTGTGTGTGCACTACATAGTAATTTTTTGTATGGGAAAAAATGCTAGTAATTTT	Candida albicans
241695	SRS018313	SRR062011.1.22347978	AACGCTTGATCAATAACCTCCTTGTTGGTGTTGGTACAAGTTAAATGTAAAACTGTGGTTATTCCTATTTCATTTTGGCATGTGGCTGCTAGATCTAAAGA	Candida albicans
241695	SRS018313	SRR062011.1.22831967	ACTAAACTTCATCAATATTCTGTACAGCAACAACAACGAACAACAAATGGAGGAAATGGAGGTGATTCTGCTGATGCTGCTGTTGTTGTTG	Candida albicans
241695	SRS018313	SRR062011.1.22998309	TTACTATAGAGAATTAATCATTGAAACAAAAAGAATAAACAATACCTGATAGAGTTGACAAATTGCAAGGGTCTGAATTGTAAAGATGCTGGTGTAGAACA	Candida albicans
241695	SRS018313	SRR062011.1.23120376	TACCTTGTAAGGTGATTCTTCTTCCGTTGACAACTTTAACAGCGTTTTTGGGGTCGTATAACCAATCAAGGGACACACAGTCGTAGCCAGAATCACATAAA	Candida albicans
241695	SRS018313	SRR062011.1.23316807	GTTGTGGTTGAACCCATTGCTATTCAATGGGACTTTGCAAACATTGTATTATACTTCTATGGATAGTTCTAACAAATTTTTAATTTACTATGGTAGAGAGC	Candida albicans
241695	SRS018313	SRR062011.1.23481729	AGATGATAGTAGTAATAATATCATCAAGATTAAAAAGAGAAGATTGACTTGGGCTCCATTAGGAGAAACTGGTGATGATGATTTAGGTTTAGCTGCTTTTA	Candida albicans
241695	SRS018313	SRR062011.1.25315356	GATTTACCTGAACCGGTTTCACCAATGACGATAGTGACTTGATTATTATTAATGTATTCAATGATTTTATCCTTATGATGATAAATGGGCAATTTCTCTCT	Candida albicans
241695	SRS018313	SRR062011.1.25413954	ACAGCAATGTGTTTGCAACCAAATAAATAACTTGTACGGTTTGAACGTGTTTTTGGCTGCTCCTTCCAGTTCTTGGCGGGAGAAGCTTGGGCGCGGGAAGA	Candida albicans
241695	SRS018313	SRR062011.1.25487179	TAGAGTACACGTATCTAGCTATAACACGAGCAGTAACACGGATTTTAAAAGGAGCTGGGAACACATAAACATCAAGAGAAAT	Candida albicans
241695	SRS018313	SRR062011.1.26133494	TGGAAGACTTTTCGAATACCCTTCATTTTATCAGAATAGGGGTTATTTGGAAGATGAAGTAAAATCCCATCCAATTTTTGGTGACTTGTGGAATGTTTTCC	Candida albicans
241695	SRS018313	SRR062011.1.26134940	GTTTTTTTTTTTTCTTGACAGGTTTTTCTTGAAAGTTATACCAGAACAAGACCTGTTATTAACATTATTGTTTTAATATCAGGTTATAATTGACCTGGTTT	Candida albicans
241695	SRS018313	SRR062011.1.26370882	TATCAAGTTATTACTGTTGGTTTCAAATCAGCATTGAACTATCCATTTGTCGTTGAGAATTCGATTTCATCAGCACAAATTTTCCAATACTTGCCAAGAGT	Candida albicans
241695	SRS018313	SRR062011.1.26595694	CCACGGGGACTTTTCTTGGAGGAGAAATACATATTGGATTGAAATGTTTCCCCTCAGGTAGAATGGGAGAAGATGC	Candida albicans
241695	SRS018313	SRR062011.1.26975201	TCTTTATCCGATTTTACACCAATTTATTTATTCATTTATTTATTTACTTCTATTTATATATCTCTATTCAGTCTGACTCGTTCAGCATCATTTAACAACTT	Candida albicans
241695	SRS018313	SRR062011.1.27044002	TCTAATTTTCAAAAAAAAAATAATCAAGTTAGTAACTTTGTTTATCGTTGACGAAAGATCAAACAACCCCGTACCCTGTTTTACTTTTAATCAAGTATGAG	Candida albicans
241695	SRS018313	SRR062011.1.27730542	TGCAGTATCACGCGTAATCTTTAGGGACAAACCGGAGTCAAGGACGGCAGTTGGACATCGGAACATCAGAGAGCAGTGTAAGTCTTGATAGCAATGAGCCG	Candida albicans
241695	SRS018313	SRR062011.1.27978137	ATGAGTTCTATCCCTGCAAGAACTGTTAGAAACGAGATTTAACTGCATCCTGTGGAACAAAAAAGGCCGTTTTGGCCATAGTTAAGAGGGAAAAATTATGT	Candida albicans
241695	SRS018313	SRR062011.1.28176705	AAGGGCAAACTCATCTTGTTGTTTACGAGAAATTCCATATTTAGTGGCAACATTTTCACTGGTTATCCCCATTGGCATCAAGACGTTTTTAGCTTCATCGG	Candida albicans
241695	SRS018313	SRR062011.1.28655593	AACAACAACAACAAGAAACTCAAAAGAAATCTAAAACTAAAACTAAAGCAGCACCTGTCAACAATATTGCTACTACCAGTACTTCGACCACCAAAAATGGT	Candida albicans
241695	SRS018313	SRR062011.1.29262112	AGCGGCCAACAACTTATATCATAAATTGGTCCCTTGGCCCAGTTGGTTAAGGCGTGGTGCTAATAAGTTTAATTTGTTACGCCAAGATCAGCAGTTCGATC	Candida albicans
241695	SRS018313	SRR062011.1.29973604	AAAAAAAAAAAAAGGTGAGAGCAATTTTATGTAATTTATGCGAATGTGCGTGTAGATAGAGATAATAAATAATATTAAGATTTTGTGTGTGTATTGTTTAT	Candida albicans
241695	SRS018313	SRR062011.1.30119661	CGAAAATCTACGTACAAAAAAACTCTTAGATGTATCCAAGTAGCAACAATATATAGTCAAACACAATTCCATACCAAAAGATAAACCCGGTACCAATATTC	Candida albicans
241695	SRS018313	SRR062011.1.32256060	CACTATTTTTAGGGATTTCCGTGAAAATTGTTTTGAGTTTACTAAGTTGGATAAGTAAATTTAAAATGAAGGAGACAATAACAAGTAATATCAGCTTTTAT	Candida albicans
241695	SRS018313	SRR062011.1.34231951	CCCATAATCTCAAAATATAATTATTTGACCAATTGACCAAAGTTGCAATTGCTCCTGTTAATGT	Candida albicans
241695	SRS018313	SRR062011.1.34265308	TGTGTCAATCCAATGATTTTCATGGCATTAAGAGTGTCTTGGAAATCTTTTGCATCGTCAACTCCATCGACATTGATACATTTAGCTGCTGAAGTATAAAC	Candida albicans
241695	SRS018313	SRR062011.1.34564115	ATTTTTAGTCGCACGCCACATTTTTCCTCTGGCGAGATCGGCCTACTATGTGCCACAATAGCACTTTAATCTGAACAGGTATAATCAAGTATAGAGTACAG	Candida albicans
241695	SRS018313	SRR062011.1.34660429	ATATTTGGGTTGGTGAAATTATATATCTGAGCTAGTTCAGGATTGCTGATTATTGAATTCGAGCTATTTGAGGAAAGACATAAAGTTGTCTTGGATGGTTT	Candida albicans
241695	SRS018313	SRR062011.1.34694791	AAAAAATCTGGCTCGATCAATTTTTTCAAAACAATATGTTAACATTCAAAAGAATTGGGGGTTTAAGACGTGCCCACAAACATGGTCGAAGTTTATTTTTC	Candida albicans
241695	SRS018313	SRR062011.1.34775788	CTCTGTCCTATAGAATAGTCGAAAATGTTCTCCAGCTCAGTTCTTCCCTTAATGACATTTTTTAAGATATAGTCCTTGTTCACTAATTCTTTAAGCAATTC	Candida albicans
241695	SRS018313	SRR062011.1.35697544	ATGAAATTGAAATTTCTGACCCTTTTCGTAGTGGTTGTTCTTGTTTTCGTTTTCGTTTTCGTTCTCGTTCATGATACAGAAATAATTCATGAATTTCTTTA	Candida albicans
241695	SRS018313	SRR062011.1.35853693	TCTTGGCTTCAAAACGGTATTAGTTTGGTCTTTGTAACGCCTCTATTGGTCGAGCAGTAGTCAAAATAAAAATACGAGTGATTCTTAACTATGGCCAAAAC	Candida albicans
241695	SRS018313	SRR062011.1.35864833	TATGTTTCCGTCTTTTATGCTGATGTTGATGATGTTGGTTTTGATTAGTCCCATCACCATTATCATCACTATCTTCAATTTCATCTTCATCTCGTTTATGT	Candida albicans
241695	SRS018313	SRR062011.1.36095259	AATGAATATTATAAAATTTTTAAATTCAATCTAATTTTTCAACAACAACAACAAGAAAGGGAAGAATCCCTGTCAATTAATAATAGAGATCAATCAATTGA	Candida albicans
241695	SRS018313	SRR062011.1.36432346	TTGATTATTCCCACCAAATAACCCATACCATGATGATTTTTTAGATATCTTTTTCGCTGATAAATTTTTCAATGCATTATTGATTGTTGGACTGTTCAATT	Candida albicans
241695	SRS018313	SRR062011.1.36434851	TTTTGGTATTGGTGAAGCATATGCTGAACATCCCGAACAATTAAATCAAGGTATTGGGTTAATGTCAGTAGGTTGGGCAATATTCACTACCATGTTAGTGT	Candida albicans
241695	SRS018313	SRR062011.1.36616326	AGCCTATGATACAAGAATATGCATTTCAAAGTTGGAAAGTTTGGGAAAATACTGGGTTTTGGAAACATTTTTTCGAACAATCAGCTAATGTTGAATTAGAT	Candida albicans
241695	SRS018313	SRR062011.1.36699515	AATTTAGATACTAGATTAGATGCAAGAGTTATTGACTTGAGAACTCCAACAAACCAAGCCATTTTCAAGATTCAATCTGGTGTTTGTCAATTGTTTAGAGA	Candida albicans
241695	SRS018313	SRR062011.1.36925648	CAACGGTCCATTTCTTTTTCTTGGGAGAGTTTGATCTTTTCAATCCCAGTGATGACGACTGAGTGCCCAGTCTTGAAGGAGTTGGCGACGCTT	Candida albicans
241695	SRS018313	SRR062011.1.37577176	AGAGTTCGTTTTGACTACATTGACACCTTGGTTGTTATGAGATGAAATTTCAATTCTATTGTTTCTTGTGCAATTTTTGAAATATTTCTTTTTTTTTTTGG	Candida albicans
241695	SRS018313	SRR062011.1.37960344	CAGAAAATGGGATACTGAAAAAGCCATTGAAATGCTTTCTAAATCATTACATTGGAGATCTAATGATTTCCCCGCTGATGACTGGGCTATGGAAGCTGATG	Candida albicans
241695	SRS018313	SRR062011.1.37969823	AAGCTATGTTTCCATAAACACTTTATCATAATAATATTTAATAGCTTGCGTAACTTTATGTTCTTTTCGATATTCTTTCATCCAGTATTTCACATAATCAG	Candida albicans
241695	SRS018313	SRR062011.1.38050326	AACAAAAGGATATTAAAAATGCCAAATCCGACAACAAGAAAAGAATGAATGAAGATGAATCATCCAATGGGCCC	Candida albicans
241695	SRS018313	SRR062011.2.1814729	TAACTATGGCCAAAACGGCCTTTTTTGTCCCACGGTATGCAGTTGTATCTCTTTTCTAACAGTATCCCACGGCTTTGACACTCACATTTTGTGGTTCCAAA	Candida albicans
241695	SRS018313	SRR062011.2.1925206	TTTGCCTCCGCTAGATGTGGTTATGGTATGGCATGCCTTTTTATTAAATCCAAAGACGTTCTATGACGTGTTTACAAGAGAGGAGTTTATTGTATTTGCAA	Candida albicans
241695	SRS018313	SRR062011.2.2920860	GAAGAGTTGAAAAGCAAGTTGGAGAAATTGAACAAAACCAAAAAATTAAATCATTAATTTGTTTATTCTTGATTTGGTTATCGATCGTTTTGTAATTTAGT	Candida albicans
241695	SRS018313	SRR062011.2.3305238	TCCAAAAATTAAAAGAAAGGCAATTGAAACTAAAACATAATTTAATTTTAGAAAATATTCAGGAACATAATATATAAACGATAACACTGAGACACACACTA	Candida albicans
241695	SRS018313	SRR062011.2.4530819	AAAAAAAAGGAGAGAGGGAAAAATTATAGAGGCTATTGATTCAGTTATGGAACTTCAAAGTATCTTCTGTTTTTCAAACTTAGTGAACAATAAGTATTCAT	Candida albicans
241695	SRS018313	SRR062011.2.4657246	ATTTTTGTAGTGTTCATACCATTCAATATTGGATTTTTGATCAAGTGGGTTTTCAATAAGCTTAATAATTTAATCGCAACTTCATCTTTTGAATTCTCGTC	Candida albicans
241695	SRS018313	SRR062011.2.4959149	AACGATAACAGATAAGTGACTTCTACAAATCTACAATAGCAACACTACAAATGATGTATCACAAACGATCAAAATCAATGCTTTAATTAAAGTAATAATAT	Candida albicans
241695	SRS018313	SRR062011.2.5159421	TGAAGTATTACCATGGTGGGAAGATAAAGGATTATGTGAGGGGAAAAATGTGGTTATACCTAATGGGATATCAAGTTGGACAATTGAAAATGAATCAAACA	Candida albicans
241695	SRS018313	SRR062011.2.5592955	TAATTTACAGAAACAGATTACTATTTTAGAACCATTATTGCGGAAAGCTGAGTTAACTAATAATTTGTCTGAGTTGAAAGTTTTGCAGAAATCAAAGATTG	Candida albicans
241695	SRS018313	SRR062011.2.5666185	TGACTGTTGAAAATAGGACCATCGTTGATCAATTGGATTATATCGAGTTTTTGTCCTAAATTCTTAATCACTTGAATGTGAGAGGACACTTGCTTTCTTGT	Candida albicans
241695	SRS018313	SRR062011.2.6378430	ATAATTACAAAAATCCATCAAAGATACACGTACTATAATGTATTACAAATGAGAGGATTTCATT	Candida albicans
241695	SRS018313	SRR062011.2.7323653	GAATGCCTTACCAAACAAAGAGGAAAATGATCCAGCAACGCATATTGTTAAAACCCAACATCCAGATGTTTCTAAACAAGGTATTG	Candida albicans
241695	SRS018313	SRR062011.2.7833839	GCGTGTCCATTCAATACACCATCTATATTCACCATATTACTGGGTATATACCTAAAAAACGGTGGCTACAGATTGATACCAAAAAAGCCATAGTTGGTCTA	Candida albicans
241695	SRS018313	SRR062011.2.7971241	TGAAAAACATCAACATCAACATCGAAATCGAAATCTGTACCCGTGTTGGGATTATCAATTATTGATAAAATTTCATTAATTTTATTAAAATCACTGATTTT	Candida albicans
241695	SRS018313	SRR062011.2.8309923	CATATACGTATATTTGAAGGCTTCGTTTAGAAGTAATTATAGTAATAAGGGAGGCGAGGCATTGCTTGATTTATTATAATATGTTTTTCAGGATATTTGAT	Candida albicans
241695	SRS018313	SRR062011.2.8560407	AATTGAGACACTAGAACCGAATAAGAGCTTTAAATATTACCAATAACAGGGATAGACGTTTATGGATAACCTTGTTTAACCAATGGAACTGGAATTCATTT	Candida albicans
241695	SRS018313	SRR062011.2.8901335	GCTGCTACTAAATGAAAACCAACCCATCTTTGTTTGAATAATTAAATAGTTATAGAGACAAAGTTTATTTTGATTGCTAAAATTTACAGAAAATATCAGAG	Candida albicans
241695	SRS018313	SRR062011.2.9323196	AATGGATCTACCAGTGACATTGTTGAAGCTGAATTGAAAAGTAAGCTTGACACTGTTTACAATGATTTGAGTAGAACTTTCACCATTCATGGAACTTGGGA	Candida albicans
241695	SRS018313	SRR062011.2.9413164	TTAGTTGGAAAACCTCGATCCAAAAGACAAAAAAAGGATAGTTTGTTGTTAAAGGTGGATAATGCATCATTTCTAGAGAACAAATTTGAGACTTTGCAAAA	Candida albicans
241695	SRS018313	SRR062011.2.9840565	CATCCGCATCATCTTCTAAAAGTTCTGGCTCATCAAATGCTTCAGCTAGTGTTAATGCTAATTCTGGAAACTC	Candida albicans
241695	SRS018313	SRR062011.2.10089329	AGAACACTTTCTTGCACCAGGGCTCATAAAGGAATATAAACTTGTTTCAATTTCATGTTTGTAGTGACAATTCATGTATTGGATTTCTCCAGCACTCCATA	Candida albicans
241695	SRS018313	SRR062011.2.12389349	GGGAATTTCGATTCACATTCGAAATGGTATGGTTTTATCAGATTTGGTTTCTTTCAAACTCATATGTAACATAAATACACTCTTAGGCAATCGTAAGAGAA	Candida albicans
241695	SRS018313	SRR062011.2.12506768	CCCGTCCCTCATCATGGCTCTGAACATTTCAAGAAAAACGTTGTCAGGACTCTCATCTCCAGGACC	Candida albicans
241695	SRS018313	SRR062011.2.12737004	CACATTATCATTGCTGTCGTTCTATATTTGTTTGCTCTCTCTAAATGATAGATCATGTGTATGATTTGCAATCTCAAATACTAGATATTATTGTGTGAATA	Candida albicans
241695	SRS018313	SRR062011.2.13142258	AAATGGCAATTACCATACGAAAATTCTCCGGTCGGATAATGGAGGGGAATTCTTAAACAAAACATTGACTACCTATCTTGATTCAAAATATATTACTCACC	Candida albicans
241695	SRS018313	SRR062011.2.14128195	TCTTGAACTAGTATTGAATCTTTTACCTAATGGTGAATTGTTGTTGGTAAGGTTAGATGGTTTAGGAGACAA	Candida albicans
241695	SRS018313	SRR062011.2.14996405	AACCTACAACTAAACAACACCAGACTTGAGCATCAATTACAGTTTTATAGTTTTGAAATATGATTTACAAAAAGAAAGTATCAAAACCCTCTAAATTTCTT	Candida albicans
241695	SRS018313	SRR062011.2.15041988	TTAACAGTAAATTATTTTTCAGTGAAAATTTGTTGAAAATCAACACCAAAAAAATATTTTAGTATACTCAACAACTATCTACTATATTACGAGCTATCTAA	Candida albicans
241695	SRS018313	SRR062011.2.15164425	TCAGAAGGTTGAAACTGATATATTTGACATGTTTCATACGATGAATTAGATGGCGGAGA	Candida albicans
241695	SRS018313	SRR062011.2.15447918	AAACTTTGTATTGTTCTGGTCTTTTTGTTTAAGCAACAACAAGTGACATGGTATTTGAGTTTGAAAATTGGCCAGTCGTAAACGTGTGACATTTGTTTAGG	Candida albicans
241695	SRS018313	SRR062011.2.17101379	CAGGAGGAGAATCAGTTCTGTCACCTACAAGATTAGTTTATAATCGCTATTCTCGCTGATAGTTTTGGTTATATTACTACCCCAGCAAAATTACATTTGAT	Candida albicans
241695	SRS018313	SRR062011.2.17634210	TAATCAAATGGATAATCATAAAGCTAGAATATCTTATAAGACATTAAAGTCTAATTTGGTTAATTTACCATCTAGTTTAACCAATTTATTATTCACCGCCA	Candida albicans
241695	SRS018313	SRR062011.2.18362353	ATTAAAAGCAATTACCTAATCAAATGGAATCAAATGAATTGAAATAACCATGTTTCCATTATTTTTGATTGTTTTTTTTTATCCTCTTTTGTAAAATTACA	Candida albicans
241695	SRS018313	SRR062011.2.18558974	CTTTTAATCCAAGTGTTGACAAAACCAAAACAATCGAAATTTTGCAACCTATTCCAACAACCACCATCACAACTTCA	Candida albicans
241695	SRS018313	SRR062011.2.19024289	TTCCCAGTATGGCCGTTTCTCGATCTTCTTACCCAAAACAACCTTTTTGAACAAGTTTGGTATGTATTCCAAAATAAAGCTATCAACCACCAAACCGTACA	Candida albicans
241695	SRS018313	SRR062011.2.19533609	GTAGTGGCAGTTCCTCATTTGCATCATCTAGAAACAGTTCAAGTACAGCATTAGATGATAAGAAATTTCCAACATTACAGAAAAAAAAACAAATTAAAAAA	Candida albicans
241695	SRS018313	SRR062011.2.19633363	TCCCCTCCAGATTTTGATAATTGAATATTAAGGTTGTTTTAAGCGTCGTACAATTCAGTAAATATGCCACTTCGTGTTTTTAGCTTTTTTTTTTCTTTGCT	Candida albicans
241695	SRS018313	SRR062011.2.21035531	CTAAATATTCATCCTCTTCTTCATCATAAAATCTATAATAATTCATATCTATCAGATTGTCCGTACTCTTATATTG	Candida albicans
241695	SRS018313	SRR062011.2.21150855	ATATTATGATTTCCATGTTTACTATTATGCACACAACGAAGAATCAGACAAAGAAGCCAAATCATTGTTGAACAAATTGCTAAACGATTTCCCAGAAGACT	Candida albicans
241695	SRS018313	SRR062011.2.21526591	AGCAGTTTTCATTGCTTGGAAACTCTTTAGAAGAACTAAATTCATCAAACCAATAGATGCTGATTTGAGAACTGGGTTAGAAGAAATTGAAAGACACGAAT	Candida albicans
241695	SRS018313	SRR062011.2.21712821	TGACTTTGTATATCAATAGTCATTATGCATTATTGAATAGTACCGATGGAGCAGCATTAACTATTGTTCCATACATTCTATGTCGATTATCATTGGCAGTA	Candida albicans
241695	SRS018313	SRR062011.2.22075249	AAACAAACTATGAAATGTGGTACTCATGGGTGAGCTCATTGAGCTCTTTCTTGATTTATTCATCTCATTTAACAAATTACCAGTTATTATTTTTCGAAGCG	Candida albicans
241695	SRS018313	SRR062011.2.22264491	TTAGACTGTGAAACTATTAGTAAATCCGCGATTAGCGATATACGATATAGTGACAAATCATCCACAAAGAGTTTTGTAAAGTATTTGTAATTTAAAACATT	Candida albicans
241695	SRS018313	SRR062011.2.22457929	GTTGAAAAATGCAGTGAAAAAAAAAAAACTACCCGTCAACTTGAATTGTTTTTCTCTTCAACTACAAATTGTTATTATATTGTGATTCATTTCAGAGGCTT	Candida albicans
241695	SRS018313	SRR062011.2.22956391	TGAATCTTCTCTACCATACATTGGTGCTGGTCTTACAATAGTGGTGTCTGGGATAATGTCTCTAACAACTTGTTCAGCAATACCCTTTGTGGCATAGAATA	Candida albicans
241695	SRS018313	SRR062011.2.24231428	CAGAGATTATTCGAAACTTGCCATTAGAGTTGCGAGGGATTGTCCAAGAAAGCAAGGAGGAGCTTCCGCCTATCAAAAAGCCCATACACTATGTAACTACA	Candida albicans
241695	SRS018313	SRR062011.2.24493365	AGCTGACTTTGCTCGAACATCTTCATGAAGCTTATCGTAAGTCTCCCCATAACCCCACAACTCGTAAATTCCAAAGGACATAACGGATCTTGAAATCAATT	Candida albicans
241695	SRS018313	SRR062011.2.24555438	CATCATGAATGCAAAAAAAGAGTAAACTAACAAAAAGTCCTTTTTTTTTTAATTTATACAACAACCAATTGATCTCTATATCCATCTTTCCTGGTATAACA	Candida albicans
241695	SRS018313	SRR062011.2.25299875	GTCAGTTGGGTTCAAGAGTTTTTGCAACCTTATCAAAAACTCAAAGGAGCCGACATTAAGTTACAGTTTTGTTATTCATCTTTATTGAAACCTAATCTTAG	Candida albicans
241695	SRS018313	SRR062011.2.25413954	CGGCAGTTCTTGTCGTATCACAGTCGCACGGACACCACACCGGGAGAATCTTAAGAGGGCTATATGGATGTGGAACGGTTTGCTTGCTGTGGTAAAACACT	Candida albicans
241695	SRS018313	SRR062011.2.25671510	GGCTGATCCCATTGCGGTCCTTGTAGATGTAGTTGCCCTTCTCTCCGGAATATCCGTGAGAATTAGTCCTAGTACACGATAGACATTAATTTTTAATAAGC	Candida albicans
241695	SRS018313	SRR062011.2.26358817	TGTTGTCTTCAGTATATTTATTTCAATTAGTGTCGTCTAAATTGTTATATGATTTAATCAAAGAATTGATCAATAATCTTGACGAAAATAATGCTGATTTA	Candida albicans
241695	SRS018313	SRR062011.2.26774930	CACTTGCTTCTCACGTTGGAAGACACGTCTGAAGTTTTCTTCAACCAATTATTCCATGTTTGTTTATGAGTGGCAAAAAAGTTAACGTTGGTTGAAGCTGA	Candida albicans
241695	SRS018313	SRR062011.2.27591709	TGTTTGACGTTAGCTGATATTTTAATCAGATATTCTTTCCTTTTCACATCTATAGCTTGCTTTTGTAGATGTCACATTGTACAAAGTTGAATGGGTAAATG	Candida albicans
241695	SRS018313	SRR062011.2.28926216	TTTTGATTATTTATTTGGTTTCTTTTCCTCATAATGATGCTCCAGTAATATTCCAAACAGTAGTAGTGGGTAGCGCCCAGGTTATCCATTCTGTTACCCGA	Candida albicans
241695	SRS018313	SRR062011.2.29074901	GAAACATCAAATTCATAAAGTTCCAACTAAACAGATCATTGCTAGTTATCAACAATACAAAAACGAACAAGAATCTCGTGTTACTAGTGATAAAGTGAAAA	Candida albicans
241695	SRS018313	SRR062011.2.29486229	AATTTGGTAGTTAATTCGTTACTTTCAAACATAAATAAATTACCAACAACAACAGTAATTCAATTGATTGACTACACACAAGACAAAAAGGTGGCCGATTT	Candida albicans
241695	SRS018313	SRR062011.2.30141696	AATAATATTGATTTATTGGTTACGTCATCCAATTTATAACTAATAGGGATGATTCTTGGTATATAATCTTTCTTCCTTGATAAAGGGATTTTAATACTAAT	Candida albicans
241695	SRS018313	SRR062011.2.30793956	CAAACAATGAAATTCAAAATGGAATTGATTTTTAAAATGTAAGGATGGGGATATAATTATCAAAAAAATATTCAAAAAAACAAATAAAATTTCACTTTAAA	Candida albicans
241695	SRS018313	SRR062011.2.31149989	GGGAGTTTACCTGAAGATTCTGGGGAGTTAACAGCTTACCAATTACTAGAAGAAATATCAAATAGCGGAGTTGTTGGGAGATACCAGTTGCCATTAGCACT	Candida albicans
241695	SRS018313	SRR062011.2.31481563	CTAATGCTAATTCTTGATTAGTGTGGAAAGCCTAATAAGGTTATATTGCGCACAGGTTAACTACCTTAATATAGTTATTGTTAATACAGTTATTGCTGTTG	Candida albicans
241695	SRS018313	SRR062011.2.31983218	TCAAAGTTAATTAACGAAGTCAACCAGTTGGATACCCAGTACTATGCACAAGTTGTTGAGTTGGATAAATTGAGGTGCGAGTACGAGGAGTTGGCAATGGA	Candida albicans
241695	SRS018313	SRR062011.2.32469746	CTCCAGAAAACAGGGGATCAATGAAATGAAATTGTTGTAAACTTTTTGATTGTAGAAAGTAAGAATATAAATCTAATTA	Candida albicans
241695	SRS018313	SRR062011.2.34660429	TTGGTTTCTCCATCTTCAATTGAAATATTTGGGTTGGTGAAATTATATATCTGAGCTAGTTCAGGATTGCTGATTATTGAATTCGAGCTATTTGAGGAAAG	Candida albicans
241695	SRS018313	SRR062011.2.34685020	ACACATCGTTGGCAAAGTCATTTACATTCAAGTTTGATGATGTCAAGGAGGCTATAGGGGTGAACACTGTTGACTTCAACGACAAGTCACAACTATCAAAG	Candida albicans
241695	SRS018313	SRR062011.2.34694791	ATTATAAAATGCCGAATCTATACTTAGTCGAATAATTGTAAAGAAAAATAAACTTCGACCATGTTTGTGGGCACGTCTTAAACCCCCAATTCTTTTGAATG	Candida albicans
241695	SRS018313	SRR062011.2.34775788	CAAACACTCCTTGAGGTGAAAATTCAACCAATGATCTCTGTCCTATAGAATAGTCGAAAATGTTCTCCAGCTCAGTTCTTCCCTTAATGACATTTTTTAAG	Candida albicans
241695	SRS018313	SRR062011.2.34788445	ATAATATTGATATATAGTTGTTTTGATTAGAAGTAAAGAATAAATGTAACAATTAGAATATAGATAAATATTTTATAAAAAAAAATTGAAACTTTTTGCAA	Candida albicans
241695	SRS018313	SRR062011.2.35514344	TTACTGTTGACTTGTTTAAGTGTTTGAGAAAAAGATGTCACTACATTCAATAAAATCAATGCTGCTTCTTGCAGATCATCATCGATAAATTTGCTTTGTTT	Candida albicans
241695	SRS018313	SRR062011.2.35853693	GCATCTTGGTGTTTTTCGTCGAAAATTTGTTAGGAAAAAGAGGATAAAAAAACGGCCTTTTTTGTTGTAGCATCTCCAATCATTCGCCTACCTCAATCACC	Candida albicans
241695	SRS018313	SRR062011.2.35864833	CTTATGTTTCCGTCTTTTATGCTGATGTTGATGATGTTGGTTTTGATTAGTCCCATCACCATTATCATCACTATCTTCAATTTCATCTTCATCTCGTTTAT	Candida albicans
241695	SRS018313	SRR062011.2.35929921	CAACCAACCTCTTTACCATGCCAATTGGGGAGATTTCATTTCGTTTACTACACACTTGCGGAGAATTGCCCATAGCCGGAACCAAGATCTTTTACTTATAG	Candida albicans
241695	SRS018313	SRR062011.2.36616326	CCCCTTTTGTTTATTTTTTTCAATTTCATTCAATAATAAGAAATTATTTTGTGGATTCACCTCATTAATTGGTTCAACATAACTATCTAATTCAACATTAG	Candida albicans
241695	SRS018313	SRR062011.2.37254981	GTCGAACATTATTATTATTGGTTGTTGTTGTTTTCGGAGGTCTTATAAATTTACTCCCTGTCGACAAACTAGATATTGATGATTTCTTATCTACTTTAAAA	Candida albicans
241695	SRS018313	SRR062011.2.37349001	AATTTGGACAGTTCAGGAATTTTATCTAAAAATGTTGAAATGGTTTTAATGGCATATCCTGAAGCAAGAGAAATTCCTGATCTAATGGCAAATGATACTGC	Candida albicans
241695	SRS018313	SRR062011.2.37960344	AATCATTACATTGGAGATCTAATGATTTCCCCGCTGATGACTGGGCTATGGAAGCTGATGGTCCATCTTATCTTAATGGAACCAACAAAGGGTTTATTAAA	Candida albicans
241695	SRS018313	SRR062011.2.38468181	CATGAGTCTTGTGTGGATAATTTATATAAAATTGAGTGGTATTAAAATACCATAATGGTAATCTTCTCATAATCCATAAACCAAATGGACCAGTAATACCA	Candida albicans
241695	SRS018313	SRR062011.2.38607528	CATCATCCAGCAAATCATAAAGCTTCACATTCTTAATTTGAATAAAGTGCTTTTCTGAATCAAAATCTTGCCAGCCTTTACATATGTTGAAAAATTCTGCA	Candida albicans
241695	SRS018313	SRR062011.1.4414229	TAATTTGAATGTAATTGCAAAGCTATTTGGGGCTCTTTATAGGGATAGTCTTGCCTCTCTGGTTTTGTTAGTATAGGTTTTGCAACACAAGACAAACTAAG	Candida albicans
241695	SRS018313	SRR062011.1.7323653	CAATACCTTGTTTAGAAACATCTGGATGTTGGGTTTTAACAATATGCGTTGCTGGATCATTTTCCTCTTTGTTTGGTAAGGCATTC	Candida albicans
241695	SRS018313	SRR062011.1.7727977	AGTTGTAAAGCTCTTATCACTTGTGATGAAGGTAAAAGAGGTGGTAGAACCACTAACATTAAAAAATTATGTGATGAGGCTTTGGTTGATTGTCCTACTGT	Candida albicans
241695	SRS018313	SRR062011.1.9840565	CCGCATCATCTTCTAAAAGTTCTGGCTCATCAAATGCTTCAGCTAGTGTTAATGCTAATTCTGGAAACTCTAT	Candida albicans
241695	SRS018313	SRR062011.1.12718942	ACTATAATGTTAATGATATGTACTTGACGTGTATATAATTATGATTTCACTAATACAAGTCATGTAGGTGCGGAGACAACTATATTATATTTACATGTATT	Candida albicans
241695	SRS018313	SRR062011.1.14818621	GTTTAATGGCAACTCAAATTCGGTTTGAGGATTCAATTTCAAATGTCTTTCCACTTTCAAATTGGCAATGTACGAGAGTCCTTTAACAAAATTCACATCTA	Candida albicans
241695	SRS018313	SRR062011.1.19119887	CTGTAAAACTATATAATTCAGGCTAACCTTTGTAGGCCCCATAGCAAGCTTCGTTTTGTTGCTTTCTCAATTCAAGAACATTCAACACGGATTCAGCTGCT	Candida albicans
241695	SRS018313	SRR062011.1.21183181	GGGGAATTGATCTGGTGCTTCGTAAACATTGATTTCAGGTGTTATTGGAATATTTTGAAGTTCTATATTTTGTTGAGGATGGTCAAAAGTTGGATATGTAT	Candida albicans
241695	SRS018313	SRR062011.1.21592793	AGATGAAATTACCGATATTGCTGAAGCTGAAGAGCAAATCGAGAAGCATCTCAAAGTTGACTTGGTTTCAATGATGCAACAGCAATTAAATTCCGAAATGG	Candida albicans
241695	SRS018313	SRR062011.1.21941529	CGGAAGAGGAACTCGAACAACGCCGTAAAAGACTGGAACATTTTAGACTCTGCCGTTTAAAGAAGTTGGAAGAGAAACGAGAAAAGT	Candida albicans
241695	SRS018313	SRR062011.1.27969173	CCAGACCAAACTTAGTAGTAACAGCCATTTTAGTTGTACTGGTATACCCTACACAAGTTGTCCATTTTGTATGGGGAAGGGGAATTTAGACAAAATTTTTT	Candida albicans
241695	SRS018313	SRR062011.1.29486229	TTCAGTAAGTATTACAATGAGATAATAGAAAGTGATTCTACTTTTGCAAATTTGGTAGTTAATTCGTTACTTTCAAACATAAATAAATTACCAACAACAAC	Candida albicans
241695	SRS018313	SRR062011.1.31799884	TTATCATAAATCGTCAGAAAAATTCCAATCATTGTCACTTCGTCATGTTGATGATAAAGTAGATGTTGGAACTTTTG	Candida albicans
241695	SRS018313	SRR062011.1.34213731	TTAGATTCACGCTACGAGTATATAGATGAATACAGGGTGGGATGTGGTTGTGGTTCTTCTTCTTCTTGTATTACGAGTTTGATCTAACTCCCTAATTATAT	Candida albicans
241695	SRS018313	SRR062011.1.35793282	TTTACACATTGGGAAAGCTTTATACTATGGTTCATATAAACAACCAAGAGTTATGCTATGAGTTATAGGTGTAGTTATATTTATACTTACTATGGCCATAG	Candida albicans
241695	SRS018313	SRR062011.1.36249795	CTCAAGGTGTAGGTACATCTAGTCTTATCATTTATATAATGATATATTTATATTAAACTATCTTGGAATCAATCGGAATTGAACCGATATACCTCGCATGC	Candida albicans
241695	SRS018313	SRR062011.1.37564563	AATCTTCAACGTAAATTCCTGGTTTAGTGTCAATAAATCCATGTAAATAAAGCCATTCACGTAATTGAGAATATGACCAAGTTTGGAAAAATTCATCTTCA	Candida albicans
241695	SRS018313	SRR062011.2.4868326	TTCAAATCACTTATAGTTAGCCTGTCCACTGGTAACCTATCAAATGTCATGTTGTTAAGTACG	Candida albicans
241695	SRS018313	SRR062011.2.5623543	AGGGCTCGGCAATACTTGCCAAAGCCATCTGACTCATGCATCTTAATCCAGTTGATGATGACTTTCTGTTTATTTTTCTTTTTTTTTCAACTCGTATTCCA	Candida albicans
241695	SRS018313	SRR062011.2.7573183	GATAGTTATGGGTTTATAAACCTATAACTTTCATTATGGGTACGTTAATACTTGAAGTACACCGCCAGACTAGTACGTCCTCACGGATGAAATGCAATACA	Candida albicans
241695	SRS018313	SRR062011.2.12718942	TGTTAACTATAATGTTAATGATATGTACTTGACGTGTATATAATTATGATTTCACTAATACAAGTCATGTAGGTGCGGAGACAACTATATTATATTTACAT	Candida albicans
241695	SRS018313	SRR062011.2.14917835	TCCAACGGACAACAATTTCAATCAAATTATTTGAACGAAGAATATATGATGTTGGGAGATATCATTTTGCAATCGAAACAAGCTAGCCCGTC	Candida albicans
241695	SRS018313	SRR062011.2.15365510	AGTACTGCCAAAAAATATAACACAACATATTTAAATGCTATCGCTGAAAGATTAGTTAAACCAAACCCAGGTTTGAATTTGACTACAAGTGATGTTAGCAA	Candida albicans
241695	SRS018313	SRR062011.2.35793282	TGAGTTATAGGTGTAGTTATATTTATACTTACTATGGCCATAGCATTTATGGGTAACACTTCTTACAATAGCCCTAAATCATTTAATTATATTAATCTTAA	Candida albicans
241695	SRS018313	SRR062011.2.36249795	ACATCTAGTCTTATCATTTATATAATGATATATTTATATTAAACTATCTTGGAATCAATCGGAATTGAACCGATATACCTCGCATGCAACGCGAGTGATTT	Candida albicans
241695	SRS018313	SRR062011.2.28818359	AATTTGATTATCTCATATATTTAACTTTGCATATGAGACTATATCAATACCCAAAAAAATATATAGACAGAAAATATCCTTGATTTAAACACCACTTTCTT	Candida albicans
241695	SRS018313	SRR062011.2.28951988	TGGTTGCTGATGAGGATGCAGACTAAATTGAATAAAAATTCAAGATTGTTAGCAAATTTGTAATTTACATAAAGGCTTTCACTGACATAGAAGAAAACTGT	Candida albicans
241695	SRS018313	SRR062011.1.19945677	GTTACCAATTCGGGAAGCTAGTAGGGCTACCAGAGCTAGGTTCTAGTTACCAATTCGGGAAGCTAGTAGAGCTACCAGAGCTGGGTTCCAGTTACCGATTT	Candida albicans
241695	SRS018313	SRR062011.2.34169012	TCTTTTGAAAGTACTTTGAGAGAATTGAAACAATTACAGGCAGAGGCCAATGAACAGCGAGTAAAGAATGAGAGACAAGTGGACTCGTATGAGTTGAAACA	Candida albicans
241695	SRS018313	SRR062011.1.12478750	TTCGAAAAATCAGTTGGTGTTCTTCTATATGACAATGTTGATTTATGGTCTGGGATAAACCGATGAATAAAAGCCAAAGTATCAACAATCGCATCTCTCAA	Candida albicans
241695	SRS018313	SRR062011.1.30528299	GTTGAATATCACAGTTGATAAAAAAGATGAAATCAAGAGTTATCGTTTGAAATATGATCCTGTAAGGAAATCGTTCACTTTAAGTGAAACCGATAGTGAAA	Candida albicans
241695	SRS018313	SRR062011.2.6945104	ATTTTGTTCACAGATCATAACTCCCACTTGTAATACAACTTTCACCTACATTGATGAATTGAATAAAGATATTCGTCCCTACTTGTCGGAATTAATCAAGA	Candida albicans
241695	SRS018313	SRR062011.2.37770380	TGCAAAATAAGTTAAGGTTATGATAACTGTTAACCCAGAGACAACCAACCAACCAAGCGGTTCAACAGTTCCGCAATTAATTTTTTTTATCTTTTCAACGA	Candida albicans
241695	SRS018313	SRR062011.1.1754940	GTTAAGATTTACGTTCCTGGAAAGGAGAGTGTTGTTGTTGTAGTTGTTGTCACTATTGTTGGTTGTGAACAGTAAATGCCAATGTTCTATTTATTGCTGAC	Candida albicans
241695	SRS018313	SRR062011.1.9270193	CGGTATTTCTTGACAGAAAAACTTTGCTTGCAAATTTGGAATTATTCGTTGAAACTGATGGTGGAGGAACAGTTCTCTTTGATAATGCGATTCTTTTATTC	Candida albicans
241695	SRS018313	SRR062011.2.9270193	GTATTTCTTGACAGAAAAACTTTGCTTGCAAATTTGGAATTATTCGTTGAAACTGATGGTGGAGGAACAGTTCTCTTTGATAATGCGATTCTTTTATTCAA	Candida albicans
241695	SRS018313	SRR062011.2.30528299	CATTGAAATGGTATGGGGCCGTAGTTGATTGGTTGAATATCACAGTTGATAAAAAAGATGAAATCAAGAGTTATCGTTTGAAATATGATCCTGTAAGGAAA	Candida albicans
241695	SRS018313	SRR062011.2.22706115	AAAGAATCATAATGAACAAAACCAAATTTTGCTTGACACTGCTAAAAAACTATTAGGATCAGAGAACATATTTCTGGAGAAATCACTGAAAAATCCAATGA	Candida albicans
241695	SRS018313	SRR062011.1.440733	CAAAAATAAAAAAAAAACAATAAAAGCCACCCCTAAGGAAATATTCACCACTACACAATAACCGCGTCAAGAAACTATATATAACCAATTTGTCAATTCTT	Candida albicans
241695	SRS018313	SRR062011.1.19586743	ACACCGATAACCTTTGTTTTTGCACATTCATTACATAACTATATAAATGAATACCAAAGTAACATATCTATTCTATTTCGTCGAACAAGTCTCATACTCTT	Candida albicans
241695	SRS018313	SRR062011.1.36128126	ATGAAATTGTGGGTATAGAATAGAATTGTCACACTTGAGATAGCTAATTAAAATAGACATATTCTGATATCATTTT	Candida albicans
241695	SRS018313	SRR062011.2.27978137	AGCCGCAGCTATGTCTGATCACAACTACGCGACCAAATTCAACACTACGAAAATCAAACTAGTGCCGATTTATACCTTTGGATTATGAGTTCTATCCCTGC	Candida albicans
241695	SRS018313	SRR062011.2.26590161	TACAAAGTAATTGAGGAATTACAACATTCATGGAATGGAACCAATATTATTGGTAAACCGGTACTTATTGATGCTGGTCCAAAATGGGCAGTTTTCCAACT	Candida albicans
241695	SRS018313	SRR062011.1.16621832	GAAACCAACGATCAGATTTGGAGAGTAGCTGGTAAATTTGAATTATTAGACAAAGTCTTACCTAAATTCAAAGCTACTGGTCATAAAGTTTTGATTTTCTC	Candida albicans
241695	SRS018313	SRR062011.2.7818629	TAAATCTTGCGTCTCCACGCTTTGCAATAATCGTTCAATATACCCACTTGTCGCCTTATACTTTTCCTCAAGCAACGACAGC	Candida albicans
241695	SRS018313	SRR062011.2.28687916	TTTATCAAACTTCTGGTTTAATAATTCGGTAGTTTCTGGGATACCACCATTGACTGCCAAAAAGATATCTTTATCCAAATCCTTGGTCAAAATTTCACTGA	Candida albicans
241695	SRS018313	SRR062011.1.15739124	AAAGATCAAAGAATTCCCCAATTATAAAACTAAATTTGATTCATCTTTACTTGGACAAACCCCCAACGTTAATGAGGATTCGGAATTTAATGAAAATTTTG	Candida albicans
241695	SRS018313	SRR062011.2.39016735	TAAAGAAAAAAAAAATAATGCTGTACATTCAAGAGGAGAATAAAAACTCAAAAATTCAAAACACCATAAAGCAACAACTACAAGTTGATGAAGTTGTCAGA	Candida albicans
241695	SRS018313	SRR062011.1.6234663	GCAGGAGTATTTTCAATGTTGCCTTCACCATTCAATGAGCCAATCAACAGGTGAACTTGCTGTTTAACCGATTCCTTCAAGCTGCGAGCATTGTTTAACAT	Candida albicans
241695	SRS018313	SRR062011.1.6945104	CTCCCACTTGTAATACAACTTTCACCTACATTGATGAATTGAATAAAGATATTCGTCCCTACTTGTCGGAATTAATCAAGACCCTGTATTTCCGTTATTTT	Candida albicans
241695	SRS018313	SRR062011.1.12277237	CCATAGTTCTGTGGCATATAAATGCTGTAGGGAAATTATTGGATTATTTAGTGCACATATATGTAGATAAAGATTGAAAGCTGTACATAGGTTTAATGAGT	Candida albicans
241695	SRS018313	SRR062011.1.31838041	TAAGGAGGGGTATGAAGAGCCATTGATCGTATACAATTCCTTCAATCGCAGTCCACCAAATGCTAACTATTTGGAAGAGATTAACAATCTTGTAAAACTTG	Candida albicans
241695	SRS018313	SRR062011.2.37739468	TCCATTCCAGTGTATTGGAGTCGGTTTTCAGCACCAATTTGGATGGAGTCAATGATATTGATCATACTCCAATGTTTGATGAATTGGATTAGATTATGGAC	Candida albicans
241695	SRS018313	SRR062011.1.31560645	TAATGTTATACATATCATCATAGAAAGAGATTTCAGAAGTTAAAGAATATTAGGGATTATATATAAGGGGAAACATAAAGTCATAGAAGTAGTATGGAAAA	Candida albicans
241695	SRS018313	SRR062011.2.11731014	AAAAGTTTACAACAATCTCATTTCATTGATCCCCTGTTTTCTGGAGATTCAAGCAAAAAACATATAATATACACACACACACATACTTTTACAACCACCAC	Candida albicans
241695	SRS018313	SRR062011.2.32633185	GCTGATCGATATGATCCATATTCGAGAAAATTCACCCGTGAATACTACGATCATAAGCAAATGATCGATGTTAGAAAAGATGCTATCTCAACGACGAAATA	Candida albicans
241695	SRS018313	SRR062011.2.12277237	TCTGTATGAATCCTATTGTTGGAGAACTGGACATTTTGGGAACTCATTCTAGAAATAATGCCATAGTTCTGTGGCATATAAATGCTGTAGGGAAATTATTG	Candida albicans
241695	SRS018313	SRR062011.2.23350529	AACTATCACCATCTTCATCCTCATCAATAAATTGTGGGAAACTACCAGTCGCCATTGACACCAAGACTTTACCATAAGGATATTCTGTCATAAAACATAAA	Candida albicans
241695	SRS018313	SRR062011.1.19633363	CCTTCCCCTCCAGATTTTGATAATTGAATATTAAGGTTGTTTTAAGCGTCGTACAATTCAGTAAATATGCCACTTCGTGTTTTTAGCTTTTTTTTTTTTTT	Candida albicans
241695	SRS018313	SRR062011.1.28951988	AATTTACATAAAGGCTTTCACTGACATAGAAGAAAACTGTATTATACATACCATTGTTATTTATGTGATTGAAAGTAAAAGACTGGGATTTAGTTGAAAAT	Candida albicans
241695	SRS018313	SRR062011.2.19586743	ATATCTATTCTATTTCGTCGAACAAGTCTCATACTCTTGATGTCTCAAACCACAGGACTATAGTTACCAACCATAGATACACGAATTATCCTAGAACGAAA	Candida albicans
241695	SRS018313	SRR062011.2.23162237	GTTATTGCTAACCCAGATGGTGATCGTTCAATCCCATCCGCATTATCGTACATTGGTGCCGATGAGTATCACGGATCTCAAGCAGAAGCTAGATTACTTAG	Candida albicans
241695	SRS018313	SRR062011.2.30007667	AGTTCATTAGAAGATCTTCATTTAATATCACTTGAAAAATTAAGTGTTATTGATTCAACTAGACCAAGTCATTTACCACCAAAATCAATGGATGAAAGGAC	Candida albicans
241695	SRS018313	SRR062011.1.18632523	AAATAACTACCTCTTTGGACGCGTATTCAAATGGGTTTTTTTTTTATTTTTTGAAAATGTAAATAGTGTGCAATTATAGAATAGGAGCAAACTAACTAACT	Candida albicans
241695	SRS018313	SRR062011.1.8281650	CGAGCAATGTCATGTTCAATCCGTCTAGTATCAGCTCGTCGTTTTCAAGTATGTTGTTCATGTCCAAGTTGTTGTCTGTGGTGGCAGGTAATTTTAGGTAC	Candida albicans
241695	SRS018313	SRR062011.1.9566264	AGATACAACCAGCATAACAGTTGGTGACTACGGTTCAGCATTTATCATTTGGTGGTTGTAGATAATAGATATAACCAGCATTTACTA	Candida albicans
241695	SRS018313	SRR062011.1.11869636	CTTGTCAATTGGATCTATAGTATATCCTGATTTACTGGTTCTTTTTGTTTAATACTTTCTTTCTTTGTTTAATCATATAAGTGTAAAGCATGTAAAAACCA	Candida albicans
241695	SRS018313	SRR062011.1.32664124	TGGCTGTCCCACAATGTAATTGTTGCTGCGTATCTTTGTTTCGCAATATTAGTAACAACTTGTTTATAAAAGAATTTTGAACTCTCAACAAAGAATTAATC	Candida albicans
241695	SRS018313	SRR062011.1.32924001	CTTTTACAATGTACCTATTTATTACTGCCTGTATTTGTAGGCAGGTCACCGCCTAATCTTTTTAGACTGAAAAATAGCAAGCGAGGAAGTTTTTACTCCCC	Candida albicans
241695	SRS018313	SRR062011.1.33604358	CAGGCATCATCGCCGAAATTGAATCTTGCTGAAGAGGACAAGTTTATAATATACGCCAGTGGGGACAAACTTTCCCTTTCGACAAATACTGATTTATCTGA	Candida albicans
241695	SRS018313	SRR062011.1.38821104	TAATACCACCATTGCTGTTCAGTTTTCCCTCTTTATTATTATTACTATGGTTACGGGCTTTTGTTTTTTTTTTTTAATATGCTTTATTTTAGTTTTATTTA	Candida albicans
241695	SRS018313	SRR062011.1.39016735	AAGTTATTAAACTTATCAATAGCCGTATATATATCAGAAATGGCACTATTGTAAATTAATTCCTTGTCTATATAATAATCTGACAACTTCATCAACTTGTG	Candida albicans
241695	SRS018313	SRR062011.2.181512	AAGGAAAAGCAAGGAATTTTTCTACTTAAACGCCTTTAATGATTCAATACTTAATTAAACACAGTGAGTAAGTGAGTGAGTGAGTAAAAAAAATTTTCTCA	Candida albicans
241695	SRS018313	SRR062011.2.2367397	CACCACAGTGTATAAGTAAACAGAACTGTTTTTCATTCTCTTACCGAAATCCCTTGACACACGATGTGTCAAATCAAGATACCAAACATCCTGATTGGTTT	Candida albicans
241695	SRS018313	SRR062011.2.5237519	AATACTGGTAAAAAAATAGTGAAGGGTGCGAGATTCGAACTCGCGCGGTCAACTGACCAACAGATTATTCTGGTAAAGAAGGATTTGAACCTTCACCTTAA	Candida albicans
241695	SRS018313	SRR062011.2.6234663	CCGATTCCTTCAAGCTGCGAGCATTGTTTAACATCAGTCTCCAGTCCAACTTAGAATTACTAGCCGAGGCTTCTGCTTCCGAATCCTTGACTTTAGCCCTG	Candida albicans
241695	SRS018313	SRR062011.2.6308410	TTTTTTTTGAAATTTTGATATAAATTCAAAAATGAAATAGAATTACGAAAATTTATATCGGCATTTGATAAAGAACTATCATCCCCTGCTGATCCATGTCT	Candida albicans
241695	SRS018313	SRR062011.2.9419792	GGAGGTGCAGCAAGTGCATGATAGTACGATTGGGGATGTGAGGGAGTACGATACGATCAAGAAGATGACTATGGTGAACCAGTTTTTACACCAAGTGGGGA	Candida albicans
241695	SRS018313	SRR062011.2.9469693	TGTATTTCTAGTCCGAAAAGACAAATAGAATATACAGAAGGGTAGGGTTGACTGTTTTCCTTTTGCCCATACATTTTCATCTTCTTTTTGATTTTTTTTCT	Candida albicans
241695	SRS018313	SRR062011.2.11869636	ACACTATATACGACTATATGGATTATCTTGTCAATTGGATCTATAGTATATCCTGATTTACTGGTTCTTTTTGTTTAATACTTTCTTTCTTTGTTTAATCA	Candida albicans
241695	SRS018313	SRR062011.2.15895802	TAGAGCTAATGAGCAAAAAGATTTTTTTGTTGCTGAATTGGTTGACATTGGATTTAGTGTCGAAGATGCTAATG	Candida albicans
241695	SRS018313	SRR062011.2.17338973	GCTATTTTCAAATCTATTGATGACATGAAATCCTTGTTTGTTGATTCTGGTTCATTGAAATCCACTGGTACTTGGTTGGCTGCTGAAGCTATTGACCAATG	Candida albicans
241695	SRS018313	SRR062011.2.18417648	TGTTGTCGCAAATCAATTTTCTTGGGGAAGTTTGGTTGGTTGGTTGGTTGGTTGGTTGTTCTTGCATGGTTTT	Candida albicans
241695	SRS018313	SRR062011.2.30618634	AAGGTGATTCCTTAGTTGCTGGTATTTATTCAGTTGCCCAAAGTATTTCCTTTATAAATGAGGCAGCCCATTCCTTGTA	Candida albicans
241695	SRS018313	SRR062011.2.32664124	AATGGCTGTCCCACAATGTAATTGTTGCTGCGTATCTTTGTTTCGCAATATTAGTAACAACTTGTTTATAAAAGAATTTTGAACTCTCAACAAAGAATTAA	Candida albicans
241695	SRS018313	SRR062011.1.7573183	GGTTAATATACTATGACATATATTGGACAGCATAGCGACTACTACTAATAGATTGACGCTGAGGGGTGAAAGCTACAAGAGCGACATGGATTCGGTACCCA	Candida albicans
241695	SRS018313	SRR062011.1.22069194	AAATATTAATATCTTATACTTTAAGTATCATTAATAATCAGCAGATAACCAATAATAATAATTATTTAGTAGGAATCTCAGAGACTACACGTGTAAAAACT	Candida albicans
241695	SRS018313	SRR062011.1.22842443	TTTTTCCAATGTGCGGTCAAATTTACAAGTCCTATTTAATAAAGCTCAATTTCAACAAGTAGCATTTCATTTCAATTAGATTTTCTTTCCCTTCTTTTTTT	Candida albicans
241695	SRS018313	SRR062011.1.31318208	CAGAAACTAATTCAGATTCAGCTTCAACATTATCAAAAGGTGGACGTGCACATTCAGCAACACAACCTATAAAGAAGATAATAGCTAAAGGTAATAAAGGG	Candida albicans
241695	SRS018313	SRR062011.1.37770380	TTTTTTTATCTTTTCAACGATAAGAAAACCGGTTTGAAATCCAAATATGGAAGTTATTTGCGTACCAACAAGGAATGTTCAACTCCATAATATTTCAACTA	Candida albicans
241695	SRS018313	SRR062011.2.21277619	TTTTGTATTGTGTATTATGTAATATTTTTTTGTGTGTGAGAATACATAGTAAATTTTTTGTATGTGTGCACTACATAGTAATTTTTTGTATGGGAAAAAAT	Candida albicans
241695	SRS018313	SRR062011.2.27191943	CACTCGGAGGGCATATCCTTTGTTATTGATTGCAGTGGCATTTTTAAAGTAAGAGTCATTGGAAGTTAAGTCCAATGCCGAGCTCCCTTCAAATCTGTCAA	Candida albicans
241695	SRS018313	SRR062011.2.27899287	CGAGACAAGTTATCCAAAACTTGATCGTTCTTAAATAATCTTGCACCTTGAATCAATTGCTGACGATCTGGGTTCTTACCCATGGAAATACAGTGGAAAAA	Candida albicans
241695	SRS018313	SRR062011.2.31318208	GTGGACGTGCACATTCAGCAACACAACCTATAAAGAAGATAATAGCTAAAGGTAATAAAGGGATACCATATCAAATAGCTTGTTGTATTTCAATATATTTA	Candida albicans
241695	SRS018313	SRR062011.2.36128126	ATGATATCAGAATATGTCTATTTTAATTAGCTATCTCAAGTGTGACAATTCTATTCTATACCCACAATTTCATAGC	Candida albicans
241695	SRS018313	SRR062011.1.20040926	TTCTTGATATTAATATTTTGCATTTCTTCTTTTGATCTGTCAAGTTTGGGTTGTTTTCATCATCGACCGATCCACACAATGGAAGTGCTATCAATTTGTTA	Candida albicans
241695	SRS018313	SRR062011.1.30636984	AAACGGGGAAATTACCACATTTATTATTTTATGGACCTCCAGGTACTGGTAAAACCTCAACAATTGTAGCATTAGCTAAAGAAATATATGGGGCTAAAAGT	Candida albicans
241695	SRS018313	SRR062011.2.7264898	TCTTCAATACATATTTTCACTTCCGGAGTACCAGCAAGACTAATTTGCATCTATTTAGTTAAGCACAAATGGCTGGAAGGAGATTGATATAATTTAAAATT	Candida albicans
241695	SRS018313	SRR062011.2.14909375	GACTTGTTTACGTTTGTATAAAACCATCTTTCACAATCTGATTTCAAAAATGATACTAAACAAGACAATCTAATAATACAGTGTAAGGAAAGGATAATAAC	Candida albicans
241695	SRS018313	SRR062011.2.22529491	AATTAAACTGTTGTTGATTGATTTATATAACCCATTTAATCTCTAGCTCTACCTCTGTAACCACCTCTTCTTGGACCGCCTCTGGATGGTCTTGGTCTTTC	Candida albicans
241695	SRS018313	SRR062011.1.3972157	ATGAAGGTGTTGAATTCTTGAGAACCGAATTGAACATTCCAGAAGGTATCTTGCCATTGACCAGATTGAAGAATGCTCCAGCTGAAAGACCAAGACCATCC	Candida albicans
241695	SRS018313	SRR062011.1.11974984	TGTGCTTCTACTCTTGCTTTATCAACCAATATTCTGGCATCGGCATTTAAACCAGCAAAAGCTAAAAGAATATGATGATCAACTTTACATA	Candida albicans
241695	SRS018313	SRR062011.2.3265861	AAGTGAACTCTGACTCTTTCTTGCCAGTGCTTTCTGAAGTGGTTGTTCAATAATGGTAAGTTCTTTGCAATAGCCATTGTTGTTGTCTGGTGGTTAAACTT	Candida albicans
241695	SRS018313	SRR062011.2.3472934	CAAAACTCAATTCTCATGGCAATACTACTACTACACCTTGACTGATGAAGGTGTTGAATTCTTGAGAACCGAATTGAACATTCCAGAAGGTATCTTGCCAT	Candida albicans
241695	SRS018313	SRR062011.2.22529655	GAAAGACCAAGACCATCCAGAGGCGGTCCAAGAAGAGGTGGTTACAGAGGTAGAGCTAGAGATTAAATGGGTTATATAAATCAATCAACAACAGTTTAATT	Candida albicans
241695	SRS018313	SRR062011.1.19834301	CAGCTTAACTACAGTTGATCGAACGGGGAACGGTGCTTTCTGCTAGATATGGCCGCAACCGAAAATTTGTGAAT	Candida albicans
241695	SRS018313	SRR062011.1.26852595	ACTACTAGATTGAATAATATTCGTTAGATTTAGCTTACATAATTATAATTTATCATTTATATTTGCTTCTTGCTATAATTAATTATTTGTGTATGTAGCAT	Candida albicans
241695	SRS018313	SRR062011.2.19834301	CTTAACTACAGTTGATCGAACGGGGAACGGTGCTTTCTGCTAGATATGGCCGCAACCGAAAATTTGTGAATCTG	Candida albicans
241695	SRS018313	SRR062011.2.13156450	ATGGAATCTCATGAGGAACAACGTAGCTGTTGTGTGTGTTAGCCGTTCCTGCAAAAGCTTCAAACCAATCAGCAAAAGCATTAATTACACCCATGATACCA	Candida albicans
241695	SRS018313	SRR062011.1.5999539	AGCAACAATGGCGTGTGGGAATGGATGAGATTTGGTACCTTCGTCATGTGGTTTGACAATGACTACTTTTTTACCAGCGTAACGACCTCTAACGACGATAG	Candida albicans
241695	SRS018313	SRR062011.1.6158463	CCAGGAAGTTTTTCAGATCAGAAACAAGATATAGGTAAACATACTAAATAGGAAATCAAATGGAATACTCTCATGAAGCAAACGT	Candida albicans
241695	SRS018313	SRR062011.2.5999539	AACAATGGCGTGTGGGAATGGATGAGATTTGGTACCTTCGTCATGTGGTTTGACAATGACTACTTTTTTACCAGCGTAACGACCTCTAACGACGATAGCTA	Candida albicans
241695	SRS018313	SRR062011.2.6487079	CAATTCGGTGGTAGAAGAAGAGGTGCCAGAAGAGGTAGAAGAGATGGTGAAGAAAAAGGTTGGACTCCAGTCACCAAATTAGGTAGATTAGTAAAAGCTGG	Candida albicans
241695	SRS018313	SRR062011.2.20040926	AAATCTCCTGATTCTATAGTTGCTTGAGGTTCTGAGTTGGGAGTAATTCTTGATATTAATATTTTGCATTTCTTCTTTTGATCTGTCAAGTTTGGGTTGTT	Candida albicans
241695	SRS018313	SRR062011.1.13156450	TCATGGGTGTAATTAATGCTTTTGCTGATTGGTTTGAAGCTTTTGCAGGAACGGCTAACACACACAACAGCTACGTTGTTCCTCATGAGATTCCATTACCA	Candida albicans
241695	SRS018313	SRR062012.1.3534988	GAGTATTTTAAATTTAGTTTCATTTGTATTGATCCCAACTTTGATTTCATGTATTTATAACAGAAAACAGCTATTAAGCAATATCAAACAGTTCGAGGCAA	Candida albicans
241695	SRS018313	SRR062012.1.4308404	CGATGCATGAGAATTGCACTTATCTCTGAGCTTTGCTTAACCTTTTATACATATTTACATTGCGATAATTAATTCTAGAACCTAAAAATTTATTTTCATTG	Candida albicans
241695	SRS018313	SRR062012.1.7277220	AGAAAAATTGGCTGCATCAATTTTGACTACAATAGCAATTATTTTAGACTACATGATTGACGTCATAATACACAGTGATTTACAATTCAAAAACCCCGAGG	Candida albicans
241695	SRS018313	SRR062012.1.7526210	TAAAATTGACAGATATGGTAGAAAGATCAAGAAAGAATCCGATGACTTGAGTAAATTTTACGAACATGAAGAAGATAGTAAAGAAGAACAATCGAGTGATG	Candida albicans
241695	SRS018313	SRR062012.1.7801613	TGGCAACCACTCATAGTCGTGCGAGCTTCTCAAAAGCACTCTATTATGTTTTGTAGATTTTTTTTTTTTGATTTTCTCACTTCATATTAGTTTTGTATATT	Candida albicans
241695	SRS018313	SRR062012.1.7938615	GTGACACATAATAAAGAAAAAGCAATAGAAAAGAATACTAACAGCTATACATCCTGCCTTGGCTAATGAAAATTAAAAGATGTTTTCCAGATAAAGGTGTC	Candida albicans
241695	SRS018313	SRR062012.1.9460499	TTTCGCTGAATATTTAACAAGTCTACATAAGGCTATTCGTGTCAAAATAGATAGTGATAAGTCGTCGCAAAGCATTAGACAATTGGTTTCAAATGTCGAAC	Candida albicans
241695	SRS018313	SRR062012.1.11190673	CAACTTCTTTTCAACTTCAGCAAATACTCGAATTGAAACAGGCACAGATCCCCAACTGTCGTCGTCATCATCGTCACCTTTTCCTGGTTTTCCTGCTATCT	Candida albicans
241695	SRS018313	SRR062012.1.11954645	TACTCAAGCTGGATGATCTTACTAAGGACAACTGGAAACAAACGAATTGCAAACGGGAAAATCCAAACACGAAACGAATCTGGTTTTTTACCGCGTCTTTT	Candida albicans
241695	SRS018313	SRR062012.1.12753995	TTTAGTTAATCGATCAATATAAATATATTCGTATCAATCTTGAAAATTGGTAGAAAATAAAATTAAAGTGTGTGTATGAATAGTACGTGACAGGAAGAGGT	Candida albicans
241695	SRS018313	SRR062012.1.14468269	CTCCACCATTAGAAAAATGAATCATAAATTTTTCTTTTTTTCACTTTATTGTTTCCATTAGTCCAGAACAGAGGCAGACAGACAGAGAGAGTGAGTGAAAA	Candida albicans
241695	SRS018313	SRR062012.1.14692263	GGTTTTGCATTCACTTTTAACATGAGTGACTTATTTTGAAGAGTCATATTTGAATAAAATTGAAATTGGTGAATTTTATGATTATGTTTATCGAATTGGGG	Candida albicans
241695	SRS018313	SRR062012.1.14866530	TAGTGGTGGTAGTTGCAATTTTTGACTTTGGTGGATCTTTCTTATACTTTATTTCTCTTTTCTTGTTATTATCTTCTTGTAAAT	Candida albicans
241695	SRS018313	SRR062012.1.15636435	AAAAAGTACGTTGTTGTTGTCCTCGTCTCGTCTAATTTCTGTTGACGAGGATTAATAACAAGAAATACAG	Candida albicans
241695	SRS018313	SRR062012.1.16290063	ATGGATCAATCGTATTAAATCTTCAAGATGGGGAAAAACTACCAATATTGTTTTTCCATGATAATGAAAGTCCGCTGAGTTTAAAATCTCAAAAATTACAG	Candida albicans
241695	SRS018313	SRR062012.1.20014905	TCATCCCAGTATTTGTCTCGAAGTGATACATAATTTCCTTCGATTATTATAATGTCTACATTACCGTGTATCACTATATCATCTTCTATCGGATCTTTCAA	Candida albicans
241695	SRS018313	SRR062012.1.24543639	ATTGGTGAGTCCATGGTTTGTTTCACATGTAATCCTTGCACTGATTTGAGTTTGGAATTCTTGGGTTTCCCCATTGTTAAATACAAGGAAGATATCGAAAC	Candida albicans
241695	SRS018313	SRR062012.1.30251910	GGAAATATTAAAGATCGACTTAAAAAAATCGATTATATGGGGACATTTTTATTAACTACTGGTCTTGTTTTAATTTTATTAGCTCT	Candida albicans
241695	SRS018313	SRR062012.1.30972495	TGTTTGACTTATCTCCGTCTTCGCTCCCAACTTCAAGGTTTGTCTATCATTACAGATAAAAACGCGCAACAAACCCATTCTTTTTCTTTTTTTGGTA	Candida albicans
241695	SRS018313	SRR062012.1.31923664	GTTTTCTGACATTTAGAAACCTAAAAAAAAACCCACTCAGTTGCAAGTAAATATTCTCAATTGGTCTTATCAAATCTATCAAATCTTTCTTCTCTTAATAA	Candida albicans
241695	SRS018313	SRR062012.1.33011151	CGGAAAGAGATTCATTTTTATCAAACTATGAAGTATTACAACATTTACAAAATATTAAAAAGAAATACAATTGGTCATTTAACCCAAATGATGAAAAATTC	Candida albicans
241695	SRS018313	SRR062012.1.33052796	AATCTCACTTGAGCTGGAAACTTGGCTTGAAGAACTGATTTCACTAGATGATGTGACTTCACTCGAAGAGCTGATACATTCTCTCGAGGAACTAACAATTT	Candida albicans
241695	SRS018313	SRR062012.1.38151638	CGATTGATTTTATTTGAAAACATTGTTATCTTATACTTCACTTGTTTTGTACAAGTTGTTTGACTCCCAGCTTCTAGCCTTCTTTATTCAGACTAATTTTT	Candida albicans
241695	SRS018313	SRR062012.2.6788887	GAATTCAACAGAAGATTGAGAAATGCTCTCAAAACTGTCATGTAAATAGATTAGAAGTGTTAATATAAGGAGCATGTAAATAGTGAGTATACGAAAGCATA	Candida albicans
241695	SRS018313	SRR062012.2.10711889	TAGTCACTACTCCATTATCCATAGCAAAGTTTGCACTCTCTATAATAAGTACTCAGTTATACAGAGAATGTAATTGAAGAATAATATTTACTTCAACCTTG	Candida albicans
241695	SRS018313	SRR062012.2.13717310	GCATATTTCTGATAATGGTTTTGAAGCAATTCTTTTCCTAACTATCTTTCGATTCATTCGAACAGCATCTATATTTTCCTTGTTGCTTGCAGTTTTAGAAT	Candida albicans
241695	SRS018313	SRR062012.2.14167799	TTCAATATTATCAGAGTATAATTCTCGATCATCCAAAAATTTGTCTGCCTGTTGCTTCAATTTAATATTTTCAATCTCTAAGGTTTTCAATCTTGCATTTT	Candida albicans
241695	SRS018313	SRR062012.2.17609191	CTATGTTGTTTCTGATTCATTGACGTTGTTGCTTCTTCCCATTCAAGTCCATGTTCCTCAATCATATTGCCGCTGATGGATATTTCAAATATACTTAGCTA	Candida albicans
241695	SRS018313	SRR062012.2.19777929	TCAAACTCCTACTTAGTTTATTAATTTTGCAATATCCCATTATCAATCAGCGAACTTGATCTTCAACGTGAACAATAATTAATTAATTAATTAATTATACA	Candida albicans
241695	SRS018313	SRR062012.2.20014905	TATAAACCAAGTGTCGTCAACAAAATTTTCAATTTCATCCCAGTATTTGTCTCGAAGTGATACATAATTTCCTTCGATTATTATAATGTCTACATTACCGT	Candida albicans
241695	SRS018313	SRR062012.2.30943577	GTGGTGATAGTGACAAAACTTGAACTTTAATAAAAAAGTTTCCACTTTAGAGCACTGGATTTCTATACTTATCCAACATCCAATTTG	Candida albicans
241695	SRS018313	SRR062012.2.31923664	CCTTTTGTTTTCTGACATTTAGAAACCTAAAAAAAAACCCACTCAGTTGCAAGTAAATATTCTCAATTGGTCTTATCAAATCTATCAAATCTTTCTTCTCT	Candida albicans
241695	SRS018313	SRR062012.2.32731037	TGTGTTGTTCTTGACCACCACATAATCATTCGAATTAGCAACAATCAACACCAATCATCATCAGTTGTGTGTTATATAACATGCGACGACCTCTTTTTTTT	Candida albicans
241695	SRS018313	SRR062012.2.36870439	CTTACCATAACCAGAAAGTAACGACTTCACCAGCAGATTATACACATTCGTTTTCAACATCCAGATTCATTCCAATACAGCAACAACCAACTCCGGACTCT	Candida albicans
241695	SRS018313	SRR062012.1.260562	TTCTCTGACTATTAAAATGTTTCAGCCATAATTCCATAGTCTCACCACATTCAAAAATATGATGTACTATCGAATCAGTACCCGTATTACACAATTGGCAA	Candida albicans
241695	SRS018313	SRR062012.1.2544715	GACAAACTGTTAGAGAATAAACCAATAGTGGTTTGTGGAAGTTTATATTTGTGTGGTGATGTGCTAAGAGAAATAGCCAATTGATGTTTAGTATAGATATA	Candida albicans
241695	SRS018313	SRR062012.1.5745961	CCAGTTTCCAACAACTCATAGTTCAGGCATTATCTTTGACAGCCAGGACTTCACCATATGTGCCTTTCGCTATTTCCTCCTTTACTTTTCTAACTATTTCC	Candida albicans
241695	SRS018313	SRR062012.1.8106393	TTTTTAGGAGCTCAAGGTAAAGAATTCATTCCTACTATACAATATCAATTCCCCTTTAATATTTCAGTCACATTCATCACCTCAAATAATGATAGTAGTGG	Candida albicans
241695	SRS018313	SRR062012.1.13968353	TTCGATTATGGTGACAACTTGTAAGTTATTGGTCACCGATAAGAACTTCAACACTCCGATCCATCCGGCACAAATATTGTTTGTTAGAATGTTCATCACAT	Candida albicans
241695	SRS018313	SRR062012.1.13995473	CGTTAAAATTACTGTGGCATTACTGTCAATCCCATTCGGGCATTAAAAATATATTACATCATTTTTCGGGAAGTTAATGATTTATCAATAGGTAGGTGTTG	Candida albicans
241695	SRS018313	SRR062012.1.14338686	TCGATACAATGTTTTCCAGTAAGTTTGGACATCCAATAACACCTAATACCACTTTCCCATCTTCAATCAATGCCAAACACACTGCAAATTGGTCACCTCTG	Candida albicans
241695	SRS018313	SRR062012.1.20286003	GTTGAACATATGGCGGAAATTGCTGATGCCAAAGATCTTGTTGTTGTAAATAAGGAAGAGTTTGCTAATATTACAAAGTTGGCCAATGAACCTCATGAAGA	Candida albicans
241695	SRS018313	SRR062012.1.20339475	TACTATATCACGCGTTGATTTTATTTCTGTGAGACTGGAAAATTTGACATGCTCTGTCATTTCTCAT	Candida albicans
241695	SRS018313	SRR062012.1.21826559	GTACATTTTTTTTTATTTCAATGATAATGACATGATTATGAAAGATAAACACAAAAGTGTTAGCTAACAAAGAGTATACTGGAGTCTACAAATTTCAGTAT	Candida albicans
241695	SRS018313	SRR062012.1.21923516	TTTGAAAAGAATTTTGATATTAAATTCAATTGTAATTGAAGGTTAACTATATATATATAGATATATATACATACATACATACATAATTAGTCTTGTTCTTT	Candida albicans
241695	SRS018313	SRR062012.1.24947044	AAGGTTTTTATTTACTTCTTGATTGGTGCTGGTTTTTTCCAATAGTATTGCTTATGAGTTTTTCTACAGGATCTTAATCCACCATGACCTTTGATATTAGA	Candida albicans
241695	SRS018313	SRR062012.1.27990609	CTTATAATTTTTGTAAAGAAAATTTCCCCAATGATATTGAACAGAAAACTAATCAAGTTATTGATGAAATGACTTTATCGGTTTTATCTAGTACTTTAGGT	Candida albicans
241695	SRS018313	SRR062012.1.37526754	TACTTTTGCAAATCTTGTCACAAATATTCAAAGCGTGTAATAATTAGAAAGCTCATCCTCACATTGGTTGCAAAACTTACAATAAAGTGCGGCTTGAAGTA	Candida albicans
241695	SRS018313	SRR062012.2.3327421	ATTTATTGAATAGTTGTTGTTCGTCATCGGAATTAAAACTGACACTGTCTGATTGATACTCTAATGTTGATGAAGGAGAAGAAGACTTATTGATTTTGACA	Candida albicans
241695	SRS018313	SRR062012.2.3530283	TATCAAACAACCAAGAAAATTAAATGAAGATATCTATATAGATATTACGAAGAATTCTTTTTTCCCTTTATTTTTCAAAATGAAGATTTATTGAATTATTA	Candida albicans
241695	SRS018313	SRR062012.2.4308404	ATGAGAATTGCACTTATCTCTGAGCTTTGCTTAACCTTTTATACATATTTACATTGCGATAATTAATTCTAGAACCTAAAAATTTATTTTCATTGTCAATA	Candida albicans
241695	SRS018313	SRR062012.2.4435211	AAAGCTTTAAAAGTGTCAAAATCATCAATACTCTGGAAATAACAAGTCCCATTTTGAATAGTGCCAATAAATACTTGAAGCCAACAACACAATCCAATCAT	Candida albicans
241695	SRS018313	SRR062012.2.10697542	TTTCTAGTTGTTGCCACTATTATTATTATTATTGTTATTGCTCTGTTTCCTTTGCCTTTGTACCGAAAAGAAAGATTCTTTGTAGTAAGTAATACCAACAC	Candida albicans
241695	SRS018313	SRR062012.2.12304393	TTATTTTGCATATGTATTTAAAGGAAAAGCATATCAATTGCTTAGAGACATTCCAAAGGCAATCAAGGCATTTCAAAAGGCAACAGAGATTGAACCAAATA	Candida albicans
241695	SRS018313	SRR062012.2.18204580	GTTGGATTCGAGAATTCGTGAGTTGGCAAGTACAAATTCAAGAACTGGAGGATTACCCAAGAAATTAGAAAAAATGCCTATGGCTATGCGAAAGGGGATGA	Candida albicans
241695	SRS018313	SRR062012.2.22098830	TATCAACAGCAGATGAATCAGATCCACGATGATATTGTTGTTGTTGTTGATCGTAACCATATGATGGGCCATTTCCAGGAATTCTATCAGGTAATACTTGA	Candida albicans
241695	SRS018313	SRR062012.2.22788084	TCAGCATTTATCCCTAGGGTAGTTTTAGTCAATAGATACAACCAGCATAACAGTTGGTGACTACGGTTCAGCATTTATCATTTGGTGGTTGTAGATAATAG	Candida albicans
241695	SRS018313	SRR062012.2.25406828	TCTTCTTCAACAAAACTCATTGTTATCAGGTAACTAAATAAAAAGTGTGTTAATAGTCGTGTGAATCAATTGAGCTTTAGATAGTAGCAATAATAAAATTT	Candida albicans
241695	SRS018313	SRR062012.2.25951554	ACAATTGATTTGATTATCCTTGTTTACATTCCATATTTTACAGTTCAAATTTCCTTATATCCCTCGTTTTTCCACTTGAATGTCTTGTCCGGCTCGTGTCT	Candida albicans
241695	SRS018313	SRR062012.2.27585283	CTGAATTAAGAGATTCCAACAACGAAACAGAATCAAATTTTTCTGCAAGCGAAAGTGATGAAGCTATAAAGGAGAGCAATGAACATAATTATTTGGAGTTG	Candida albicans
241695	SRS018313	SRR062012.2.27843904	TTGTTCATTCTGTAACAATCTTTGTTTTAAATTGTCATAATCGGCACGTTTTGCCAATTCATCGGTCAACCTATCCACCTCTTTTCTGAATGACACAGTTT	Candida albicans
241695	SRS018313	SRR062012.2.28854456	TACAAAAATTTTAATTCAGAGAGAATTTATTCAATTTATATATATACGTATAATTTTAGAGTTAATTAGGAGAGAGAGAAAGAGAGAGAAATTTATCCAAC	Candida albicans
241695	SRS018313	SRR062012.2.29277327	TATACCTTTCTTCCTCTTTGTCTGAAATATAATTAGCAGATGGATTTTCAATTACTAGATAGTTTCTTGATGAATCAGTTGTATTGAACATGTGTATGTGA	Candida albicans
241695	SRS018313	SRR062012.2.30967278	AAGTCTTGACAATAATAGTCAAGATTTAGATGCTTTGGCAAGAGCTTTGAACATTACTCCAAGTAAACCGGAGACTCCTACTTCCATCTCAAAAGGCTCTG	Candida albicans
241695	SRS018313	SRR062012.2.33011151	AGAATTTATCTAGTTATATAGTTTGATATTCACTATAAGTATTATAAAAATCAAAATAAATACCTTTCGATCTGTTAATGGCAGTAATGGAAATAGCACAT	Candida albicans
241695	SRS018313	SRR062012.2.33940081	TGTGGCAACTGCAGATGCTCTTGTTAAAGAACAAGAAGATGAAATTGACGAAGAAGTTGTCAAGGATATGTTTGGTGGTAAAGATCATGTGTCTATTATAT	Candida albicans
241695	SRS018313	SRR062012.2.34647411	CACTATAGATTAATTATAGATTTTTGTTTCGTTTTATTAGTGTAGCCATACTCTGTACATCACGATACCATAAAAATTAATAGAACAGACGTCTACATGTC	Candida albicans
241695	SRS018313	SRR062012.2.36605363	TTTAAATTTGATTTAGAGAAATTCTTTTACCCTTATTTGGAAGCTTGGGTCAATGAAAGTGATGAGAAAGTACATGGTATTGTTAATGAGGCACTCAAAAA	Candida albicans
241695	SRS018313	SRR062012.2.38741177	CAGAGAAAAATTGGTTCAAGCTTGGAAAGACTGTGGATTAATTGATTTTGATGTTGATAAAATGTTGAAATTGTCACCATTAATGATTGATGAAATTGATA	Candida albicans
241695	SRS018313	SRR062012.1.501362	TTTCCTCATTATCTTCTGTGTAAATCTCTTCAAAAGCAGACTCCTCGATGGCCCCTTCTTTTGAAAGCTTGTCGTTCATTAAATTGAAAGCAGTGACATCA	Candida albicans
241695	SRS018313	SRR062012.1.7940315	TGGGATAAACTGATTAATTCATCCTCGTCATCTTCAGATGATGATGAAAATGAAGATGATTACTGGTCAACTCCAAAAC	Candida albicans
241695	SRS018313	SRR062012.1.9402574	TAAACTAATACCAACTTCAAGGAAGTTAGTCTCCTATTTATATTCTTTTAGTAGCCTTTAACACAGTACCTTTACAACTAGGTTGTACGTTTATAGTCAGT	Candida albicans
241695	SRS018313	SRR062012.1.10826038	GAAGTGGTATTTCTATCTTCACTGGGTTCGTCTATTCTCAATGGGGATAAACTTAATGATCTGCTGTTACTACTATTATCAGATAACCCTCTCCCATA	Candida albicans
241695	SRS018313	SRR062012.1.12088998	TACTTATACAGTGTTTAATATTGCCTTACCTTTTGATACTTGGCAAATATGGATGGGTATTAGTGCTTCAGTATTGAGTACTATTAAA	Candida albicans
241695	SRS018313	SRR062012.1.15614479	CAAAATAATGGGTGTTGATCAAATTCAAAGAAAGTACAATGCTTCTTTTCTGGATTGACAAACTACTATGTGCCAAACATTCAGTTTACTTACAACCAAAT	Candida albicans
241695	SRS018313	SRR062012.1.18216531	TCTTGAACGAGTGTCAGGCGAAACAGTGCCATTAGCAGTTTGATTTGAAGAACTTTGACGCAGTTTTCTAAGCTTTCTTAGTATT	Candida albicans
241695	SRS018313	SRR062012.1.21560438	CCGTTTCAAAGAAGACATTTGGGTTCATTGTTGATTGAATTTCTGTATCAATTGGCTGCAGTTACTCCAGGACAACTTAAAAGCAGTGGCCCAGAATTCCC	Candida albicans
241695	SRS018313	SRR062012.1.24436086	ATCTTCAATTAATTGGAATGCTAAACCTTGTTCTAAATGCCATTCAATATGGCAGTGGAAGAACCAAACACCTGGATTATCAGCCTTAAATCTCATAACAA	Candida albicans
241695	SRS018313	SRR062012.1.24656703	TTACAATTAAAGGCACATATAGATTGAAAAGAAATGATTAATGAAGATGAAGAGGAATTTGTATATGCTCAAAAACAGGCATTGCCGATATCATCAGAATC	Candida albicans
241695	SRS018313	SRR062012.1.29124831	TAAGTTTTGGAATAAATAATTTGACACCAATATACTAAGTGATATTAGGATGACCACTAGCAAAACCAATATTAGTAGTGAGCTTAACAATAAACTTGGTA	Candida albicans
241695	SRS018313	SRR062012.1.30922565	CATCAGCCAGTGAAACATCAGTTAGTGAGTCTGCTGCTTCATCTTCAGCCAGTGAACTGTTTGCCAGTGAATCTTCTGTTGAATCATCTGCTGTTCCATCT	Candida albicans
241695	SRS018313	SRR062012.1.32267441	AACTGTTGATAACTTCCTTGATCGGCATTGTTCTCCCCTTATCCCCATATTTGGCAATTTTCTTGGGTGACAAGGCTGTTCAAAAATTGAATTAGATTATT	Candida albicans
241695	SRS018313	SRR062012.1.34820050	CTAAAGACTATATTCTATTCGCCAATTTGAACGTAATTCTTAATTCCTTACCAGTACATCGAAGTGTATCGAATCTTTTATGGATATGTATTGGGTGCTTG	Candida albicans
241695	SRS018313	SRR062012.1.35249289	TATTTTGCTTTCTTATCCCATTTTGAATTTTTTAATACCATCTTTGTTTATTAGGAAGTGATAATTATAATTGACATTAATCAACTGTTAGTTATTCATTG	Candida albicans
241695	SRS018313	SRR062012.2.1831921	TTTCCAAACAGCCTGACATTGGTGATATAATCAGTTTAGGGGGTGCAAATGGTATGTCGATATGTGCAAACACAGGACGATGATCAGATAATAATAATTCA	Candida albicans
241695	SRS018313	SRR062012.2.4492245	GACAAAAATTTGCAAAAAATTGGGGAAAAAAATCCTGTTGCATTTTCGAGACCATCAGTTGCAACCAATCTGAATATATTTTGACACTTCAAT	Candida albicans
241695	SRS018313	SRR062012.2.7277220	ACTCCTGTACATGATAAAGAAATACCAGAAAAATTGGCTGCATCAATTTTGACTACAATAGCAATTATTTTAGACTACATGATTGACGTCATAATACACAG	Candida albicans
241695	SRS018313	SRR062012.2.13100812	CCTCTTCAATCTGAAAAATGCCAAGGCCCAAAATATAAATCCGAAAAAGCAATCGAACAATGAAGACATTAAACTCAATAAGTCACTGAAAAATGGAATGA	Candida albicans
241695	SRS018313	SRR062012.2.16447662	CACAAAAACGTTTTTCCCGTCATAATCTTCTATTACCCAAGGATAATGCTCTTCATATCTCAACTTTCTTTTTTCTTCATTCATAAGATTAATCTGTC	Candida albicans
241695	SRS018313	SRR062012.2.18418287	TTTCCAATTTCGAGTGTATAATTTATGGCCAACATAAAAGATTAAAATGACAACTGCTCCCAAATAATTTTGGAAAAAGTTTTCGGCATTGGCTTTACCTT	Candida albicans
241695	SRS018313	SRR062012.2.22385737	ATTTACCCGCATCTTGTAAGATTGCTTGTAAACCCGTGCCTACCGCGCCAGGAACAAATCCAACTGAGTACACCACCACAATAACAACAACAAATTCTGCT	Candida albicans
241695	SRS018313	SRR062012.2.26133718	CCTTTCAAAACAATTTTTTCAGCTTCAAATGCATCGACATTGTTTTTAATCATGTATCTGGCGACTTTAACATTTCTACCACCTGAG	Candida albicans
241695	SRS018313	SRR062012.2.29666691	AAAGTAGAAACTCTGCTCCAGTAAATGAAGAAGCTGATCGTACAATTTTTGAATCAGGTGAAGTTGATACCCAACAAGATTTATCAGATAACACTTCAAAT	Candida albicans
241695	SRS018313	SRR062012.2.33137529	AATTGATGCTCGTAATTTACAAAGTATTGAAGATTCAGTGGCCCATTCAGATATTGTTATCAATTGTATTGGTGTTGATTACGACACTAAAAACTTTAAAA	Candida albicans
241695	SRS018313	SRR062012.2.33269175	ACCAATAATGATCTTGTGATCTTTAATTGAACGAGAACCAGCCGGAGTTGACTCCATACTAAGTTCATCAACTCCCACACCTTTAAGACCAATAGAATCAA	Candida albicans
241695	SRS018313	SRR062012.2.34543746	CATTTACCACAAGTCAATTCAAGTCCAGTTGCATCGAATTATAATAATCATGATAACCTCATCATCATCATCATCATCATAGATTTAAGTCAGTATTTGTG	Candida albicans
241695	SRS018313	SRR062012.2.36028393	CTGGTGCCATCCAATATGGTGTACCCACCATAGTGATACGTTTCAGATTGATTTCATTGATTTGAGCACAAAACCCAAAATCAGTGATCT	Candida albicans
241695	SRS018313	SRR062012.2.38272419	TCACTTGGACATTGGTGATCATTGAATACATTGGATAGGAATGTTGCTAGAAATATGTAGTATTCATTCAATTCTTTTCGCAATTTTGAGAACCAGAAGGA	Candida albicans
241695	SRS018313	SRR062012.1.21565792	TCCAATTCTTTCATTAATGAAATTTCTCTAATAGCAGTAGATGGTGTACCTTCTTCTGAATCTAGACTAATTTCTTTTAATGCCACCAAAGCACCTGTGGC	Candida albicans
241695	SRS018313	SRR062012.1.22256125	GGAGAAGAGTGTCATGCTTTTGCAAAATTTGGATAGCTGGCTGGTGCCACAGAATATTTTGCAAGAAATCATGATTGTTGGTGTAAGGTTTGATATCTGTT	Candida albicans
241695	SRS018313	SRR062012.1.26342490	AAAGGTAGAGGTTCCGGTATCGTTTTCGCTACGGGATTAAACACAGAAATTGGTGCTATTGCTCAATCCTTGAAAGGAAACTCTGGCTTGATTAGAAGAGT	Candida albicans
241695	SRS018313	SRR062012.1.26907263	AAGAAGTGGTTACTACGTCGTCACTCCAGATTATGAAGGTCCAAAGGCTACATTTGCTGTGGGAAGACAATCAGGACAAGCAACTTTGGATTCAGTTAGAG	Candida albicans
241695	SRS018313	SRR062012.1.28954993	AGTTTTAAGTGAAGCAAAATTTATCTATTTAGTTGTACATATGTAGGTGTGTTAATGTAAAAACTTTAATGGCAGCACTAACTCTCCCGAAAAAAGGCAGT	Candida albicans
241695	SRS018313	SRR062012.1.38741177	AATGACCAGAGAAAAATTGGTTCAAGCTTGGAAAGACTGTGGATTAATTGATTTTGATGTTGATAAAATGTTGAAATTGTCACCATTAATGATTGATGAAA	Candida albicans
241695	SRS018313	SRR062012.2.8886220	AATCAGTTGGTAACTCCTCCATATTTCCTGACATTAAATATCCATTCATATTGACTGCAAATATAGGACATCGATATCGATGTATGCCTTCAGGAAATTTA	Candida albicans
241695	SRS018313	SRR062012.2.21769161	GTTAGGGAACTTGTATGAAGTTGATAGTAAAGAACAAGAAGATTTGTATTTGGAAGCAGAAAAGATCTTAAAAAGGGCAAATAATGTCACCAATGGAAAAT	Candida albicans
241695	SRS018313	SRR062012.2.25817933	AAAAATTGAATTAACATGGACTTTGTATAATGAATACAATGTGTCAGCAATATCATGATCGGCATCTTTTGATAAATAGGGATATATCGAAGGCA	Candida albicans
241695	SRS018313	SRR062012.2.26198583	TGGGGCAATTGAATTAACATTGATATGTCTTGGGGCAAATTGAACAGACAAGTTTCTTCCCAAATGAGATACTGCAGCC	Candida albicans
241695	SRS018313	SRR062012.2.27087923	TTATCGTACGACAATGATAATAACCTAGCCTGTATTTGTGTATTCCCCCCGTTTCAAAGAAGACATTTGGGTTCATTGTTGATTGAATTTCTGTATCAATT	Candida albicans
241695	SRS018313	SRR062012.2.27374543	TCAACTTCGTGTCAATTGTTTTGTTTCACATTAAGAGCTCTAAAAACTAATAACGTTCATTTATGCAATTATTCACAATCTATAAAACCAAACTAAAACAC	Candida albicans
241695	SRS018313	SRR062012.2.28527005	TTGAAGCTTTGATTATGGGACACGATGATTGGATAAGTGGGTTACAATGGCATCCTTCCTGTAAAGTTGTGGGACAAGATCACAAATTGCAGTTGTTGACC	Candida albicans
241695	SRS018313	SRR062012.2.36635032	TAAATCAATATCTCTCCCCTGGCTATCTTGGCAACATTGTATAATGATTCACAAGCATAATATCTGACGCGTGCGTCGGTGTCCTTAAATGTTGAAAAGAT	Candida albicans
241695	SRS018313	SRR062012.1.1831921	TTCGTTTTTCTGTTTTGAGTCTTTACCTTTTGCTCTCAATAATTGTAATCCCAAATCATCGTTACCTATCGTTTCATACGTAGATAAAAACAATATTCTAT	Candida albicans
241695	SRS018313	SRR062012.1.3204431	TCATTACAAGTCAGAACTATAACAGCGTTAACTTTGGCTCAACTAGCTGAAAACGTGTCGCCATATGGTATTGATTCGTTTGAACCCATATTGGAACCA	Candida albicans
241695	SRS018313	SRR062012.1.4435211	CTGGAAATAACAAGTCCCATTTTGAATAGTGCCAATAAATACTTGAAGCCAACAACACAATCCAATCATTGTACATCTGACTTGGAAGATTCTAAAAAAGC	Candida albicans
241695	SRS018313	SRR062012.1.6951746	ATAGTATACCGTTATTCAGAACTTTTTTCATTACTAGGTAACGTCTAAACTTTTCTAGCATTTCTTTGAACTCTACTAAACACGGAAGGGAAGGGTAACTT	Candida albicans
241695	SRS018313	SRR062012.1.9942276	TCCAATATTCTTCACTACCTTTGCAATAGCTTCTTCCTGACGTAAACTCATTAGAACTCTATTAGTATTATATGATGGTAGTGAGTCTATTATTA	Candida albicans
241695	SRS018313	SRR062012.1.10428243	CCTAGTCATATTAATCAATCGTTATTAAACAAATTTAGAATTTAGAATTAACTATACATTTTATTTAGATTACAAATACATATACCATCCTT	Candida albicans
241695	SRS018313	SRR062012.1.10526784	AGTATACTTCTCTTTAGCTTATCTCCATTACTTTTCAATTCTTCAATATTTATCACTCCTAATAATCTCTTTGTACGCTCGTGAATTACTGGTAGATATGT	Candida albicans
241695	SRS018313	SRR062012.1.11143469	TACACAGATTTTGAAATGTTGTAATTTTCCTAAAGCAAAACGGACGAAAATCTTGGAAAAAGGAGTACAACAAGGATTACATGAAAAAGTCCAAGGTGGGT	Candida albicans
241695	SRS018313	SRR062012.1.17854425	AATCTAATGATAAATATGTTTATTCTCAAATCCCATTGACTTCAGTTGCTTCATCATTGAACAATTATACTAATGC	Candida albicans
241695	SRS018313	SRR062012.1.22098830	AATCCAGCAGATTTTTCTGCATCGTGATTGTTGTTAGAATCAGTAAATGGACTCTTTGGCTTATCAACCAGTTCTCCATGACCAACTTTAGTATCAACAGC	Candida albicans
241695	SRS018313	SRR062012.1.29232308	TTAGCAAATCATTTTCATCTAAAATAAGCACCATACATATTCCATATCTTACGAATTAAGTCAAGCTTGGTAGTGACATCAAATTGCTTATTATTCAATTC	Candida albicans
241695	SRS018313	SRR062012.1.30548837	AAGTTATCCAACTTTTCTTCGTAGTTTTCAAAATATCTCTGCCTCCATACTTTGTAGGCTAATTTTGTGGCAATTTCATCTTCCAAGTGATAAACAGTGAT	Candida albicans
241695	SRS018313	SRR062012.1.33490263	GTTGAAGAACTCCCGTTTGAACGACTAAATGGAGGTGGACTAGGACTAGCAATTCTATTTAATGAATTTTTGTTATAATCAAAATTAAACCCTGGATCAAT	Candida albicans
241695	SRS018313	SRR062012.1.36870439	TCTAGTTCAACTATATCGCTACTTTCTTTGAACCAGTCACCTTCACTAAGAAACTCAACAACAACTTCTTACACAAATCTACAACATCTACAGAGAATGCA	Candida albicans
241695	SRS018313	SRR062012.2.501362	AATTCCCAGGGGAACAATTTTGGTACCACTTCTTCTTCCTCTTCCTCCAAAATATCATCCTCAGAAATCTCTCCATCTATTTCCTCATTATCTTCTGTGTA	Candida albicans
241695	SRS018313	SRR062012.2.2566503	TTAAGAGCAATTGATACTTTTGGTTGAGCAATAATGTTTGTCGACTAACTTTTTTATAAATTATGTGATTTTGGTAGAAATTCTTTGGTAAAAAAATTTTT	Candida albicans
241695	SRS018313	SRR062012.2.8868792	AGAATTATTTGATTTGAAAAAATTATGTTCATTAGGATGTTCAATAGTAGCTGATTGTTCAGCAACTCTTGCAGCCACCAATGAAGAAATACCTTCTTCTT	Candida albicans
241695	SRS018313	SRR062012.2.9823266	AATTTTTTTCATTTTCTGAAGGAGTCCCCATTGTATAAGGTGTTTTACTAAATAAAGATCCACATGCTAATATAGAATATAAAAAT	Candida albicans
241695	SRS018313	SRR062012.2.13398793	GATCATGTTTATTTGATTCAACAAGACCTAAGAAGGATACCAACACCAATACCAACACCAATACCAATACCAATAATGATGCCAATAACAATACCAATGTC	Candida albicans
241695	SRS018313	SRR062012.2.24386724	AAGCTCTATTCTCAGTGAAACTACAACAAATGAAAGCTCCTCCTACACTGATGAGCCTTCCAGTAGTGAAGAAATTACCAATACTTATGAAC	Candida albicans
241695	SRS018313	SRR062012.2.25799188	TAAAACTGGTATTGAATATCGAGGATCAAATGATATCAAATCAACTCTTTTATGTAAATTTTCTCGATATGGTGGAGAATGACCCCACAGCTCATTACTCA	Candida albicans
241695	SRS018313	SRR062012.2.26925801	TTCTTTAATTAACTTCTTTGATACTTTGAGTTAAAATTTCAAGCCCATCTTTGATAGTTTGATCAGGAATATTTAAAGCTGGAACCAATCTAATAGTATTC	Candida albicans
241695	SRS018313	SRR062012.2.29825941	TTAAATCAACCAGTCAGTAGAGTTAGAACTACTGGTGATGGAGATGAGTTTGTTATTATTGGTAATAAAAAATATTATCGTCATGAATTAATGCAAGCATT	Candida albicans
241695	SRS018313	SRR062012.1.1505372	ATTAATTGGAGTTACCACAGTTTCTCTTCTATTGAAGAGACTTTCCGATCAAGGGAATTTCAGCAATGACCTTGATATCTAGTTATTAGTCTATTGATCTT	Candida albicans
241695	SRS018313	SRR062012.1.3927866	GCAACTGATGAAGGAGAAGAAGATTCTTTATGTTTGTGTTCAGAAGCAGTCAATGGACAATAAGTGGTGTATTCAGTGACAACACCTTCAATAGTAACAGT	Candida albicans
241695	SRS018313	SRR062012.1.7136955	GTCAATGTACGTTGAAAATTGATGATGAAATGGCCCAAAAAGGGAGTATGGACGACAAAGCAAGCAAAATAAAAAAAAAGAGGGGGTGTGCAGGAAGAAAG	Candida albicans
241695	SRS018313	SRR062012.1.12368692	AAGAACTGTTACTGTGGTTAAGCCAGAATGGTTAGTGGAAATAGCACCAAAATATTACAACTTGGACCATTTCGCCAAAGGAGATGTCAAATTAAGTCTAG	Candida albicans
241695	SRS018313	SRR062012.1.21414994	GATCAACCAATGGAAGATGCTGCAAAGTTGACTGAAGAAGAATTGAAAGAAATTGAAGAACTAAATAAAAGTTCATAAATAAAAGGATATTTAGATTGTTT	Candida albicans
241695	SRS018313	SRR062012.1.22211873	GGTATTTTGAAAGTTATGTCGAAAATGGGTATTTCCACTTTGGCTTCATACAAGGGGGCTCAAATTTTTGAAGCTCTTGGTATTGATAACTCAGTCATTGA	Candida albicans
241695	SRS018313	SRR062012.1.26925801	GATACTTTGAGTTAAAATTTCAAGCCCATCTTTGATAGTTTGATCAGGAATATTTAAAGCTGGAACCAATCTAATAGTATTCATCCCAGCAGTAATAATCA	Candida albicans
241695	SRS018313	SRR062012.1.28527005	TTTGAAGCTTTGATTATGGGACACGATGATTGGATAAGTGGGTTACAATGGCATCCTTCCTGTAAAGTTGTGGGACAAGATCACAAATTGCAGTTGTTGAC	Candida albicans
241695	SRS018313	SRR062012.1.32107904	AAAATATCTTCTGATGGTCCTTCCAAATCTTTTGCATACAAGAGATTGCAATATTTGGAGGCCAAATGGAACATGTATTACTTGTTAAACGAGTTT	Candida albicans
241695	SRS018313	SRR062012.1.34573963	CCTGAAGCAAAAGTACCAGCCCCCCAAGGAGATCCACCATGAACTTCTTCTAAATCAGTCATACCAGGATATCCATACCCAAATGGAACATAAATAATCCC	Candida albicans
241695	SRS018313	SRR062012.1.37007389	AAACATCATTAGTATTATCTGATTAGTTTTAAACCAACTATAGTTGAAATTAGCAATTACAAATAGACCCAACAACAAAAGTAATATAAAAACAATGGACT	Candida albicans
241695	SRS018313	SRR062012.1.37121533	ACCATATCCACCAGTAGAAACAGAAATCCAACATGATCCTGTACTAGTACCTGGAGTTGATTCAACACTAGATGTACCTGGTGTGGTAGCAGAACTAGAAC	Candida albicans
241695	SRS018313	SRR062012.1.37732176	AACCGAAAACTAACCATATAAACTTAAAGTTCCGCAAACTACCTAACTATAAATCGCTACACGAATTAGTATTACACCAAAGTTAAATAGTCGAATATAAA	Candida albicans
241695	SRS018313	SRR062012.1.38272419	TGCTAGAAATATGTAGTATTCATTCAATTCTTTTCGCAATTTTGAGAACCAGAAGGAATATGAAGAATACAATAAAAGCTTATTTTTGTGTTACATTTAAT	Candida albicans
241695	SRS018313	SRR062012.2.1562003	ACATGCAGTGAACTGCTCATTCAATAACACATAAAATGGTTCGTTTTTGTTCTTACTCTCCAGATTAAACTC	Candida albicans
241695	SRS018313	SRR062012.2.5202644	TCTTGTAGTAGTTCCACTAGTAGTTCCACTACTACTAGAGTTATTTCTATTCATTGACCAAGTAGTGAAATAATTATTATCATTAATTACAAAACAATCTT	Candida albicans
241695	SRS018313	SRR062012.2.6263074	TCTTGAAAAGCAAGAACTAATTGATGTGTATTACTATTACTACACATATATGTTTTTTAGTCAAAGCTACTA	Candida albicans
241695	SRS018313	SRR062012.2.10714845	CACTATAGATTTTATTTTGTTTAGTCAATTGATTGATTTCTTTCAGTAATGAATTGTATTTAACAACTTTAT	Candida albicans
241695	SRS018313	SRR062012.2.14048004	CGTATGATTGATAGTAAATCAGATTTGAGATTAGGCGGTGGCGGTGGTGGTGGAAACAGCAGTGTTCACAATATGAGTATCAATGAATCATCATATCATGG	Candida albicans
241695	SRS018313	SRR062012.2.19253081	GGGTTTTTCTTTTTTTTATTTGGTATACATGTTGTAGTTTGACGCCAAATTCTTTTAAATTACTTGCTGTATTCACAATTTTAAAAGACCTATATAACAAT	Candida albicans
241695	SRS018313	SRR062012.2.22309542	TTCTTATAACATATGACTAGCCATTCAAAAAAAGAGAAGCAATCTTAGTATTTCCCAATTATAAATCAACAGACTGAACCCTTGAACGCCAAGATCTAATT	Candida albicans
241695	SRS018313	SRR062012.2.22854256	CAATTCACCCTTTGGTAAAAGCCATTGCTTTATTTCGCCGTTTGAATCACCAGATACAAATGTCGCTTCTTTAGGATGCGATTTCATGCTTCGTATACTTT	Candida albicans
241695	SRS018313	SRR062012.2.26825146	AATAACTACAATGAGTTTTCGTTTAAAAACAGACCAATAATTTAAAGTCTGATTATAATATGGTAATACTTTTTTGCTAAATAGTATCATTATATGTGTAT	Candida albicans
241695	SRS018313	SRR062012.2.28591797	TGTTGTTCTTCAGTTAGTCAGAATGAGAGCAATTGGAGGGAAGAACCAAACAAGGGACTGAATATTAAAGTGTTGCTTTCGCTTAAATATTATTTATCGTA	Candida albicans
241695	SRS018313	SRR062012.2.31579630	ACCTTTTTTTTGTCAACCCTCCCTCTTACACAGAATATCAATTTATCAATCAAAAGAGCCATCATTCGTCTCCTTCCCCCCTTTCTGTTAGAGTTGTTTAT	Candida albicans
241695	SRS018313	SRR062012.2.35216206	CGATCCAAATACTATAGGACTAGCTTTAGCAATTATCATTACTACACCTTTTGAAATTGATATGAAATCTGATTGAGATTTATCAAATGATATTAATGGTA	Candida albicans
241695	SRS018313	SRR062012.2.35846021	CCAAGACCTGGTTGCTTTGCACGACCACATTCATTTCCATCAAGTGTATACTGAAATAACTACTTCTATACTACTTTAGTCGTCAAACTTATCAATAAACA	Candida albicans
241695	SRS018313	SRR062012.2.36810604	TGGTTGGCAATATCAAACCTTTGTTGCTTATCATCGTCATACTGCTAGAGTTATGTTCTATTTGGTTGTCATTCATGCAGTATTATTTACAGTTGCCTTAG	Candida albicans
241695	SRS018313	SRR062012.2.38523007	AAGAAATTCTTGATGTTTTGGCCGATGTGTTTCCCGGATATAGTATTTCGGACGATAATAACAATGGAGCTATTATAGAAACCGCTACTCCGTATGTCAAA	Candida albicans
241695	SRS018313	SRR062012.1.616157	GAAAAAAGTATTGATGAAAATACTAATTGGAATCGACATGACAAAATTGGAAAGGGAATCTGCTGATGGGTGATACATTGTATAATTTTTTTGTTTCATCA	Candida albicans
241695	SRS018313	SRR062012.1.1493427	GGTTGCAAAAAAAATACACAACAGTAGAATCTCCTTATTAGAACACAATTGACTAAGACGTTAACAGATCATGACGATGAAGATCATCAGTAGTAAGCCAT	Candida albicans
241695	SRS018313	SRR062012.1.2521130	AAAATGTAATACCAGGTTGTTTGTAGTATTTGAAAATACCTTTCAATGGCGAGGTCTGTCTTGCTTTGGATTCATTTGATAACAAATGTGTCAAATCTTTA	Candida albicans
241695	SRS018313	SRR062012.1.7816200	ATGAGCTATTCCTTTGTTCGCTTGGTGAATTGGTTTCCTTATCGACAATATGTTTTAATTGAGCCTCGAGAGAA	Candida albicans
241695	SRS018313	SRR062012.1.7920651	GTTTGTTATTTTTGTCATAACTATATGTGTTGTATTAGTTATTATTAGTGGATTTGAAGAGTTGACGTTGGCTTCTTGCCAAGAATACACAAATAAAATAC	Candida albicans
241695	SRS018313	SRR062012.1.17799916	TACTTTTCTTTGCTGCAAATCCGACAACAAAAATTTCTTAATACCTCTATGTTATAGAACAGAATGTTTAATTATTAAGATAGATTCAATTGAGCATCGTC	Candida albicans
241695	SRS018313	SRR062012.1.25127453	GGTGTTTTAGGATGTAGTGAAAGTATATAATTGTGAAATCTATAGGTCTTATCCATGTTTTATGACACTCCACCCCACCCCTTGTATTTTTCCGAAACGAA	Candida albicans
241695	SRS018313	SRR062012.1.28591797	ATCCCCAATTTGCTGTTGTTCTTCAGTTAGTCAGAATGAGAGCAATTGGAGGGAAGAACCAAACAAGGGACTGAATATTAAAGTGTTGCTTTCGCTTAAAT	Candida albicans
241695	SRS018313	SRR062012.1.29330855	ATATGCATAATGGTTGTGGTAAAGAATTCTACAGATGATACTAACACTTTCAAATATATGCTTGCTGTTTTTAACATA	Candida albicans
241695	SRS018313	SRR062012.1.29546294	TGCTGAAGAAACTGAAACATTTGAACCAACTGTACACTCTTCAGATGATGTCATCACTGCTGGTCCAGTCAACAGAGCTTAGATACTTTTAGGTTTTATTT	Candida albicans
241695	SRS018313	SRR062012.1.33624150	TCAATTGGTATAGGATTCAATAAAATTTCTATTGGAGTCAAATCAATAGTTTTATTGCGATTATTGTTTTGATCATCATTATTGCTAGTTTGTAATTTGAC	Candida albicans
241695	SRS018313	SRR062012.1.35978516	TCAATAGTATAACTCATGAATATTTAGGGATACGTGGTGTAACAGTTCTAGGATCAACATCAATGGCATTAAGTTATTTGATTGTTTCTCATAAGCCACCA	Candida albicans
241695	SRS018313	SRR062012.1.36353949	GTTATGGATGATGATAATAATAATGATTCACGGATTTCTTCTTGTGATAATTCTCGTTGGGATCGTACTTCATGTTGAGAAAAAGAAGTG	Candida albicans
241695	SRS018313	SRR062012.2.6779535	AACATTTTAATTGCAACTTGTTTAATCTCGTCAATTTCGAGATTGATATATTCAATTGGTTTTCCACCAAATATGTTATTTAACCTTTCGACAGT	Candida albicans
241695	SRS018313	SRR062012.2.7089010	AAACTAGCTGCTATCATTTGTCGAGGAAACAAATCTCGTCGATGACTTATTCTGATTTGATAGTCTGATTCCAACGTCTCTACAATCGCCTTCCTGAATTT	Candida albicans
241695	SRS018313	SRR062012.2.7477090	AACAGTACCAGTGAATTTTTTCAATTTAGGTTGATGCTTTTTACCTTTATTATCTCTTCTAGCTTTCAAATTTTC	Candida albicans
241695	SRS018313	SRR062012.2.10434107	TCGATTTTGTATTTTAGCCAATTATTCTCATAAATTGAATCCAGCGTTGATTTCTAGATGTACTCGATTTAGATTCACTCCTATTGATATTTCCGCCATTA	Candida albicans
241695	SRS018313	SRR062012.2.10529647	CTCTAGATATGTACTTTATGGTCAATGGCAACAAAATAAAAGATAACAACGCCAACACAAAGAATGGCCATGTTTCTCCCAGCTCATCATAATTATATTCT	Candida albicans
241695	SRS018313	SRR062012.2.14468269	CAGAGGCAGACAGACAGAGAGAGTGAGTGAAAAAAAAAAATGAATAAAGTTTTGTTGATTTTCTTCTGCCATAATTTCTTCTTCTTCTTCTTCTTTTTCTT	Candida albicans
241695	SRS018313	SRR062012.2.15752873	ATTCTTTAGAGAAAAAGGGGGGTGAAGGAAGGAAGGAAGGTTAGTGGGGAGAGAGAAATGGAAGACTTAAACTTAGTTTGTTCTAGTTTGA	Candida albicans
241695	SRS018313	SRR062012.2.17301293	AACAAGGAGGCATTAGCCATTGCCATTCCTGTAAGTGAACAGATCATGGTTTGGTAATTCAATAATGAGTTTAATCTTCCTTGGGAAATTTCTGGTTGATA	Candida albicans
241695	SRS018313	SRR062012.2.21801281	AATATTCTCAACAACTTGAAATAGTTGTCATTATCATATAATTGTAAATAATTCACGGAGACGTTACTCTCACATTGTAATAAATTCTGTAATGCCG	Candida albicans
241695	SRS018313	SRR062012.2.26691978	CAAAATTCTGGATGATTCTAATTGATTCGGAGTACACCGTTTTCCAGAATTCTACGATCTGAGACTCAGTGTGTGCTAGTTTGATTTTGAATCATAGTTGT	Candida albicans
241695	SRS018313	SRR062012.2.29546294	TCTTCAGATGATGTCATCACTGCTGGTCCAGTCAACAGAGCTTAGATACTTTTAGGTTTTATTTATTTATTTATAGGCATGATAATGAATTTACGATTAAT	Candida albicans
241695	SRS018313	SRR062012.2.35352293	GGCATTATTGGTTTCATAGAGGATTACATTATGGGGTTTTCTATAAATATATTCATAAACAACATCATAGATATGCTGCTCCATTTGGATTGGCAGCGGAA	Candida albicans
241695	SRS018313	SRR062012.2.37004948	CTTGATTTGAGTTCCTAATTTCGATACTGAGTCTATAAAGCTCTTATCATATGTTGATGTTCCTTGTTCATGTGGGTCTCCGCCATCTTTACCTTCAAAAG	Candida albicans
241695	SRS018313	SRR062012.2.37205792	TGAAGGAATTACTCAACAAATTAGCTGATTCGAAAAATATCAGAATCGAAAACGAAAGAAGCATGGTAACCACTACTGAAATGGCTGAAAACTTTAAACTT	Candida albicans
241695	SRS018313	SRR062012.1.1320673	CATTCTTTGGGAGGTGGTTCTAGTAGTAAGGCAGCAACTTATATCGAATTATCATATGTTAATGCCAATGGTGAA	Candida albicans
241695	SRS018313	SRR062012.1.1588711	ACAGTAGTACAACTTGACAGAGACATTTTTTAAGTAGGTTGAGTTGAAATGAGATGAGTTGAGATGTAGTTTTAATTTATTGCTTTTGTTCTAGATCCGAT	Candida albicans
241695	SRS018313	SRR062012.1.7325845	TGAATCTTATGTTGTCAACAAATATGGATTATTTCCTAAACCAATGGATAAAACCCAATTATCTAGTGAAAATGGTCGTAAAGTATTGTATTTTTTCTCCT	Candida albicans
241695	SRS018313	SRR062012.1.8113474	GTTTCTACTCTAGAAAAAGATGGTAAACCAGATATACTCAATCTATATGGTAAATTATTCATTGTTTCAGGTGAAAAATCCAAATAAGAACTAGGCACTTC	Candida albicans
241695	SRS018313	SRR062012.1.9995586	GTATCACAATTGCAATGGGAACATATACTACCAGACTCAGTATCTACAAAGCTTGCAATAGTAGTAGATAATTTACATATTGCAATGATTATTGATTTCCG	Candida albicans
241695	SRS018313	SRR062012.1.18474519	TGGGAATTCTCTACATTCGAATAAAACATTCCATACTGTGATTTGGTTGGTCGTCGTCTTTTCTTCTTCACAGATCAAGTCAGACCAATTAACTCGCAAAC	Candida albicans
241695	SRS018313	SRR062012.1.19067577	CGATTGATTCTCTAAAACTATTAACAATTCTTGACCAATTTGATTCAATAATTTGGCAACAAATTCCATAAACTCAACATCTTCATCTTCGTCGTCGTCAT	Candida albicans
241695	SRS018313	SRR062012.1.29567683	AGAAGATACACCAGAAGTTTTAGTTGTGTTTGTGGTAGGAAGACAACCAAAACTAGAAACTGAAGCAGCTTTAT	Candida albicans
241695	SRS018313	SRR062012.1.32794817	AATTAATATTTATATAGAAATTGCCCCTCCCCCAGATTATGGTCACAATTGCTTGGTCTTCTTCTTTTAATAATACAAGTTATTATTTCTTGTTGTTAATA	Candida albicans
241695	SRS018313	SRR062012.1.34942069	TGGATCTTCTGGTGGCTCTGCTGCGTCCGTGGCTGGGAAAATGTGTTCATTCAGCATTGGAACTGATACTGGAGGATCAGTGCGGTTGCCTGCAAGTTATT	Candida albicans
241695	SRS018313	SRR062012.1.35346841	AATCAATTATTCTAGCCCATGATTGATAAGGATCAAACAATGCTTTAGGGTTGAATCCACGTAAATTATTTTGTCTTTGAGACGCATCCCTGATTGCGCGA	Candida albicans
241695	SRS018313	SRR062012.2.1493427	TTAGAACACAATTGACTAAGACGTTAACAGATCATGACGATGAAGATCATCAGTAGTAAGCCATTTATATATACTTATCAGATCAACAGAGCCAACATCAC	Candida albicans
241695	SRS018313	SRR062012.2.1867450	GAGTACTTAAAAGAAAAGGGAATTACATTAGAGGCTTATTCTCCATTGGGTACGAGCAGTTCTCCATTGATTAAAAATAAAACAATAGTTGAAATTGCCGA	Candida albicans
241695	SRS018313	SRR062012.2.2090761	TGAGTTCTTCCTAATTTGTCTTAATTGTAAATTGTTCAAATATTATCGATGATCACTTTTAATACACCAAGAAATGTTAGTTTG	Candida albicans
241695	SRS018313	SRR062012.2.4525211	TTCAAAATTTACATATATTAGAATTCCGAGCTTTATTAACTTTCTCATTTGTTTTTGGATTGTCTTTGTTTTGATCAACGTTATCGGTGGACTCGAAACAA	Candida albicans
241695	SRS018313	SRR062012.2.7816200	GAGCTATTCCTTTGTTCGCTTGGTGAATTGGTTTCCTTATCGACAATATGTTTTAATTGAGCCTCGAGAGAACA	Candida albicans
241695	SRS018313	SRR062012.2.13844642	ATAACAAATTTGGGAAAATTGTGCAAAAGTTTTGCTCTGAAGTGAGAAAGTTTTTATCGAGTTATCAACAAGTGCTAATAAATGTTGAGCATGAGTTCAAG	Candida albicans
241695	SRS018313	SRR062012.2.15636435	AGTTAAAAAGTACGTTGTTGTTGTCCTCGTCTCGTCTAATTTCTGTTGACGAGGATTAATAACAAGAAAT	Candida albicans
241695	SRS018313	SRR062012.2.16748451	GTATATAGAAGTATGTTAATGGTAGGTATTGATTCAATTTAATGATTGATGGGTTGATTAAAAGAAA	Candida albicans
241695	SRS018313	SRR062012.2.25127453	TGCTGCTGGATTGAATTTTTAAAGCATAAGTGTGTTTCTGTTTGTAATAGTAGGTGTTTTAGGATGTAGTGAAAGTATATAATTGTGAAATCTATAGGTCT	Candida albicans
241695	SRS018313	SRR062012.2.27451030	TGTTGTTTTTATTTCTTTTTTTTTCTTTACTTCCATTTAGTTTTTATCAATTTAACTAAAAACCATTATTTCATATTATCAACAAATATTTATATTCATAT	Candida albicans
241695	SRS018313	SRR062012.2.29165731	ACAAAAAAACTAAATAGTAAAACAAAATCACTGAATAGGAGATATACTGGCCAATATGTGAGTGGAGGAGGATACTGAATAAATAATAACTCCTTTCTTTC	Candida albicans
241695	SRS018313	SRR062012.2.33052796	AAGAACTGATTTCACTAGATGATGTGACTTCACTCGAAGAGCTGATACATTCTCTCGAGGAACTAACAATTTCACTTGATGAACTCGTTATTTCGCTTGAA	Candida albicans
241695	SRS018313	SRR062012.2.33423154	TATTAACTGCTGTTGGCATTTCATCATTTCTATCTTCAGCAATTATAACGCCGCCATTTTCATCATCTTCATAAGTGAAACTTGTTGAACTTGCTGCTGGT	Candida albicans
241695	SRS018313	SRR062012.2.35249289	ATCAATTCAATTCATTTCAATTCAATTCATTTAAATTCAATTAAGCAATGCGTTTGGTTTGGTAGTCCACGCATTTTTTGTTGTTGAGAGAAAGAAATCAA	Candida albicans
241695	SRS018313	SRR062012.1.1562003	GCAGTGAACTGCTCATTCAATAACACATAAAATGGTTCGTTTTTGTTCTTACTCTCCAGATTAAACTCGTGA	Candida albicans
241695	SRS018313	SRR062012.1.13009860	TTTTAATAAAAAAAAAGGGATTATCTGTTATGGTTTATTAAAGAAAAGAAAAAAGCAGAAATTATATTAATAGCAAAGATTAAAGCCAAACAC	Candida albicans
241695	SRS018313	SRR062012.1.13100812	AGCCTGTTTGAATAATTGAAACAAAGATATCTTTTCCCCAGTTTTCTTATAGTGGTACAACCTCTTCAATCTGAAAAATGCCAAGGCCCAAAATATAAATC	Candida albicans
241695	SRS018313	SRR062012.1.13262453	AATAAATAAATTGCGCCTAATGTTTTAAGCTGATAACAAAGTTCTATCATTTTCAACTTGCTTCTTGTTGCCCTTCTTCTTGTTGCTGCCCTTGATGTTCT	Candida albicans
241695	SRS018313	SRR062012.1.18006164	AGGTAAAGAATCATTTAAAATTTCTGGTAATATTTCATTTTTCAACACATCATTGGATTCATCATGTAATATTTTTGCATCTGGTAATAAATAATTATCTT	Candida albicans
241695	SRS018313	SRR062012.1.18418287	ATAAGATCCAAATCAAAGGATCTTCTGCCACTATCTAAATCGATATCTTCCAATTTGACACATAATTTCCAATTTCGAGTGTATAATTTATGGCCAACATA	Candida albicans
241695	SRS018313	SRR062012.1.20732333	ATCTATCAACTCTACAACAACTACTACTACTACAACAACAACAGCCTCGACTTCCAAACAATCTTCATTGGAATGTTCTCAGGAACAATTCAAACT	Candida albicans
241695	SRS018313	SRR062012.1.24461150	TTGTTCCTCCGACTCCCGGGGTTCCAATTGATTAGTACTGTTGTTGTTGTGGCTCATAATTATATTGTATAGTAGGTTATATTATTTGCCCATTTAACACT	Candida albicans
241695	SRS018313	SRR062012.1.25406828	CACTATAAATATTATAGTAAGTTACCCCTTTCATTCTTCTTCAACAAAACTCATTGTTATCAGGTAACTAAATAAAAAGTGTGTTAATAGTCGTGTGAATC	Candida albicans
241695	SRS018313	SRR062012.2.5755831	AATGAGCTAAAGGCGGTAATTCGAACAGTATGTTTGATAACTGTGGTTTGCTTGTTCAAAACAAGATTTTGGGAAGTTCTCAGTCGCGTGTAGAACTTTAA	Candida albicans
241695	SRS018313	SRR062012.2.7966635	TTTAATACTTGATGAATAGTCGCTATGTTTGGGTGTTGATGTACTTTTAAATGTAATGAGATTTCAGTCAAAAAGGGGCAATCATGTCCGTTGTCTCGAAG	Candida albicans
241695	SRS018313	SRR062012.2.8113474	TTTTTGATATAAGATCAGGGGTTATATGAACATAATGATTAGTGAAAGGAGCATTTATTGTTAAATTCATTTTAATTTGAGTTTCTACTCTAGAAAAAGAT	Candida albicans
241695	SRS018313	SRR062012.2.13968353	TGAGACCCCATCGAATAACAACAGCCAAAATCAACTCGACGAATTTAAAACCGATTCCGTAGATTCATTCACTATAGAAGAGCAAGACTGGGAAAACACTT	Candida albicans
241695	SRS018313	SRR062012.2.17370960	GCTTTGGTGGCAGCTTCAGATAATATGGGGAAAGTTTCATAAATACATTTAACAATATAAGCAAATAATAATG	Candida albicans
241695	SRS018313	SRR062012.2.26883762	CCTTAGCAAATTCAATTTGTAATTTTTCACCATTGAATTCGGCATCGTTAAGTAATTCTAAAGCTTGTTTTGCATCATCTTCATTTTCAAATGTAACAAAA	Candida albicans
241695	SRS018313	SRR062012.1.1363272	ACGGAACATTCATTCGCGCATTCATCATAATTTTCTAATGTTGCAATATTACTAAGTAATTAAATCTCATCATGGTAAATTTTTTTTTCGTTTATTTGTGA	Candida albicans
241695	SRS018313	SRR062012.1.1846108	TAGACATTAACGGAACTTAATTCCGTCAGATAATTAACAATCCAGTAGTTTTTTTTTTGGATATGTTTATACTTGTTAT	Candida albicans
241695	SRS018313	SRR062012.1.2739044	ATTATAAGCTACTTGATCGTCCTACAATGTATCAAATATTGAATTCTGAGAAGTTGATTTTCTATGCTGAGTTGATTGAAGATTATAATTTCATTTTAAAG	Candida albicans
241695	SRS018313	SRR062012.1.6788887	AATTCAACAGAAGATTGAGAAATGCTCTCAAAACTGTCATGTAAATAGATTAGAAGTGTTAATATAAGGAGCATGTAAATAGTGAGTATACGAAAGCATAA	Candida albicans
241695	SRS018313	SRR062012.1.11401163	AAATAATTGATCATGTGAACTATTAGGGAAAAAGAACAAAAGAATAACTTTTTCTACTTTCTTCTTATATTATAGACATAAGGTATACATCAAGTCATAGA	Candida albicans
241695	SRS018313	SRR062012.1.22385737	GATGTTGACACAGGGATTTTGACGGTGAGAGCAGGATTGCTCAGTCAAAAATTTAATATTGGTCTTGGATACTATTCACTTTTTTTTAGTGTTGTCACTGA	Candida albicans
241695	SRS018313	SRR062012.1.28450277	AGCTTTATTAACAGTACCAGTGAATTTTTTCAATTTAGGTTGATGCTTTTTACCTTTATTATCTCTTCTAGCTTTCAAATTTTCTTCTCTTCTT	Candida albicans
241695	SRS018313	SRR062012.1.28689115	CTCCTGAGAAATTATACCCAGCTATAAAGATGTTACGGGATGCCAACTATAAACAACGTGAAGATGAACAAGATGAACACCCTGTTGACAAGTCAATGGTA	Candida albicans
241695	SRS018313	SRR062012.1.29169082	AAAAATTAATTTACAAAAAATTATTGGTACATTTAAACCAAGGCCTTACTTACGATAGCACACATAGTTATACTGGGTGTCAATATTTAATCAATAAAAGA	Candida albicans
241695	SRS018313	SRR062012.1.31034569	CAGATCAGGAAAATGGTACAGGACTTGTTTGGCAAAAAACCGAGTACTGCTGTGAACCCCGACGAAGCAGTTGCGTTAGGTGCAGCAATTCAAGGTGCAGT	Candida albicans
241695	SRS018313	SRR062012.1.32195870	CCAATGGCGAAAACAAAATTTAATAAACATAATTGTTTTGAATTGGCAATTATAGGATTATTATAAACTTTATCAACAATATTTTCTATGAAATATTTCAT	Candida albicans
241695	SRS018313	SRR062012.1.38742233	ATAATGATTTTGAATCTTTTGAAATTGATTGAACGCATCAGTCGAGTTAATAAAGTATTTATTGGTTGTTATGATGGATTCACTCATTCTACAAATTTATT	Candida albicans
241695	SRS018313	SRR062012.2.1846108	GACATTAACGGAACTTAATTCCGTCAGATAATTAACAATCCAGTAGTTTTTTTTTTGGATATGTTTATACTTGTTATAC	Candida albicans
241695	SRS018313	SRR062012.2.7293834	GGTGTGTTTATCAATTGTAATCTATAAATATATTGAAAGGTAGTGAAGTATACTGTGAAGTGTTAAATGGAGGAAGAAAGTTGAAATTAAAGTTTACTATT	Candida albicans
241695	SRS018313	SRR062012.2.10674896	CTCACATTGAACAAAACCAGTTTCTTGGTCTAGTGAGCCTTCATGCACAACATATCCCAGAACACTTTCGTCAAAAAATACAATATCTCTAACTTGGCACT	Candida albicans
241695	SRS018313	SRR062012.2.16622694	ATTTTCAATCAAGTTTTCAATCGCAGTAACACCATTATCTTTCACAGTGCAACAAAGACAGCCATTGCCAATGTCCAACCATTCCTGAACACTATCACCTT	Candida albicans
241695	SRS018313	SRR062012.2.19841445	TATACAATTATTTTAACTAGTTTGGAACCCGGGATTGTTCATCCAGTGCCACGGTTTTTAATGGAAGAAACCCCAGCTTCGTTTGAAATTTTCGATGATAT	Candida albicans
241695	SRS018313	SRR062012.2.20671320	ACCAACAGCTACTAACCCATCTTCCAATCAGCTGCAACAGCAACAACAGCAACCAAGAAAGGGATCAAAGGTGGAGATTCCAACCGAGGAATTTGATTTTG	Candida albicans
241695	SRS018313	SRR062012.2.21826559	GGGTTTTGCATTTTATTTGATCTAGCATTGATTTACGTTTTACATAATGCCAAAAAGAAGTTTAGTAATAGTGGGCCAACCACCACGAAATCCCCACCCAA	Candida albicans
241695	SRS018313	SRR062012.2.21896291	TCTACTATTATTTTTTATTTATTTCATATTTCATAATTTATCTTTTTATTTGCTTGTTTTCCATTTTGTTGTCTCACTCATTCACTCACAAACAAACAAAA	Candida albicans
241695	SRS018313	SRR062012.2.24279989	AGTAAAAACACAATTATAGTTCCAATTTGAACAAAAATATCTTTGACTTCCATGATTGATGTAACGAGTTTGAATAATACTATGTCTAAAATCGTGTTCTA	Candida albicans
241695	SRS018313	SRR062012.2.25055864	AATTCCGGACAACACACACACACACTTCTTACCACCACCACGACACACATACATTGAAAAAAAAAAAATAACACTCCGTTGTATCTTTCTTTCCTTCTTTT	Candida albicans
241695	SRS018313	SRR062012.2.28954993	AACAACAAGAATTCTATAAAGATCAAATAATCGGTAAAGAAAGAGAAGAAATGGTTTAAGCACCTCAATACAGATCTGAGTTTTAAGTGAAGCAAAATTTA	Candida albicans
241695	SRS018313	SRR062012.2.30854477	CATTAGCAAACACTTTTTACATATATTTCGATGATAAACGTCAAAACACAAATGGGAACCCATTGACAGAAGAAATGAAGCAGTCCGCTGAATACTTTAAG	Candida albicans
241695	SRS018313	SRR062012.2.32195870	CCTGATTGTAAAAATTCAATGGAATTTGGTAAATAATCAATCTCATTGTTATTAGTGTCTGATGAATATTCAATAAATAAACTTCCAATGGCGAAAACAAA	Candida albicans
241695	SRS018313	SRR062012.2.34696966	TTAACTACAAGAAACCAGTAGATTCTCCTTCGCTGTCACCTTCACCTTCACCATCTACATCTCAAAGCATGATGGGTCACAGGGTGAAACACAAGAAATCT	Candida albicans
241695	SRS018313	SRR062012.1.1867450	CTGTTAATCAAGTTGAAGCACATCCATTATTGCCTCAACCGGAATTGTATGAGTACTTAAAAGAAAAGGGAATTACATTAGAGGCTTATTCTCCATTGGGT	Candida albicans
241695	SRS018313	SRR062012.1.5755831	GAGCTAAAGGCGGTAATTCGAACAGTATGTTTGATAACTGTGGTTTGCTTGTTCAAAACAAGATTTTGGGAAGTTCTCAGTCGCGTGTAGAACTTTAAACA	Candida albicans
241695	SRS018313	SRR062012.1.7535810	AATTTCTTTGATTCGCGGGGGATACTTGCATAATAGGAAGCTCCCTCGTTTTGGGGGGTAAAATTGCACTAAATGCACTATTTCCAAAATTGCTTATCATT	Candida albicans
241695	SRS018313	SRR062012.1.9420184	TCAAATATTCCCACAAATGTTGATTAAAAGGTTGCCCAGAACTAAAAGTAAATAAGAAAGGAAAAAGAAAGAAAAAAAAAATTTCTTGATCTGTGTTTT	Candida albicans
241695	SRS018313	SRR062012.1.13377372	TGGTAGCGCCTTTTACATAACTTTGCAAAAAGAAAAAAACAAACTGCGCAAAATGTAATATGGCTGATTATTTAT	Candida albicans
241695	SRS018313	SRR062012.1.16878512	GCACGGAATTTTAATTCAAACACTTTAAAGTGTTGCTCGGGCGTGGTTTTAGGTTGGTTCCGAGAAGTTTAAAAAATTTCTTTTTAAATCTATCCCA	Candida albicans
241695	SRS018313	SRR062012.1.17907998	ATGATTCGGTGATTCTATTTTTGGACATTTTATTACTTAAAAGACAAGCCTATAAACATTTAGCATATAATTTAACTGAAATGGAAATGGAAAT	Candida albicans
241695	SRS018313	SRR062012.1.18204580	GAATTCGTGAGTTGGCAAGTACAAATTCAAGAACTGGAGGATTACCCAAGAAATTAGAAAAAATGCCTATGGCTATGCGAAAGGGGATGATTAAAAAACGT	Candida albicans
241695	SRS018313	SRR062012.1.24448902	GTTTCTGGGGTTGATTTTTGTAAATTATCTAACCATTTTTTCACACTTCTAGTTTTCAATATTTCAAAATATGGAACTTCTAAACCTGATGATTTATCAAT	Candida albicans
241695	SRS018313	SRR062012.1.31105015	CAGGAAGAGCAGGAATTGGTTTCTCTGTAGACATATTATTAGCAACTTAGACAATCCCTGTTATCAGTAATCGTCTCTTTAAGTACAAATTATCTTTACAA	Candida albicans
241695	SRS018313	SRR062012.1.33104682	GTGTCTTGATCCTCTAGGTTGACCATGAGTATACTTCTTGCATTATCTAAATCTCCGCGTACTGAATTGGCATTACTTCCCAAATAATAACTAAAATCACA	Candida albicans
241695	SRS018313	SRR062012.1.34663207	ACAACATTTCTTAATACTTGCATTCGATAAATAATTTTCATTTCTTTTTTACGAACATTAGAAATATTTTCATGATATGGTGGTTCCCAAGAATAAAATTT	Candida albicans
241695	SRS018313	SRR062012.2.2898818	CCATGCAAAGAGTATCTACTCAACACGAAAAATCTACTTAAATTTGATGATATCGTTGTTGATGTGAATAATTGGAGATTAATATTAATCGACAATTGTTA	Candida albicans
241695	SRS018313	SRR062012.2.6962709	GAGCCAGTTTTCCTTGTTTGGGTGCATTTTAAAGTGTATAAAACAACATTATGGATCAAATCATAATCTAAAACAAGTGTAGCAAGACTGGATTCAAGTTT	Candida albicans
241695	SRS018313	SRR062012.2.7535810	GGGGATACTTGCATAATAGGAAGCTCCCTCGTTTTGGGGGGTAAAATTGCACTAAATGCACTATTTCCAAAATTGCTTATCATTTTATTCTTTTTTTTTTT	Candida albicans
241695	SRS018313	SRR062012.2.8435168	GACACCAATGTTCCTGTTTTGCACTCGCCAAATACTGAAACAGAAGAGGGCAAACAATCTCAGTTGAATAATCAAAATAACAACATTAGTACCGTTCACAG	Candida albicans
241695	SRS018313	SRR062012.2.11988418	GGGATATTATGATGATAGTACTCTGTCAATCATGGACTTTTTCACTGCTGACAATACACCAGCATCTAACACTGGCATGACTACACAAACTGATGGTGCTA	Candida albicans
241695	SRS018313	SRR062012.2.13995473	TGGTTTCGGGTGTAAACGTTAAAATTACTGTGGCATTACTGTCAATCCCATTCGGGCATTAAAAATATATTACATCATTTTTCGGGAAGTTAATGATTTAT	Candida albicans
241695	SRS018313	SRR062012.2.24013132	TAGCCAATTGACCCAAACCACCAGCATTTGGAGTGTGGGAATCGGTACCAATCAATAAAGCACCTGGGAAGGCATAGTTTTCCAAAACAATTTGATGGATA	Candida albicans
241695	SRS018313	SRR062012.2.31680250	CGAGAAAAGAGTAAGTGAACTCACAGAAGATAACAAGAAGGCAATCTATGAGCAAAACTTGGAATTAGCTAAATTACAATTGGAGGATCAAAATACAGAAG	Candida albicans
241695	SRS018313	SRR062012.2.33487004	AGTGTCCAATACTAGTGCCAATACCAGTTTTTACACTTGAGCACATTGCTTTACAATTACCTCAACCGCAGCAGGTAGACTTGATGGAATCCATCGATGCA	Candida albicans
241695	SRS018313	SRR062012.2.37128716	CTAAATTTTTCATTATACCCAATCAAATATTGGGGTAGTGTATACAACTACAAAAACCCTAAACAATAAGATAGTGGTGGTGAAATCAATACTT	Candida albicans
241695	SRS018313	SRR062012.1.4251931	TTTTTGCTTTATCAAAAATTTTAACCTTTTATTTCATTGGTCAATTTGCATTGATTGAATTTGCTACTTGTGAATGTTTTATTTCTGCCATTTTTAATAAA	Candida albicans
241695	SRS018313	SRR062012.1.7089010	TTCTTCCATTGGAATAAACTAGCTGCTATCATTTGTCGAGGAAACAAATCTCGTCGATGACTTATTCTGATTTGATAGTCTGATTCCAACGTCTCTACAAT	Candida albicans
241695	SRS018313	SRR062012.1.14768745	AGAACACGAGTAATGAGGGTAAAAGCAAGGGCATTTCGCAAATGGTCATCCCTTGCACTCCTATTCAAAGCTCAAATGAAACCAATTTAGAAGCACCAAGT	Candida albicans
241695	SRS018313	SRR062012.1.16748451	ATGTATATAGAAGTATGTTAATGGTAGGTATTGATTCAATTTAATGATTGATGGGTTGATTAAAAGA	Candida albicans
241695	SRS018313	SRR062012.1.29656542	TAATGAAATGTCCTTCCCCTTGAGTGTCGTATGTATATAGTTAATCATATTTTACTAATTGAATTTGTTAATCTTCGCCGGTTTATTGTAGCAATCACTTA	Candida albicans
241695	SRS018313	SRR062012.1.33137529	GCTGAAAGAATTGCTGAAGCCACTAAAAAAGCCAATGTTCCTCGTTATATTCATGTCTCATCATATAACGCCGATCCAAATTCAGAATCAGTATTCTATGC	Candida albicans
241695	SRS018313	SRR062012.2.613362	AAGAAATGATTGGGTGGAAGATGGGTGCAGAAGTACTGTGAGTGAATGAGCTATTACAGGTGGAA	Candida albicans
241695	SRS018313	SRR062012.2.1656468	ATTTTGTTAAACCAAACACTCCATTAGATCAAGAAGGTGCCTCTAGAGGAACTTCGGTATATTTGGTTGATAAAAGAATTGATATGTTGCCTCAACTTTTA	Candida albicans
241695	SRS018313	SRR062012.2.9222779	CCGAGTGTACATACATTTTTGGTGTGTTGTTGGTGGTTGAAAATTGTGTGGGTCACGTGCATTTAATTAGGGTTAGGGCTACGGTTTGTGT	Candida albicans
241695	SRS018313	SRR062012.2.30922565	TAGTGAGTCTGCTGCTTCATCTTCAGCCAGTGAACTGTTTGCCAGTGAATCTTCTGTTGAATCATCTGCTGTTCCATCTTCTGCTTCTGAATTTTCAACTA	Candida albicans
241695	SRS018313	SRR062012.1.7240296	CCTATTTCCAACCATCACAGCAAGATCAAGAGATATTGGATACATTACGGGCGGCATCACAGCCAAAGCCCAGTAAAAGTTCTACTCAATCAAGCTATACC	Candida albicans
241695	SRS018313	SRR062012.1.8886220	AACTCTGATCTAGACTTGCATTATATTTGATTCGTTCAAATATTGTCGTTGAATCAGTTGGTAACTCCTCCATATTTCCTGACATTAAATATCCATTCATA	Candida albicans
241695	SRS018313	SRR062012.1.12736880	CCAAATGATTGATTGAAAGCTTCGAAAATTTTTTTAGAATATTTAAATTCACATTCATCAGTAAAACCATAAGTTTTATTCATATCATTAGTTTCATGATT	Candida albicans
241695	SRS018313	SRR062012.1.14429413	ATATTCTGGGGTAATGATCTACGTTTGTAGAGGTTTACGTGAGAGAATTCTATTTTCACAGTTTTTTAGTTGAATTTTTAAGGTAATATTATAACTGATCT	Candida albicans
241695	SRS018313	SRR062012.1.15760766	GAATACAAACCCATTATAGTCTTTATTATTGATTGATTTTTCATTATATTCTATTTTCAAAATAGATTCAAATTCATTTGGGATATAACCAAATTCCCCTT	Candida albicans
241695	SRS018313	SRR062012.1.17370960	CTTTGGTGGCAGCTTCAGATAATATGGGGAAAGTTTCATAAATACATTTAACAATATAAGCAAATAATAATGA	Candida albicans
241695	SRS018313	SRR062012.1.21861533	ACTTAGAATCAATATACTGCTAATGATAGTAGTTGAATCTTTCTCCCTTTGACATTATGGATAATTATCAA	Candida albicans
241695	SRS018313	SRR062012.1.25055864	GTAACACTCATATCCCCCATTCTTTATATCTTAAACCATGTCTTTTGCAAACAAACAAGATCCAAAAACTTTAGTTTTATTCGATGTTGACGGTACTTTAA	Candida albicans
241695	SRS018313	SRR062012.1.34393060	TGGTGGTCCATGGAAAATAACAAAAAATTGTTGGATTGAATCGTCTATTAAAGTAACGTCATGATCACTCATCATCAATTCCATAACATCTTTTTCAATAC	Candida albicans
241695	SRS018313	SRR062012.1.35352293	TGATATGTTGATTCAATGGGCAGTATTTTTTGTTTTGGAAGATACTTGGCATTATTGGTTTCATAGAGGATTACATTATGGGGTTTTCTATAAATATATTC	Candida albicans
241695	SRS018313	SRR062012.1.36635032	TCGTCAAACCCATCTTTTCAACATTTAAGGACACCGACGCACGCGTCAGATATTATGCTTGTGAATCATTATACAATGTTGCCAAGATAGCCAGGGGAGAG	Candida albicans
241695	SRS018313	SRR062012.2.260562	GTGGAGTTCTCTGACTATTAAAATGTTTCAGCCATAATTCCATAGTCTCACCACATTCAAAAATATGATGTACTATCGAATCAGTACCCGTATTACACAAT	Candida albicans
241695	SRS018313	SRR062012.2.5488564	AACACGAAGATGAACTTGAGACATCGAGTGAGGATGATGAAGATGAAGAAGAGTATATAGATCCTAATGATGATGGAA	Candida albicans
241695	SRS018313	SRR062012.2.6939050	TTGAAAATGGTTAGTATTTCTGAGTATGTTAGTTACCTTGGCAATCATTTACACACAAACTATCTGACATGGTTCAACAGTATTGACTACTATAAATTGAA	Candida albicans
241695	SRS018313	SRR062012.2.8315116	ATCAGTTAATAACTTTTTCCACACTTCATTTCTAGATAAAGAATCTTTGTTACCTAATATCCAGAGAGTAGTTTTTGCACGAGTAAGAGCCACATTCATAC	Candida albicans
241695	SRS018313	SRR062012.2.12743061	GAATAGCTTTAATTAATGGAATCACACGTTCCAATTCTTCTTCCTCAGTGGGTTCAACACTTCCTGGGCGTGTGGAAACTCCTCCAATGTCAATAATCGTA	Candida albicans
241695	SRS018313	SRR062012.2.13166578	TCAATGGTTCAACTGCATAGATACCTCTACCTGACGATCTCACATCTTTCACATCAATTTTGGGAGAAATATATGTATGATTTGATATCTTTTTCTCATCA	Candida albicans
241695	SRS018313	SRR062012.2.23249978	CCTCTTTTTCAATCTTCTAGATACTTCTCAAGTAGTTTGTTTCTTTTTGCTTACTGAAGTCAAGTCTAGCTATAATTCAAAGCGTAGAC	Candida albicans
241695	SRS018313	SRR062012.2.24382056	AAATTCAATAAATTTGGTGATATAATTAAGATAATATAATGTAATTAAAGGTTGAGTCCAAGCTTTAATATCACAAATGGTATAAAATAATCCATGATGAT	Candida albicans
241695	SRS018313	SRR062012.2.26928307	GCTACAACAGAGTTGATAAACACGTTGTTTCAATTGACAAGAGAAAAGCACGCTTCTATTCGGAAGATTTCAATCAAAACTTTAGGTTCTTATTATGCTAG	Candida albicans
241695	SRS018313	SRR062012.2.27390029	TTTCTTTCGTAATCACTGCATAATTCTTTTAATTTCATAATTTCATTTTGCAATTTCCCATGTTCACTCAGAATCACATCTTTACTTGAATTCAAATCTGC	Candida albicans
241695	SRS018313	SRR062012.2.34506853	TTTACAGATATGTCGTTACAAGAAAGCAACAACAATATCCCTCAAGGTGCTTTTAGTTTTCCTAAGGAAGAAGAAGCAGTTATCAAACATTGGGATGATGT	Candida albicans
241695	SRS018313	SRR062012.2.37007389	CCCAACAACAAAAGTAATATAAAAACAATGGACTCAAATTACACACTGTGGCAAAGGTTGTAATCATTTTCTGCTTTATTTTAATTAGTGAGCTTTTTAAC	Candida albicans
241695	SRS018313	SRR062012.1.273703	ATGAAGAAAAACCAACAGATTTAGCATCGATTATTTCCTCAAAGAAAATCTTTGAGTACAGAAGACCTGTAATTATGAAACGTCGTACTAGAAGAAGAGGA	Candida albicans
241695	SRS018313	SRR062012.1.7418769	GATCTCAGTTTTCGCATATCTACAAACCCTGTTCAGGTATTATAGAGACTGCAATGAGCAACCAGTTTCAGGTAATTTACCAATCTACATTTGTCTTAC	Candida albicans
241695	SRS018313	SRR062012.1.13717310	CTCAGATGCTGATTGCATATTTCTGATAATGGTTTTGAAGCAATTCTTTTCCTAACTATCTTTCGATTCATTCGAACAGCATCTATATTTTCCTTGTTGCT	Candida albicans
241695	SRS018313	SRR062012.1.15662256	GAAAGTTTTACCTAGAAATAATATGCATGTTTGTATTACTTTTTGCCTCAGGATGAGACTCGTCCGCTTTACGTTAATAATTTCCTCATATTGAAAATATG	Candida albicans
241695	SRS018313	SRR062012.1.20589672	AAAATTAAACATCTATCAACAATCCGCTGGTGATTTAAAAAGAAGAATAATTAAATGGAAAAAGGCAAATGGTATATAGTCTATTTTTAGCGTATGAAAAT	Candida albicans
241695	SRS018313	SRR062012.1.27582228	ACGTCACTATTTGTTTGAAAAAATGGATTCTCAAATTCAAAATAGGTGCAGTTTCATTAGTGGCAGTAAATGTTTTATCACTGTACAAGACATCTTGCATA	Candida albicans
241695	SRS018313	SRR062012.1.38381767	TTCCCTTTAAGCCACAATGTTTCCAAATAGTTGGGGAAGGATTTAATTGACAACTGTGTTATTGCATTTCTTGACAAGTTTAGATCTTGTAAATTTTCAAA	Candida albicans
241695	SRS018313	SRR062012.2.8725524	CAAATATTTACTTTGATTTCCTGGTATTGATAATGAGGTGTGGTTTTGAAGGGAATAGATGGTCTAATATAAGTTTTAGTGAATTGGTTGAATATATTTTG	Candida albicans
241695	SRS018313	SRR062012.2.11264838	TTTAGAAAGTGATTTATAATTTGCCCTTTTTAGTGTTGAGGACTTTCCACATAATTAAAAGGACATACATGGTTCAAGGAAGGTTCCTGCACCCCTTTTTT	Candida albicans
241695	SRS018313	SRR062012.2.13257867	ACCGTGACACACCAAGAAGATTTGTTAGATCACGAGGCATATGCTCAGATTGTGTATTTGTTGTTAACTACCACCTGGATACTTTCTTGGTTACCTTTGGT	Candida albicans
241695	SRS018313	SRR062012.2.18257836	GCTAAATACTCTCTTGTCTCCTATTTTTTCCTCTTGCATAGTTTCCAAAAGTCTTGTCAAATCACGGGCTACCC	Candida albicans
241695	SRS018313	SRR062012.2.26907263	TGCTCCAGAGTTGCAAAAGAATATTGTTGGTGCTGCTGTTGGTGGGTTTGCTGCTAACATCACTGCTATTGCTGAATCTGTTGATGGTACTATTTTCGCTG	Candida albicans
241695	SRS018313	SRR062012.2.27582228	TTCCTCAGGCACGTCAAGTTTAACAAGTCTTGATCTTTCACCTGGTGAATTCTGCTGTATTATAATTCCTGCTTCTACCAAAGACGTCACTATTTGTTTGA	Candida albicans
241695	SRS018313	SRR062012.1.5044697	TGAACATGTTTGACATTACAGTCTTGGTCGTCAATCTGTCTCTTTGAATTACCACTACTGCTTGGGTAGTAAACACCAAATTGTAACAATGTCAAAGGTCC	Candida albicans
241695	SRS018313	SRR062012.1.6353751	ATACCAGAACACCCACCAACACCCAAACCAGTGATTACTCTTCCGGCATATATTGATGCCAACCCTGTTGAGTGCTTAGCCTCAAGAGAAATACCAGCACC	Candida albicans
241695	SRS018313	SRR062012.1.6519808	ATAAACCATGGTTAGTCAGAAAAAAGTTGGTTGCAAAATTCAGACAAAAAAGTAAGATGAAATTTAGAAACCAAATTTTCGTTAATAATAACCAAAGAGTT	Candida albicans
241695	SRS018313	SRR062012.1.12929477	GTGGTGGTGGTAGATGTGATGTCTTGTTCAACATCATTGTTAGCACTATTATCATTGATATCTGTTGTTGAAAGAGTCTCAGATGCCATTTGATAGAGTAT	Candida albicans
241695	SRS018313	SRR062012.1.16622694	AATTTTCAATCAAGTTTTCAATCGCAGTAACACCATTATCTTTCACAGTGCAACAAAGACAGCCATTGCCAATGTCCAACCATTCCTGAACACTATCACCT	Candida albicans
241695	SRS018313	SRR062012.1.18189732	AAATATGGAGTATAAGCTTTACCACTGGCAAAGGCAGTAGAACCAATAGCTGAAACAATAGCAGATTTCAAAGTTGCAGAATTGGCTTGTTGTAACATGTG	Candida albicans
241695	SRS018313	SRR062012.1.20657124	AAACACTCAACAATTAAACCTACCGATAAGAAGAAACAATAGTATTTTATTTCCTTTTTTCTTTTTGTCAT	Candida albicans
241695	SRS018313	SRR062012.1.23939005	CATTGTTCTCTTCTGTAATTTCTAAATCAGAGTTGGATAATAGAGCATCGATTGTTCCTTCACCTTACGGACTTGCCCAAGTTGTTCCTAGTATTAAAGAT	Candida albicans
241695	SRS018313	SRR062012.1.28788147	ATTTGAAAGAAAATCCCAAATCACCACATCATATCATTAGTCCTTTGAAGATCCAAATAATTTTCTCAATTTCTTAAATTTCTTTTCCTTTTTAGGTGATG	Candida albicans
241695	SRS018313	SRR062012.1.29825941	GTTTACATCCACCACCAAAATTAAAAATTGGTAATCCTTCACCATTAGGTTTATGTGCATTTTCAATAACTACTTTAATCATGAGTTTATATGGATTAAAT	Candida albicans
241695	SRS018313	SRR062012.1.36125762	ATCAGATAATTCACCTAATACGTGTATCTGTTTGATGTACCCGATCAATTCCCGATTGATAGTCATCGATTGTCGTAACACAACCAACCTCGCATAAATCA	Candida albicans
241695	SRS018313	SRR062012.2.2299161	GGTGTGTTGGTGTGTTAAATCAGTGTATGTAAAATTTATAAATAGTTGATAAAAGTGTGTTGTTGTATGTGGATGATTTTTATTCAATTTTCTCAA	Candida albicans
241695	SRS018313	SRR062012.2.4066795	AATTCCGTGTTTTTAGTGCGGTGTCAATTTTGGTCGTGTTTTTCTCAGTGTATATATAGTGTAGTTCATCAATATTTATAATTGAAAAACCACTTAGTACA	Candida albicans
241695	SRS018313	SRR062012.2.4451215	GTAGAATCAACTATCACGACACCACCATGCTCTAAAATAATAGGCAAAAGATGCAAGTTCAATCTACGCAAAGAAAAAGACCACACATTGGTATGCCCATC	Candida albicans
241695	SRS018313	SRR062012.2.5495635	AACGGATTCTTATACAACACAACTGCATCTTTGGATTTTTTGACTAGTTCACCCTGTAACTGCATTCTCGTCTTGATCA	Candida albicans
241695	SRS018313	SRR062012.2.8756077	TTGAAACTCCAAATCTTCTTGGTCTTGTTCCAATTCTATTTTGTTTGCATTGCTGTCCAGTCTAACTAGCAATCCAAAAGTAACCACCAAGGAAT	Candida albicans
241695	SRS018313	SRR062012.2.12736880	ATTAATAAAAATTGATTTAGGATAAAGAATTTTTAAAACATATAAATATAATGCCACTTCACATGACCATGATCCTCGATCAACAAAATCTCCATTAAATA	Candida albicans
241695	SRS018313	SRR062012.2.19286312	TTTTTAGATACATTTTAATTTCCTGTATTGTCTTCCAGTAATTTCTTCCCAGAATTCATAAGAACAAGATAAAAGCAAACAATAATCATTGTACCGGTGAT	Candida albicans
241695	SRS018313	SRR062012.2.30854893	TTCTACGGTTGTTTATTGTTGGTGGCAACAAAAATGAGGGTGGCATATATTTTGACCACCATCGCACGACAAAACTCTACTATTACTATTGTTGTTGTTGC	Candida albicans
241695	SRS018313	SRR062012.2.32267441	AAAAAACAAAAAAGCAGATGAATGAATGGAGGCTTGGTAAAATTTTAGTTATTGAATGACTCAAACTGTTGATAACTTCCTTGATCGGCATTGTTCTCCCC	Candida albicans
241695	SRS018313	SRR062012.2.38381767	TCGATAACAGTGGCCTGGTATTGATAATCACTATCGAGCGATATAATCTTACAATAAGTTAAATCTAAAAATTGCAATAATTTGGGGAAGATTTCACCATT	Candida albicans
241695	SRS018313	SRR062012.1.554202	AATTGAGAATTGAGAGTTGGTGTTGAAAACTTGAAAGTCAAGCATTTTTTTTGTTTGTCGTTATTTGTCGTTGAGGACATTTTTTTCCCAGAAAATGTCGT	Candida albicans
241695	SRS018313	SRR062012.1.6973848	AAGATATTTTTGATATAAATCTGACATATCTTGATTTGATACCCAAATCCCCTTGGGGAACAATTTTTGCATAATTGTCATAACGGTGACATAAGCC	Candida albicans
241695	SRS018313	SRR062012.1.7966635	TTCATTAATAATTGGGTTTCAAAATCTGTTCTTGGAACTTTTCTATGACTATTATTGGTGAATATTTGTCTATCAATGATATTAGTGAACAAATCTCCTTG	Candida albicans
241695	SRS018313	SRR062012.1.12743061	TGATCCTCGAGTATGATTCATGATATAAGGACATCCGTATTTAGCAACCACATCAAATATTTTTTCATCATATTTGCCCATTGAGATATCGTTGATTATGT	Candida albicans
241695	SRS018313	SRR062012.1.25555333	AAAAGCATACAAGTTTGATAACTACAACTTCAAGGAATATTCCAAGAGAAAAATCGTTGAAACATTTAAGGCTAACAAATCCCTAACG	Candida albicans
241695	SRS018313	SRR062012.1.25704731	CAATTCAGCAACTAACTTACTGAAAAACTTTATGATCATGGAAAAGCTCGGATTTCATAAAGTATCGAATAGTCCATCATCACCAAGTCAACCTAAAATCA	Candida albicans
241695	SRS018313	SRR062012.1.30861856	AGTGTATCATGTTGTTGTGATGGAATACGTTGTCTATTATTGCCTATACTGCTATTGCTATTATTACTATCATTATGAAGTAGTGGTTGATGAAATCTTGT	Candida albicans
241695	SRS018313	SRR062012.1.32437924	GATCACGATGATTATTTATTTAAAATATAAAATATAATACATTAGAAACCAATTAACTTTTGAATTGTTTCTCACTCTATAACTCTAATTTTCCTGATGAA	Candida albicans
241695	SRS018313	SRR062012.1.33269175	CCAATGAATAACAAATCTCCATATCTCCTTGATATTTACCAATGACACCATCATTCCATAAAGCTGTACAAGCAGCATTAAGCACACTACATGCCAATCTT	Candida albicans
241695	SRS018313	SRR062012.1.35846021	TGGGGTGAAGAAAAAAAAATTTAATAGACAAAAAAAAAATTTTCGTTTTCCTCAAACTTACGATCCAAGACCTGGTTGCTTTGCACGACCACATTCATTTC	Candida albicans
241695	SRS018313	SRR062012.2.513786	GAAGGCCAACAAGTTGCTCAAAGAATTGGTGCTGCTGATTACTTGGAATGTTCTGCTAAAACCGGTAGAGGTGTTAGAGAAGTGTTTGAAGCTGCTACTAG	Candida albicans
241695	SRS018313	SRR062012.2.13067785	AACAACATTATTGGGCCTTACGCGATCATCATGTCATCATCACAAGAATTATACACATCTCTTTCAAGGCGACCTCCGCAACAACCTCTAAATGACAAAAT	Candida albicans
241695	SRS018313	SRR062012.2.14173560	CGATGAATGAAACTCTAGCTGTTTTATTTTCGTTAGGAATTCTATCTAAACTTTCCAAGATAGTTCTGGTTATGGTACCGGTTAAACCACTTTGAATAGCG	Candida albicans
241695	SRS018313	SRR062012.2.14429413	TTGTTGAGATATTCTGGGGTAATGATCTACGTTTGTAGAGGTTTACGTGAGAGAATTCTATTTTCACAGTTTTTTAGTTGAATTTTTAAGGTAATATTATA	Candida albicans
241695	SRS018313	SRR062012.2.16238660	CACAAAAACAACAACAACAATAAAGGGAGACAAAAATTGTTTGATTTCTTTTTTTCTTGGTGGTGGTGCTTTGTTTGTTGGTACCTCTTTCTCTCTTTTTT	Candida albicans
241695	SRS018313	SRR062012.2.18220040	TTGATGGTTTATTTTGAAACTCTTGAAAGATGTTATTATGGAATATTATGTTTATCTGAAGAGAGTTTTAAGGATTTTTTTTTACTCACATCAATTGGTAA	Candida albicans
241695	SRS018313	SRR062012.2.18458966	CTTATATTCTTGAACAATAAAATGACGAAGTTGAGACAAAATTATACCGTTATCTTCTTCGTCTACTCCTTCCTCATCTTCTTCATTCTCATCGTTTTCTT	Candida albicans
241695	SRS018313	SRR062012.2.25815900	TATCATTTACAGCAAGGACACTTTATTTAGCATTTTGAAAATAATAGAGCAAGACGATAGTCAGAATACTTCATT	Candida albicans
241695	SRS018313	SRR062012.2.29124831	AATAGTTTAGTATATCAGGTAGAGAGTTTGTTAAGGGAATTAATATAAAAGATAATATTTGATTGTTCAACCCTAGCACATTGGTTAAGTTGTGTAAGTTT	Candida albicans
241695	SRS018313	SRR062012.2.29169082	TTTACAAAAAATTATTGGTACATTTAAACCAAGGCCTTACTTACGATAGCACACATAGTTATACTGGGTGTCAATATTTAATCAATAAAAGAATTCAATTT	Candida albicans
241695	SRS018313	SRR062012.2.30861856	TAAAGGTGATGTTGATATTGGTGATGCTGAATATAATGACAGTGTATCATGTTGTTGTGATGGAATACGTTGTCTATTATTGCCTATACTGCTATTGCTAT	Candida albicans
241695	SRS018313	SRR062012.2.31987883	TGACTGCTGGTAAAGGTGTTGTGCATTCTGAGATGCCAGTTGCCAATGCTGACGGTTCTCCAACTGTTGGGTTGCAATTGTGGGTCGATTTGCCAAATAAT	Candida albicans
241695	SRS018313	SRR062012.2.32870670	CAAAATTGAAAATTTTTTCTTCTCTTTGTTTTTCACTTTTGAGGGGAAATGTCGCATGTGAGACATTTCATTTGAATCACAGTCTCATCATCATCGTCATC	Candida albicans
241695	SRS018313	SRR062012.2.33490263	CTTCTTTTTGGCGATGAAGTTGAAGAACTCCCGTTTGAACGACTAAATGGAGGTGGACTAGGACTAGCAATTCTATTTAATGAATTTTTGTTATAATCAAA	Candida albicans
241695	SRS018313	SRR062012.2.34393060	TTTTGTTGGTAAACCCAATGGAAGGCGATTTTATAGGATATTGATCAGGTAACTCCACTCTAATTTTCCAAACGCCTCCTTCGTAGGGAGTGTCTGGTGGT	Candida albicans
241695	SRS018313	SRR062012.1.3566386	TAGTAAGCGATCAATCGCCATAAACAAAGTTGTTGAAAAGTATTTGAATGACAATAGACAAGATTTTACAGAATTAAATACCAAACAAATATTGAGTAACC	Candida albicans
241695	SRS018313	SRR062012.1.13338138	TTAATTGTCAAACTTGATACAAATGGAGATGTGATCAAGTAAGTAGTGGTAGCAGGAATAGGGTAAATTCCCATCATGGCAAATATTACCCATGACTGCAT	Candida albicans
241695	SRS018313	SRR062012.1.13499647	CACCACAGTGTATAAGTAAACAGAACTGTTTTTCATTCTCTTACCGAAATCCCTTGACACACGATGTGTCAAATCAAGATACCACACATCCTGATTGGTTT	Candida albicans
241695	SRS018313	SRR062012.1.14173560	GAATGGCTCATCTATATCAGCAACAACCAAAATCTCGGTACCTTCTAATCCTTCGTTGAAACGGATATAATGTAAGTTGGAGTCAACACCGATGAATGAAA	Candida albicans
241695	SRS018313	SRR062012.1.20671320	CGTGAACTAGAACACGCTGGATATAACAAAAGCTCATCATTTTTTGATAATATCTCCTCATCAACTGATGAAAGAACAAATATGAGATGGCATGAAGAAAG	Candida albicans
241695	SRS018313	SRR062012.1.26928307	AGCTGCTTGTGTATGTTTAAGTGAAATTCCTTACCAACATTTCATAAACAAGATAGCTACAACAGAGTTGATAAACACGTTGTTTCAATTGACAAGAGAAA	Candida albicans
241695	SRS018313	SRR062012.1.28324078	GTAGTGGTGGTGTTTGACTTTTCTAGTAATTGTTCATTTTGTTCTTGTCGAGCAAATACATCTTTATATTTCATCATCATTTCATCATCT	Candida albicans
241695	SRS018313	SRR062012.2.189170	TGAATTGGAAAAACTGGGAACTAAAGTTCAAGATGACGAAAAATTTGATGATAATGCTGAATTGGTGTATTCTGAATATTCTGGTAGATTCTGGA	Candida albicans
241695	SRS018313	SRR062012.2.539614	ATAAAATCACAAAGAATTAAAATGGCATGATTTTGGTTTTTGGGGGGACTTTTGTTTGCAACTAGATTATATTCAACAATGTTAAAAGAAAATTGAAACGT	Candida albicans
241695	SRS018313	SRR062012.2.6951746	TATTACAAATCCCCAATAATTTGTTAACAAACTGATTTAGTGCATGAATGTTAGATAGTATACCGTTATTCAGAACTTTTTTCATTACTAGGTAACGTCTA	Candida albicans
241695	SRS018313	SRR062012.2.7938615	GGCTAATGAAAATTAAAAGATGTTTTCCAGATAAAGGTGTCATCTAATTAATTTTTGTTTTGTATAGTTTGATTATTGAAGGTTACATCATTTAAGTAACG	Candida albicans
241695	SRS018313	SRR062012.2.18176461	ACTAGAATTGAAACGATTGGCAGAAGGTTTGTTGGAGTATGAGACTTTGACTAAAGAGGAAATGGAGAAGGTTGTTAAAGGTGAACCCATAAACAAGGCTA	Candida albicans
241695	SRS018313	SRR062012.2.24685286	GGAAAGGTCACGTGAGAAGCACATAGAAAGAAAATGGTTCAACGAAATAAGTTATATATTCAAATAAAGGGATATAGGTGTATGTATGTATTTGTGTTTGT	Candida albicans
241695	SRS018313	SRR062012.2.30548837	AGTTATCCAACTTTTCTTCGTAGTTTTCAAAATATCTCTGCCTCCATACTTTGTAGGCTAATTTTGTGGCAATTTCATCTTCCAAGTGATAAACAGTGATG	Candida albicans
241695	SRS018313	SRR062012.2.31960598	AAACAACTCTGGAGTAAAAAAAAAAAGAAGAGAAATTTTAGAAAAAAAAAATAGAATAAAGCAAACTGAAATCCACAACAGTGATATCTTTTAAAGAAAAT	Candida albicans
241695	SRS018313	SRR062012.2.32440237	CTTAATCCTTCTAGTGATTATCAATTGAGATTATTAATTATATTTTTAACATTTGTGCCCACATTTATCATTTTAACAATTTCATTTGAATTATTATTTTA	Candida albicans
241695	SRS018313	SRR062012.2.35761922	CAATATTTTCCGTGATTTTTTTGATACAAACATCTTGTAATTTGGGGATTTTCACATCAGTTTTATTTAATAATGCTTGAGCCACTCTTTTCCTCT	Candida albicans
241695	SRS018313	SRR062012.1.1231681	CTGTGGGACATTGGAGTTTCCCTGCTCATAATTTATCAAATGACGATTTGGTTTATTGTGTTTATTTGATGATAGATTACGCTATCAAACAAGTTGAAGGG	Candida albicans
241695	SRS018313	SRR062012.1.2373826	TGAATAGAACTCAATGGATAAACTTTTGCTAGTCCACGGTTATTTTTGTTTAATTTTAAAATGATCAGGGTTATGCAACCTTTAGGTGGCAATTATTATTA	Candida albicans
241695	SRS018313	SRR062012.1.2566503	TCTGCACGTGACTACAACATAAATACGTATTTGTTGGAATATCTATAGTTCTATATTACATCATAAACTGATTTTTAAAGATAGTCTTCAGTTTTTAAGAG	Candida albicans
241695	SRS018313	SRR062012.1.8216051	TAGGAGTGATATAAAAATGGAAGTGCCTAACTTGATTTGCAGTATTAAGTAGGAATTATAATGGTCTAGCCAGTGAGAATCTTCCCATGATTCGCATTTGC	Candida albicans
241695	SRS018313	SRR062012.1.8725524	TTGTAAGAAATCTTTTCTGTCTTTTAATTATTTTATTATTATTATTATAATGTACGTATCTTTAATTTATTTGAATGGGAAATAATAAACATTTCTTTTTC	Candida albicans
241695	SRS018313	SRR062012.1.10674896	TCACATTGAACAAAACCAGTTTCTTGGTCTAGTGAGCCTTCATGCACAACATATCCCAGAACACTTTCGTCAAAAAATACAATATCTCTAACTTGGCACTT	Candida albicans
241695	SRS018313	SRR062012.1.12304393	ATCTGCTAAAGCATCTATAGAAGCAAATGATCCTGAATCAACACTAGATTTTGCCAACGACGCTTTAGAAGAAGATCCAAATTGTTATTTTGCATATGTAT	Candida albicans
241695	SRS018313	SRR062012.1.16319379	TATACTCGATCCAATCAAAAGTGGAACATTATTATTATTATTATTACTAGCAGAACCACTTGAACTATTTTGATGATCATTTCTAGTTGATTTCTTTAATG	Candida albicans
241695	SRS018313	SRR062012.1.18176461	AAGTCAAGTAAATCTAGTGAGATAAAAGATATACTCAATGACCCAATGCCAACAGCGTAATATAATAAACAAACAACCAAAAAAAGAGTTCAAGAAAATAT	Candida albicans
241695	SRS018313	SRR062012.1.29277327	GTCTGAAATATAATTAGCAGATGGATTTTCAATTACTAGATAGTTTCTTGATGAATCAGTTGTATTGAACATGTGTATGTGAATTCAATTTCCAAAAGTGA	Candida albicans
241695	SRS018313	SRR062012.1.29546766	TGGGAAGTGTATTTAACTTGAGCCATGGAGATCTTTCTATCATCCAAATCGTAGACAATGTAAGCTGATCTCATGAAGTTGTCACCAAGAATATTATCTTC	Candida albicans
241695	SRS018313	SRR062012.1.33044949	ATAGTGATATCTTCATCCTCATTATTTTGATCAACCACATTATTCTCCTTGGGAGAACTGTACTCAATTTTCCGAGGCATTCCTTCAGTCAATTCCATATC	Candida albicans
241695	SRS018313	SRR062012.1.33901208	TTGCCAAAGGTTTCGATAGTGCTGAAGGTTTGCAAACCAGCGGTTTACACGTTCAAGGCCAAAAGTACTTTTTGTTAAGAGC	Candida albicans
241695	SRS018313	SRR062012.2.6624102	TGCTCGCCACCTCTACTTACGTAGTTCTATACTTTTACTCTTCATACGACTATCCGCTTTTTCCCCAAATACACATGCCTAAAGGACTTATGCCCTGTCAG	Candida albicans
241695	SRS018313	SRR062012.2.6696366	GGTTGCTATTAAATCAAACCAACACTTGATAAGACTTCAAAGTATACTTTATAGTCAGTTTAAACCAATAATACTCTTGATAAATTCAACATCAAATTGAT	Candida albicans
241695	SRS018313	SRR062012.2.7271387	CATGTCATTCAACCATATATGGATGATATCAATAATGGACAATGTGTTGTGAAACCACAAACAACTTCTTTATTCACACTTGGTAAAAAAGATAAAATAAT	Candida albicans
241695	SRS018313	SRR062012.2.18189732	TAGAAATGTTTTCAAAGGTAACTGCTCTCAATTCAATATCATCTTCAGTTAAACCTTCAACAGAAGCAGAGTTTGCAATAAAAGGTTCCAATTGCTGAACG	Candida albicans
241695	SRS018313	SRR062012.2.29567683	GATACACCAGAAGTTTTAGTTGTGTTTGTGGTAGGAAGACAACCAAAACTAGAAACTGAAGCAGCTTTATTCAT	Candida albicans
241695	SRS018313	SRR062012.2.31618834	TGGAAATCAGGAACAAAGATTAATTTTGCCAACGAAGGTGATTATCAACCAGAATGTGGAGCAAGACAAACTATTCAATTTGTGATTGAAGAAAAACCAAA	Candida albicans
241695	SRS018313	SRR062012.2.32437924	AAGAAGAGGAAAATGATTTTGTTAATGTTGGTGATGATCACGATGATTATTTATTTAAAATATAAAATATAATACATTAGAAACCAATTAACTTTTGAATT	Candida albicans
241695	SRS018313	SRR062012.2.35978516	ATTTTTCTGTTCTGTCAGTGGTTATTTATTAACCGCAATGATCAATAGTATAACTCATGAATATTTAGGGATACGTGGTGTAACAGTTCTAGGATCAACAT	Candida albicans
241695	SRS018313	SRR062012.1.5202644	GTTGAAGTAGAATTTGTTCTTGTAGTAGTTCCACTAGTAGTTCCACTACTACTAGAGTTATTTCTATTCATTGACCAAGTAGTGAAATAATTATTATCATT	Candida albicans
241695	SRS018313	SRR062012.1.5488564	CATGAACACGAAGATGAACTTGAGACATCGAGTGAGGATGATGAAGATGAAGAAGAGTATATAGATCCTAATGATGAT	Candida albicans
241695	SRS018313	SRR062012.1.8156578	CAAAATTCAACACACAAGCGACGTTTCTGAAATCCACACCACGGGAAACACCATATTCTTTGTCTTGTTTGAATTTTGACTTTTTCGATTTTTTCGGTTTA	Candida albicans
241695	SRS018313	SRR062012.1.8435168	CCAAATACTGAAACAGAAGAGGGCAAACAATCTCAGTTGAATAATCAAAATAACAACATTAGTACCGTTCACAGCTCTAAGAAAAGTAATGAATCTTCCAC	Candida albicans
241695	SRS018313	SRR062012.1.26883762	TAGTAACTTCAACTGGACCATCCATTTTTTGATTGATTGATCTATTGAGGGAATTAAAAAAACAAGAAGAAAAAGTAAGATGGGATGAAATTTTTTTCCTT	Candida albicans
241695	SRS018313	SRR062012.1.27843904	GCACGTTTTGCCAATTCATCGGTCAACCTATCCACCTCTTTTCTGAATGACACAGTTTCTTTTGATTCAATTACTGAGTCTAATGACATTTCAAGTAGTGG	Candida albicans
241695	SRS018313	SRR062012.1.28669034	ATGTCCACCTTCGGATGGTCTAAATACTCTCATGAACAATTTGGTTTGAACAGATTTGGTGCTTCAGGTAAGGCTGCTGATTTGTACAAGTACTTTGAGTT	Candida albicans
241695	SRS018313	SRR062012.1.30354815	GAAACAACTAGAGACAATTTACTTGGAGTTTTATTTAATTCTGGTGAATTACTAATATTAGGTAGGAAAAATGTCCAACTTCTGAATTATGTTATAAGAAT	Candida albicans
241695	SRS018313	SRR062012.1.34543746	GAAAAAAAATATTATTATTATTATTATTCTGTTCTAGAAGCCGACATGCATAAATAAGTTTTCAACATATTCATCATCATCATTTACCACAAGTCAATTCA	Candida albicans
241695	SRS018313	SRR062012.1.35358536	TGCTTTCAAGTATTCAATCTTGTTGGTGACGTAATCTCTGATACCAGTCAAGTAAGCATATTGACAATCAGTGTCCAAGTTGACCTTGACAACACCATTCT	Candida albicans
241695	SRS018313	SRR062012.1.36101161	ATTACAAGTTCCGTCTTGATGAACTGGTAAATGAGAAACAAATTTGGTAGGATCGTCAAGTTTGTAAGCTTCAGCTAATTCAAAGCAAACACTCAAAGCTT	Candida albicans
241695	SRS018313	SRR062012.1.36507298	GGTATATTTGTATTGTTTCGTTCCGAGTTTATTGAAAAAAAAAACACAAATCTTCCTTGTCTCGTTTCAGGAAATACGAACAATATCGTTTATGGTGCAAA	Candida albicans
241695	SRS018313	SRR062012.2.2544715	TATGTACATATATATCTATACTAAACATCAATTGGCTATTTCTCTTAGCACATCACCACACAAATATAAACTTCCACAAACCACTATTGGTTTATTCTCTA	Candida albicans
241695	SRS018313	SRR062012.2.4521032	TCCAGTTTGTTTCGGATATAGGAATCCATTTGTAAAGTCAATATAATGGACTACTATTAATTAAACAATGTTGATATGAAAAATACAGGGTTCCTCTTTTG	Candida albicans
241695	SRS018313	SRR062012.2.5044697	AGATACTGATCCATAACCGGAACCAGAGCCAGCGCTAGAGCCAGAGCCAGAGCCAGAGTTGGCATTATCGTTGGCAGCAGCAGCAGATGAAACAGCAGGAC	Candida albicans
241695	SRS018313	SRR062012.2.6519808	GCCTATCATCAAATTCAAAATTGTACTCATAGTCCAGAAATAGCCTATGAAAAAAGCAGTTAGAATATTAGAATCTTAAAAAGGTGCTCTTTTCCATTTAT	Candida albicans
241695	SRS018313	SRR062012.2.7657975	TTGAATTTCTAATTATTATACATGCTAGAAAGAAAAGATGGAAAGAAAAACAAAAAAAAAGAGGACATTGCGGTAACAAGAACTAGAGAAAAAAATTT	Candida albicans
241695	SRS018313	SRR062012.2.9009667	GGGTTCAATGAGACATGTATTCTGGCCAAGATGTAAGGTCAATGGTACCATAACCACTGCTGACAACAAGGTGATTGAAATCAACAATGGATTAACAATGT	Candida albicans
241695	SRS018313	SRR062012.2.9995586	TCTCAAAGTAACTACACAGGTCCTTGTGTTGTATCACAATTGCAATGGGAACATATACTACCAGACTCAGTATCTACAAAGCTTGCAATAGTAGTAGATAA	Candida albicans
241695	SRS018313	SRR062012.2.14140119	TTCTTTGTCGAAATAAACTTTATAAACAGATTTCATACGTTTAAGTTCTTCTTGTTGTTCCGGACTTAATTCGTTCATTTCATCGTCATTGTCATCTTCGT	Candida albicans
241695	SRS018313	SRR062012.2.14768745	TGCCACCTGATCCAACGGACTCTTATGTTTCCAATGCTTTCGAAGCACTCAATAACACCAATAGTCGTCAAACAGGGTCTAATCTATTGTTTCATCGCCCT	Candida albicans
241695	SRS018313	SRR062012.2.24660319	CTTCTTGTCGCTGTCGTTGTCGTTCTTGATGTTGACGTTGATCACTTGCTTCCATTTCATTCATTAATAACCTTGGTAAAACATTATAAAATTCCCCATCA	Candida albicans
241695	SRS018313	SRR062012.2.24939056	TAGAATTGTTGAATTTTTAACCAAAATAGGAAAGAGGATATACTTGAAAAATAATTAGACTTCATAGGAATTACGATTAAGATTATCATTCAATACCAAGA	Candida albicans
241695	SRS018313	SRR062012.2.25771211	ACCATAAAGGAAGGGAAAATAAAAATGGGAGATTTAAGTAACAGAGATTCTTTCATTATTGTAGTAATAATTGTTTCCATTAACAATACTACTACTACTAC	Candida albicans
241695	SRS018313	SRR062012.2.25864599	TAGAATAAAAACTAATAAATATGAAGATCAACAGAAATTCAATAATCATCTTTTAGAAAAGTTAGCTTTATTAGAAAGTGATTATGAACGTGAAAGGAAAC	Candida albicans
241695	SRS018313	SRR062012.1.1656468	TGGAGTCCATATAGCTGATGTCACTCATTTTGTTAAACCAAACACTCCATTAGATCAAGAAGGTGCCTCTAGAGGAACTTCGGTATATTTGGTTGATAAAA	Candida albicans
241695	SRS018313	SRR062012.1.2898818	TTACTACTTGATGTCTACTTCCGAAGCCTTTGACAACTTCTGTAACGGTAGAAAACCACAACAACACACTGACAAGAGATCCTTGGAAGATTTCCTTGTGT	Candida albicans
241695	SRS018313	SRR062012.1.11500521	CAAGGACACTGCATCGTATTCTGGAGAGTATGACAATACTTCGGCAATTTTGCCTTTATGTGAACCAGTCGT	Candida albicans
241695	SRS018313	SRR062012.1.14167799	TTGGTTTTGTGTTATCCTTAATTCTGAAAGTTGGTTTTCTAAATCAGCAATTTCCTTCCAAGACGCTTCAAGCTGATTACTAAGATGAACATTGTCAGCTC	Candida albicans
241695	SRS018313	SRR062012.1.17290391	TTTTCTTGAAAGTGAAGGCCATACCACCACCAACAATCAACATATCAACCTTGTCCAACAAGTTGTCAATCAATTGAATCTTGTCAGAAACTTTAGCACCA	Candida albicans
241695	SRS018313	SRR062012.1.17509005	CAGAATCGATGATATTAAAGATGATTTGGATTATTATGTTGAGAATAATCAAGATGAGGATTATGTCGAATATGATGAATTTTACGATCAGTTAGAAGTGG	Candida albicans
241695	SRS018313	SRR062012.1.18258215	TAACAACAACAACAACAACAACAACTCTGTCCACTGATAACTAATATACTATTGTTAGTAATAGAATTGAGGTAATAACTTAGTCTTGCTTGCTTAGTGGT	Candida albicans
241695	SRS018313	SRR062012.1.22309542	TCCCCCACCTTTCATCTTTTAAAAGAAATTGCGTTAAAACAACCAATTTAATTCTTCAAATCCCACGAGTCTAATTTCTTTGCCAAGAAAAAAGTGAGTAT	Candida albicans
241695	SRS018313	SRR062012.1.25771211	CTTTCATTATTGTAGTAATAATTGTTTCCATTAACAATACTACTACTACTACTACTACTACTACTCTTTTGATGTTATCTTTGTTTTCAAATTGTTCAAAA	Candida albicans
241695	SRS018313	SRR062012.1.26691978	CTGAGACTCAGTGTGTGCTAGTTTGATTTTGAATCATAGTTGTAATTGGTAGTAATTGGCAATACAGTTCTTTTTTGTCTTGCAGAATGCAATATCTATAG	Candida albicans
241695	SRS018313	SRR062012.1.31960598	GATAAAAGGAACTAAAGAAACAACTCTGGAGTAAAAAAAAAAAGAAGAGAAATTTTAGAAAAAAAAAATAGAATAAAGCAAACTGAAATCCACAACAGTGA	Candida albicans
241695	SRS018313	SRR062012.1.32250233	TGTTCTTGTTAGAACCTAATGGTTGATGGAAATCAGAAGCAGCAAAATATCTAAATGTTGTACTCATATTGGGAAGTAGTAGTAGGAGGG	Candida albicans
241695	SRS018313	SRR062012.2.1505372	TATTGATCTTAAGTAACTACCCAATTTGGAGGGGTTCACGTGCAAATTCTCAGTGAAACCAACACTCATAGGCAAGCATGTACGATGGTACTTTCTATATT	Candida albicans
241695	SRS018313	SRR062012.2.3534988	AATTGGAAGAGGATTATCAATTGTGTTCACAAGGGAAAACTGCTTTGGAGATGTGTTTAAAAGAAAGAAATACGGATAATTTGCAATCATATTTCATAATC	Candida albicans
241695	SRS018313	SRR062012.2.8062109	AGCAAGTTGACGATGACAATAACGAAAATACCTCCCCTGCGGTAGATATGTTAACACAGAAATCACTATAAAAGAAAGTTTTCCGTGTAACTATATATAAG	Candida albicans
241695	SRS018313	SRR062012.2.10321964	ATTTGCTTTAAAAGCACCAAAGAATGATATTGAAAACCCATTAAACTCATTGACTAACGCAGATATTCTGTTAAGATCATCTGGATCATCACAATCGTCAT	Candida albicans
241695	SRS018313	SRR062012.2.15656720	CAAGATAAAGTTTTGCAGTTAATAAGAAACTACAACTCTGTCATCAGTAAAAATATTCTTTATATTCTTCACTAAAACACATCATTTTTGTACATTACTCG	Candida albicans
241695	SRS018313	SRR062012.2.21414994	AGAGACCACCACAGAACTGAAACCAGAGGATCAACCAATGGAAGATGCTGCAAAGTTGACTGAAGAAGAATTGAAAGAAATTGAAGAACTAAATAAAAGTT	Candida albicans
241695	SRS018313	SRR062012.2.21861533	ATATACTTAGAATCAATATACTGCTAATGATAGTAGTTGAATCTTTCTCCCTTTGACATTATGGATAATTA	Candida albicans
241695	SRS018313	SRR062012.2.24461150	AGTCTTGAATTAAATTATTTCAATATTTTGGTCTTTGGGTGTTTTATCTTGTTCCTCCGACTCCCGGGGTTCCAATTGATTAGTACTGTTGTTGTTGTGGC	Candida albicans
241695	SRS018313	SRR062012.2.27990609	ATTTTATGAGATATTATTATCTTCGATATTTACAAAATCCTAATGATGAATTTATTGATATTACTCAAGAAGCTTATAATTTTTGTAAAGAAAATTTCCCC	Candida albicans
241695	SRS018313	SRR062012.2.29546766	TTTAACTTGAGCCATGGAGATCTTTCTATCATCCAAATCGTAGACAATGTAAGCTGATCTCATGAAGTTGTCACCAAGAATATTATCTTCACTTTCACGAA	Candida albicans
241695	SRS018313	SRR062012.2.30366714	TTGAATCTTGGTTGGATAACACCACATTTGTTTAATCTACCGTTTAATTGAACAACAATCTTACCTGATCTGTGATCGTCAATGTA	Candida albicans
241695	SRS018313	SRR062012.2.34942069	ATACTAAAGTTCCAGGTGGATCTTCTGGTGGCTCTGCTGCGTCCGTGGCTGGGAAAATGTGTTCATTCAGCATTGGAACTGATACTGGAGGATCAGTGCGG	Candida albicans
241695	SRS018313	SRR062012.2.36125762	TATCCAAATCAGCAAGTAAATCCGCCAAATTCTGTAACTCTTCAATAATTGAGTCGCTAAAATCAGATAATTCACCTAATACGTGTATCTGTTTGATGTAC	Candida albicans
241695	SRS018313	SRR062012.2.38742233	TTGATGAATACGAACTAATAATGATTTTGAATCTTTTGAAATTGATTGAACGCATCAGTCGAGTTAATAAAGTATTTATTGGTTGTTATGATGGATTCACT	Candida albicans
241695	SRS018313	SRR062012.1.10536	GAAAATACATTGCGATGGGCAGTTGTCGGTGTATCCAACATCATATCACTCAAATGGTCCAATAAGTTATTTTTTCCTAAAACAACATGGAAACTGAAATC	Candida albicans
241695	SRS018313	SRR062012.1.6892163	GTACACAAAGTCTGTTTGAGCGATTTAGAATGGATAGAATGGAATATTAAACGGCAATATGTGCTGGTTTTAATCGTATTTACTAATTAGTTTCTTGCTGA	Candida albicans
241695	SRS018313	SRR062012.1.10529647	GAGACTTTTGCTTGGATTGGAACGATTTGATTTCAGACAAGTTGGGCACTTTCAAAGTCTCGCTGTTTTCTTGAATTGCTCCAACAATGGATTGATTTTCC	Candida albicans
241695	SRS018313	SRR062012.1.27181370	GAGATCTTTTTCGTTCAAAAGTCAAGTACAACGATAGTAACTGAAATGATGAGAGTTCTAGAATCTCTTCCTTTGTCAATGTACGATATATTTCTGTGTAT	Candida albicans
241695	SRS018313	SRR062012.1.31579630	TACACAGAATATCAATTTATCAATCAAAAGAGCCATCATTCGTCTCCTTCCCCCCTTTCTGTTAGAGTTGTTTATTTTGAGATCAGTGTAATTCCAATATG	Candida albicans
241695	SRS018313	SRR062012.1.35718983	AAAAGGCTTCAATTCGCTATAATCGTCAAACATGGACTTATATACCATCTCTCCAGTAAAGAAAACTTGTTCCTTGTTCAAAGTAAACAATTTTTCATTGT	Candida albicans
241695	SRS018313	SRR062012.2.2373826	AAATAGGAATGACTTAAGACAAGAACGATTACTAATGAAATTATTTATCCTTATTGCATATCTCCTGAGAATTGTTGTATCGGCAATCAAAGTAAATTAAG	Candida albicans
241695	SRS018313	SRR062012.2.3654794	CCTAATTGCTCAACAAGTTCTATTTGATGCTCACTATTCAATGCTCGGGCATAAGAGATGTTTTCAAGACAAGTGTCAGCATCCACACCATACCTTTCTGC	Candida albicans
241695	SRS018313	SRR062012.2.4251931	ATTTCACTTCAAGAGTTATTGAAATTGAAGATGATGAATATTTATTTAGAGTTTATTCATTTGATCCATTTATTTTTGCTTTATCAAAAATTTTAACCTTT	Candida albicans
241695	SRS018313	SRR062012.2.4329751	AAATGTTACAATCTGGCGGAGACACCTTCTTTTGGAGAGATTTGACGTACCAAGTGAAAATCAAATCAGAAGATAGAGTTATTCTTGATCACGTAAGCGG	Candida albicans
241695	SRS018313	SRR062012.2.5834853	TTGGCAATTTGTTTACGGTGCAGACCGATTTGGTAAACTCGTTGGTCACAGAAGGTCAATTGGCCAATATGAAGCCATACACGGTGAGACAATACATTACC	Candida albicans
241695	SRS018313	SRR062012.2.6918697	TGTTGATGCAGTTTGATGTCTTTTGCTTTTACTGTGTTGGGTAATATAAAAGATTTTGGTTTCCTAGTCAAAAACAGTTGGCAGAGAATAAAATGGGTTGG	Candida albicans
241695	SRS018313	SRR062012.2.9404057	ACTTTTTTATGTAAGACACCATAATATTTGCCATCTTTGATCAAAACAATCACTCTATTCCCGATTCTATCGAAAATCAAATGAG	Candida albicans
241695	SRS018313	SRR062012.2.12929477	TCGTTTAAAATCTAAAAATGTGATTTCACCAGTTTTTTCAATGTCAAGTTTTTTGAACAATGCCTCATAGTCGTTTGGTTTAGCCGGTATGTTCACGCTGT	Candida albicans
241695	SRS018313	SRR062012.2.36982968	TCCACAGAAGATAATAAGGAAGCAATTCGATTGTTAGAAGATATTCTCCTAGATCTGAATACAGAACCCAGTGATGCTATATTATCAATTAGAAACTTTTT	Candida albicans
241695	SRS018313	SRR062012.2.38063816	TGATCTAACCTCCAATCCTGATTGTAAAAAACAAAAAAGCCATAGAAATCAAATTTGATCGATAGCGTGTATAAAACATTAGTATTGAAAAATGGTAGTTG	Candida albicans
241695	SRS018313	SRR062012.1.145416	GAGAACATAGTTGAAGCTCTTAATGCAGACCAATCTGCATTAGCAATATAAGTATAACCTGCCTCATCTAATTTACCTAATAATTCATTCCAAAGTTGTA	Candida albicans
241695	SRS018313	SRR062012.1.1112000	GGAACTTCTCAGGATCACTTTCTAGAACCTGAAACACGTCATTTATCAAAGCTGGCTGAAATCTTCTATATACAATCAGACCATAAATTGCAGTTGCAACA	Candida albicans
241695	SRS018313	SRR062012.1.6113031	TATACTTTTTTTTTTATTAATTCGATATAGATTTATTCAATTACAAAATGCTTACTGCTTCGCTTTACAAACAATTACCGGTGTTAACCACCACAGCTACT	Candida albicans
241695	SRS018313	SRR062012.1.8062109	CTAGTGAGTCCATATTGATACGTGAAGGTGTGGTAGAGTCAGAGCAAGTTGACGATGACAATAACGAAAATACCTCCCCTGCGGTAGATATGTTAACACAG	Candida albicans
241695	SRS018313	SRR062012.1.11264838	AAAGTGATTTATAATTTGCCCTTTTTAGTGTTGAGGACTTTCCACATAATTAAAAGGACATACATGGTTCAAGGAAGGTTCCTGCACCCCTTTTTTTATTT	Candida albicans
241695	SRS018313	SRR062012.1.30854893	AGTTTTAACTCAACGCATATAATATATTAATCAAGTATATAAATCTATCAACTTCTTTTTTCGAACAATATCTTGGATAGCTATTTCTCGTTTTTTTTTAT	Candida albicans
241695	SRS018313	SRR062012.1.33858711	ATTCCCATAAAAAGCAATTGCATTAAAGCTTCACTTAACTGATTCACTTGTTTAAGTGGTTTACTAAAATAATCGTCAATTCCATTAAATTTATTGATTTC	Candida albicans
241695	SRS018313	SRR062012.1.34010856	CAATCACTTGCTTTTGCGAAGTCAAGGAGGAAGACATTTCAATCAAGTTGAGAGCAAGAGCAATCA	Candida albicans
241695	SRS018313	SRR062012.1.36447674	ATATTGGTGCATTACCAGCATTTTTGAATTTCAATACCAAGGATAAACCTTTGGTTCATTGTCTTAAGATTGCCAATGTTAGTCAAGTTTTTGTTGATCCA	Candida albicans
241695	SRS018313	SRR062012.1.36982968	ATTTTATTGATTTTAGCAAAGACAGTATTAACAGTCAGTTGACAATCATTTCGGTGCTTGCCATTTTTTGGAGAATTTTGAGTACATCGTCCACAGAAGAT	Candida albicans
241695	SRS018313	SRR062012.2.6353751	TTTTTGCTGGAGAACATTCACTGATGTATATAGGAGCCATACCAGAACACCCACCAACACCCAAACCAGTGATTACTCTTCCGGCATATATTGATGCCAAC	Candida albicans
241695	SRS018313	SRR062012.2.7526210	GTAGAAAGATCAAGAAAGAATCCGATGACTTGAGTAAATTTTACGAACATGAAGAAGATAGTAAAGAAGAACAATCGAGTGATGACTCCAGTGAAGGTGAA	Candida albicans
241695	SRS018313	SRR062012.2.11401163	CAAGGTTCCAGTTGCCTTGGGTAACTCTGGTGAATTGACAGCTACTGTTGCTGAATGGATTAGAAAGATTCAATATGGTGAAGAAGAGTTCAAGAATTGGT	Candida albicans
241695	SRS018313	SRR062012.2.14543371	AATCAAATTGAAGCTTTTGTAGTGGGTTAAATTGATTGGTAGCACGTTGCTTTAATCCTTTTTGCATCATTTTTTCAATTGTTGACATTTGTGCCTAATTG	Candida albicans
241695	SRS018313	SRR062012.2.18474519	TGATAATTGAAAAAAAGATCAACATATACTTTATTCAAACAATAATAACAGATTTCTTAAATAGGGCAAATTCAAATTGATTGCATTGGAAGGAGAAATTG	Candida albicans
241695	SRS018313	SRR062012.2.22211873	AACAAGAATGAAAGAGCTTATGAGGCTTATGCCAAAAAGGAAAATGAAGCTGTTCGTAACTGTACTTTGCGTGGGTTGTTAGATTTTGAATTTGAATCTTC	Candida albicans
241695	SRS018313	SRR062012.2.24436086	TTCTATCAATTGGAATGCATGACCATGCAAGTGGAATGGATGTTTACCGGTATCCAAATTGTTCAATACAATATCAACAACATCGCCCCCTTGTAACACAA	Candida albicans
241695	SRS018313	SRR062012.2.26990282	CAACCATAATTTATTCTACATGGATTTTAAATAATTAAGTTTATCATTTCATCACACACACTTTATATATAATTATACAATTTCTATATTCAAATATTATT	Candida albicans
241695	SRS018313	SRR062012.2.35346841	TGAAGGCTTCACTCATTTGTTTATAGGCAGCAGAATTGTCCATTGGTGTCACAGGGATATCTCCACAATCAATTATTCTAGCCCATGATTGATAAGGATCA	Candida albicans
241695	SRS018313	SRR062012.2.36101161	AACTTGGTTGGCACCTTCAACGTCACCACCTAAGGCGGCATAATGTTGCAATCCATTACAAGTTCCGTCTTGATGAACTGGTAAATGAGAAACAAATTTGG	Candida albicans
241695	SRS018313	SRR062012.1.297376	ATAATAAAAACTCTTTGAAACATACGATATGTTATTCTTTTCATAACTGGAATATTTTTGCTTTTTTTTAACATTATGAACAATTGAAAAAAAAAGGAAAT	Candida albicans
241695	SRS018313	SRR062012.1.4451215	GACAAAGTATTGATCATGAACGATTGACTGTAGCCTGTTTTTTAGTGACAACAGAGACTTTTTCAAATCTTTATTTATTTCATTTATATCATTATTTATAT	Candida albicans
241695	SRS018313	SRR062012.1.10321964	TTTAAAAGCACCAAAGAATGATATTGAAAACCCATTAAACTCATTGACTAACGCAGATATTCTGTTAAGATCATCTGGATCATCACAATCGTCATTACAAT	Candida albicans
241695	SRS018313	SRR062012.1.10993975	TGAAAAACCAAATGCATTAAGAGAAAGTTTGCAATACTATGACTGTCTGACCGCTATTTTTGTATATTATTGAAATTAAAATTAAAATTAAATAAAATAAA	Candida albicans
241695	SRS018313	SRR062012.1.12481062	ATCTATTGGTCCACAATGCTCTAAAATTGAACTCATTGTTTTAAAATCAGATGAAAAAGCCACCTTTTCAAATGATGATTGCGACGATGATTGCAAAAAGA	Candida albicans
241695	SRS018313	SRR062012.1.18899269	CATTTGGATCAGTAATTAATTTATTTACCGTTGGTGTGTCTATCTTTATATTGATTTTCATTTGGTATCCCTTTCGTCGTAATTGATTCGTTTTGTAACGC	Candida albicans
241695	SRS018313	SRR062012.1.29943044	TTGGAAGCTAACTGAATTGGCAATTATAAGATTGACTGATTTTTGTGTAGCAAGAATATCAGAACGGGAACTTAGTTTCAATCCTGATCTTCTAATTTCAC	Candida albicans
241695	SRS018313	SRR062012.2.273703	CAGATTTAGCATCGATTATTTCCTCAAAGAAAATCTTTGAGTACAGAAGACCTGTAATTATGAAACGTCGTACTAGAAGAAGAGGAAGAAGAACTTTAAAA	Candida albicans
241695	SRS018313	SRR062012.2.554202	TGTATATGTCCGTATCTTTACAATATATTGATCTAGGGTTGCTATAGAAGGATATTCAAAACAAGAGTACTTATGGCTTGTTTTAGGCAATTAATGTTCTC	Candida albicans
241695	SRS018313	SRR062012.2.873322	GGGCAAGGGATGAATGTTGCTTAGGTCGACAAAAAATGTAAACAAAAGGCAACAACTTGCATAATTGCGCATAAGAGTCTGCAAGTCGTGGCTATT	Candida albicans
241695	SRS018313	SRR062012.2.10526784	GCAGTTCTATTTGAAGATAACACTTCCTTATTCTCTTGTTCGTATTTTCTTTTGGCAGATTGATTAAACCAAATCATATAACTCTTTACTATTGGTGCAAG	Candida albicans
241695	SRS018313	SRR062012.2.11190673	TTTATGTTGGTCTAATCATATACATATATAAATATCTAGCTTGATGCCAAACTTTTCTTTTGCTTCAACTTCTTTTCAACTTCAGCAAATACTCGAATTGA	Candida albicans
241695	SRS018313	SRR062012.2.15662256	TATGTTCCATTCAGCCTCACATCAAAAAAAATCCACTGGTCGTGTAGGGGCAACTTGGTTGTAAATCAAATAAATGATGGAATTCCTGTCTCCTTCAACTT	Candida albicans
241695	SRS018313	SRR062012.2.17799916	GAGCTCAGTAATTACATTAGCAATTACATTAGCAATTTCATTAGCAATTTCAATTATTCCTTTTGCCAAGGATACTTTTCTTTGCTGCAAATCCGACAACA	Candida albicans
241695	SRS018313	SRR062012.2.20339475	TATATCACGCGTTGATTTTATTTCTGTGAGACTGGAAAATTTGACATGCTCTGTCATTTCTCATCCT	Candida albicans
241695	SRS018313	SRR062012.2.24634582	TTGATTTCAAACTAGAAATTTTTTTCAGAATAACCGATAGATCAAGACCATGATATTTTTCATTAGCTTTATGAGAACGAAGTTTTTGTAATGACTCTTCA	Candida albicans
241695	SRS018313	SRR062012.2.26047567	GTTATCTAAAGGGTTATCTTCATTTGCTGAAGATCTATTGAAGAATGATGGCAACTCATTCATTGGAATGATGGAAGCACTTTCTGAGTCTAGAACTGCCC	Candida albicans
241695	SRS018313	SRR062012.2.29543689	GAAATACATAAATAGAAATCCCAATAGGACCACTACAAGGGGAAAAGGTAGAGTAACCAAAACTCGTTAACAATATTGTATTTTATTGTATGTATGTATTA	Candida albicans
241695	SRS018313	SRR062012.2.29669253	ATCGACGGGAAGGATGATTTCACGGAATTTGCTAAAGAATTTGAATACAGCCAAGTTTTATTGATGAGAAGCTGGTTAGTTCCCAACTATGAGATTTTTAA	Candida albicans
241695	SRS018313	SRR062012.2.37121533	GAGGTGACATACGAAGTTATAACTGTTTCATCAGTACCAGCAGTTGGAACAGTGGTGCAGAATGTAGATGGAACTGAAATGGTAGTAGGAGTGGTAACACT	Candida albicans
241695	SRS018313	SRR062012.2.37491347	CGAAAGGCGTGTTCATCTGTTCAAAATTTCGTGTGTACTAATTCTTCCTTCTTCATCATCTCCCTTCTTGCTTTGTACAAGATATCTCTTTCTTAGTTTTT	Candida albicans
241695	SRS018313	SRR062012.1.5520029	ATTCTTTCTTAGACTAACAACTTATATTTAACTCATTATACATCTTTGGTTATATTTTCTCTATCATATGCGTCTAGTCTTACGTACTTCATTTTTTTCCC	Candida albicans
241695	SRS018313	SRR062012.1.7075583	TAAGGAATTACAATGGTATGAAGATGTGGAAAAGGATTTAAACACGTTTCAAATTGGTTGTGATTACAGAATTGCATACTCTGATGGTGCTGTCAATGAGA	Candida albicans
241695	SRS018313	SRR062012.1.10697542	TATTTTTATTTGTAACGCAACACGCAACCCTAGAATCAAAAACAATAGGGATTGAAATTATTCAAATAGGTAGAATCCCATTATTTTGCTTTGCTGCATAC	Candida albicans
241695	SRS018313	SRR062012.1.11082505	TATTACGGTGGAGAATTGTTTTGTTTCCGGTGGACCTTATGCTCAATGTCCTTATCAGGAAACTGTGACTACAGATAAATTTGTCCGTATGATTGCTCCTA	Candida albicans
241695	SRS018313	SRR062012.1.14110150	ACTTAAACATCTCCGCAATATTTTTTGTACGACTGTTATACTACTACATTTGCAATCAGCTAATTTATCTGTGTGTATTTAACAAAGCCAACCAAGGGTGT	Candida albicans
241695	SRS018313	SRR062012.1.16206209	TTACCTTCATCAGTTATGACATCACCACAATAAACAACTAATCCGTTTCTTGGAACACTGTTATACAACTTTAATTTTTGTTGTGTAGAAGTAATTGCTGA	Candida albicans
241695	SRS018313	SRR062012.1.26825146	TATAATATGGTAATACTTTTTTGCTAAATAGTATCATTATATGTGTATTTTCTCTCGATTCCAATCAATGTGTATATACAATTATATATTAATAGGATTAA	Candida albicans
241695	SRS018313	SRR062012.1.33423154	GCCATTTTCATCATCTTCATAAGTGAAACTTGTTGAACTTGCTGCTGGTAAGTAAATACAATTATTAGTGTTAGACACGTAGATTTTACAAAACTTTGATT	Candida albicans
241695	SRS018313	SRR062012.1.37792774	TCATTATATATGTCTTCTTCGAACTTCTCTCTGTTTTCGGGACTCATGCTTTCTTTAACTAGTTCTCTACGTTTCAATTCTGC	Candida albicans
241695	SRS018313	SRR062012.2.1363272	TAATGTTGCAATATTACTAAGTAATTAAATCTCATCATGGTAAATTTTTTTTTCGTTTATTTGTGACTTGTCTTATAAATATAATTGATAATTTCGTCATA	Candida albicans
241695	SRS018313	SRR062012.2.3566386	ATAGTAAGCGATCAATCGCCATAAACAAAGTTGTTGAAAAGTATTTGAATGACAATAGACAAGATTTTACAGAATTAAATACCAAACAAATATTGAGTAAC	Candida albicans
241695	SRS018313	SRR062012.2.8547080	TTTTGTCCCATTTGACAGAGTCCATCTTGTTGACAGCAACAATCAATTGTTTGACACCCAAAGTGTAAGCCAACAAAGCGTGTTCTCTGGTTTGACCATCC	Candida albicans
241695	SRS018313	SRR062012.2.11767250	GGAATTAGATTGGTAATAAGATAACTTACTCTCATCTTTACTTGTTGACAATCAATTATTCTGAAACCGTAATTGAAAGAAACAAATCAGCATCTTAGCAA	Candida albicans
241695	SRS018313	SRR062012.2.12368692	GTGGTTGATTTATAATGAGTTTGTTTTAACTTCCAAAAATTACATAAGAACTGTTACTGTGGTTAAGCCAGAATGGTTAGTGGAAATAGCACCAAAATATT	Candida albicans
241695	SRS018313	SRR062012.2.13338138	GATCAACCCAATTTTTATTCCATTTTTTGCCATTAATCTTTAATGATTGAACATAAATATTCTTTTCTGATAAATTATTAGCTTTTACTTTGAATTGAGCA	Candida albicans
241695	SRS018313	SRR062012.2.20362608	CTTTAATTTGTTACTTGCTGTGTCGAGATTCAAATCATCACCAGCTTCTAAGTAAAGGTCGTTGATGGCCTTGA	Candida albicans
241695	SRS018313	SRR062012.2.26065959	AGAGATAGCATGTTTATAAGCTTCATTAGAAATATCAATTACATCAATGTTTTCAACCAACGTGACTTTTGAATGGAATGTTGCAATGTATTCCTTGTTTT	Candida albicans
241695	SRS018313	SRR062012.2.29943044	ACAACCTTGAGCAATAGTGTTTTGGAAGCTAACTGAATTGGCAATTATAAGATTGACTGATTTTTGTGTAGCAAGAATATCAGAACGGGAACTTAGTTTCA	Candida albicans
241695	SRS018313	SRR062012.2.30354815	ATAGTATTGCAACAATGGACACCCAATTGTGAAACAACTAGAGACAATTTACTTGGAGTTTTATTTAATTCTGGTGAATTACTAATATTAGGTAGGAAAAA	Candida albicans
241695	SRS018313	SRR062012.2.33072744	GAGGAGCTGACAACTTCACTAGAAGAACTAACAACCTCACTTGAGGAACTGGTGGCTTCACTTGAGGAGCTAATGCATTCACTTGAGCTACTAACAACTTC	Candida albicans
241695	SRS018313	SRR062012.1.4066795	CCTAATTTACAGAATGAAAAGTCAATGATTGAAATAAATGACCGAACTACGGTTAAGCAACTCAAGCAATTAATAATAGCTAAGAATGACGAAGGTTCTGT	Candida albicans
241695	SRS018313	SRR062012.1.6263074	GAAAAGCAAGAACTAATTGATGTGTATTACTATTACTACACATATATGTTTTTTAGTCAAAGCTACTAATTT	Candida albicans
241695	SRS018313	SRR062012.1.13067785	CGTTGTTGTTCAATTGGTCACTTACAATAATCCCCACTAACACTCGATATACACCAAGAACTAGATTGTTTGTCTGTTTTAAAAGATTGTATGCGAAAACA	Candida albicans
241695	SRS018313	SRR062012.1.13257867	ATTGTGCGACCACCTCTGAGAGTAAGTAAATGGATGAAGATACCTGTGTTAACTGAGATCAGTGGTAAAATTCTTCAACGTGGAGTACAAGGTGAAACTGC	Candida albicans
241695	SRS018313	SRR062012.1.13398793	TGTTTATTTGATTCAACAAGACCTAAGAAGGATACCAACACCAATACCAACACCAATACCAATACCAATAATGATGCCAATAACAATACCAATGTCAATTC	Candida albicans
241695	SRS018313	SRR062012.1.19672810	ATTGCCGCAACTTTTTTTTTTATAGCCGAGTGGTTTTACATAAAAATTATTCAAAAAAAATTCGGATAATTCAAATTAGCTT	Candida albicans
241695	SRS018313	SRR062012.1.21801281	CGGCATTACAGAATTTATTACAATGTGAGAGTAACGTCTCCGTGAATTATTTACAATTATATGATAATGACAACTATTTCAAGTTGTTGAGAATATT	Candida albicans
241695	SRS018313	SRR062012.1.26065959	TAGAAATATCAATTACATCAATGTTTTCAACCAACGTGACTTTTGAATGGAATGTTGCAATGTATTCCTTGTTTTCATTGAACAGAACACAATATTGTCCT	Candida albicans
241695	SRS018313	SRR062012.1.35216206	TAGCAATTATCATTACTACACCTTTTGAAATTGATATGAAATCTGATTGAGATTTATCAAATGATATTAATGGTAATAATCGATTAGGATTAATTGCCAAT	Candida albicans
241695	SRS018313	SRR062012.2.20657124	CACTCAACAATTAAACCTACCGATAAGAAGAAACAATAGTATTTTATTTCCTTTTTTCTTTTTGTCATTTG	Candida albicans
241695	SRS018313	SRR062012.2.21560438	TATTTGATGAAAATTTACACGAATTTTGGCTAGATCATTTATTTGTTTGTGAATATTGTTTCAAGTACACTTCCAATGAGACAATTTTGAATCAACATGTA	Candida albicans
241695	SRS018313	SRR062012.2.24947044	ATCCGACTACAGAGGAGAAACTGAAATAAATATAATAGTTTGATCATTATCTAGTATACAAATCATATATATTTATAAGAAGGTTTTTATTTACTTCTTGA	Candida albicans
241695	SRS018313	SRR062012.2.29494174	GTGTTATTTCTATGCTAGTCAAGTTATTATTGCTATTAAGAAATCATCCACATTATCCTCTACAGGGGAACAGGAACTAGCCAGTTATTTATATTAATTTG	Candida albicans
241695	SRS018313	SRR062012.2.32565434	CATTAAATTCACCACAGAAGTAAATTGTCCAATCAGATTGATCACCCCAACCACCTTTAATGGTAGTTTGACCAATATATCCATTGTTGTTTTTCGTTTTA	Candida albicans
241695	SRS018313	SRR062012.1.17609191	TATATTTGAAATATCCATCAGCGGCAATATGATTGAGGAACATGGACTTGAATGGGAAGAAGCAACAACGTCAATGAATCAGAAACAACATAGATTCAGGA	Candida albicans
241695	SRS018313	SRR062012.1.22417415	AATACCATAAATAAATTGAATGGTTATAAACGTGATACATTAAATACTACTTATCAAAAAGTATCTAAAGATTTTGGTGCCATTTTTGCAGATTTATTACC	Candida albicans
241695	SRS018313	SRR062012.1.24939056	TTTTAACCAAAATAGGAAAGAGGATATACTTGAAAAATAATTAGACTTCATAGGAATTACGATTAAGATTATCATTCAATACCAAGAAAAGGGGAGAATTG	Candida albicans
241695	SRS018313	SRR062012.1.38523007	AGATTTCAAATGCATTAGGGAAAAAAGAGTTGTTCAAATTTGAAGATGTGACTTATAACCCTTCTAATAAAACAACAAAAGAAATTCTTGATGTTTTGGCC	Candida albicans
241695	SRS018313	SRR062012.2.28689115	AATCAAGTTTTACAAATACTGTGCTCGGGAAAATATTGATTCAGTTACTGTCACGAAACATAAAAAAGCAAGACCGGTTTTAAAAACAATAGCTAATGTCG	Candida albicans
241695	SRS018313	SRR062012.2.36971043	ATTACCAATTGAATGACAAAAATAGAACAGTAAGTAATAACTAAAAAAAAGAAAGAAAGAAAGCAAATATTGGCGAAAGTTGGCGAAAGTTGGCGAAAATA	Candida albicans
241695	SRS018313	SRR062012.2.37480667	AATTCTTGCTTTTCTTTGAATGACCCAATAGAAAATAAAATGTTTTTCTTTGGTAATTTGAATCCAGTGGAAATTAATGATTTCAAATAAGCTTCGTATTT	Candida albicans
241695	SRS018313	SRR062012.1.12255165	TTCCTTTTGGGTGCTAAGTTCACTTTCAATTCCTTCAAGAATTTCTTTGTTGGACTCCTTATTTTCCTCTAATTCTTTTTCGATTGCATCTGCTTCTGCTT	Candida albicans
241695	SRS018313	SRR062012.1.13166578	CAGTGGTGAAATTTAATAAGAACGAATGTGGGATATTAAGAATCAATTCTCCTTTCTTCAATGGTTCAACTGCATAGATACCTCTACCTGACGATCTCACA	Candida albicans
241695	SRS018313	SRR062012.1.24382056	AACCGTATCGATAAATTCAATAAATTTGGTGATATAATTAAGATAATATAATGTAATTAAAGGTTGAGTCCAAGCTTTAATATCACAAATGGTATAAAATA	Candida albicans
241695	SRS018313	SRR062012.2.8216051	TTAAGTAGGAATTATAATGGTCTAGCCAGTGAGAATCTTCCCATGATTCGCATTTGCTGGAACACCGAAATCCAACAAGGTGACATACAAAAATAAGTCTA	Candida albicans
241695	SRS018313	SRR062012.2.20286003	AATAAGGAAGAGTTTGCTAATATTACAAAGTTGGCCAATGAACCTCATGAAGATCATATTATATCCAAGGCAAAGAATTTGGGATTAGTTACTATTAATGA	Candida albicans
241695	SRS018313	SRR062012.2.34010856	CTTGCTTTTGCGAAGTCAAGGAGGAAGACATTTCAATCAAGTTGAGAGCAAGAGCAATCAGATAAA	Candida albicans
241695	SRS018313	SRR062012.2.34663207	AAATATTTTCATGATATGGTGGTTCCCAAGAATAAAATTTGATCACTTTTAAATTCGTTAAAGCTTCTTTAATATAATTAACTCTTGAATCAGTATAAAAA	Candida albicans
241695	SRS018313	SRR062012.2.35718983	ACTTTATCCCAAGTGATTGTTTTCAAAACTTTGGGATCGTAAATGGTCGACCACTCGGAAAAGTCGTGTAACGCGTAAGCTAGCTCTTTAAAAGGCTTCAA	Candida albicans
241695	SRS018313	SRR062012.1.6918697	AACTTGATTTGCAATTTTATTAGTGGCAGTGATACTACATTCTCAACTAATATTGGTGATAGATGTTAAGTGTGTTTATCCCTTTTAGTTATTAATGTCCT	Candida albicans
241695	SRS018313	SRR062012.1.7460537	ATCCAAGTCAACCATGTCATCCATCATCTCATTTATAATCCCGGCCTTCATAAGCTCTTTTGATAATTCTTGCATAGTATGCAGTACTGCCCCAATATGAA	Candida albicans
241695	SRS018313	SRR062012.1.8315116	ATAATCTCTTTTTCTTGACCTTGAAATCCATCAACTGTATTGAAATCGATTTCGTCCAAAATTGGTTTCCCGTATTTTCTAACAAAGACTTCTTTGATTTT	Candida albicans
241695	SRS018313	SRR062012.1.15656720	TAAAGTTTTGCAGTTAATAAGAAACTACAACTCTGTCATCAGTAAAAATATTCTTTATATTCTTCACTAAAACACATCATTTTTGTACATTACTCGTTTCC	Candida albicans
241695	SRS018313	SRR062012.1.21769161	TCCAGAAACATGGGTTAGCATCGCCGAAGCCATGATTTCGTTAGGGAACTTGTATGAAGTTGATAGTAAAGAACAAGAAGATTTGTATTTGGAAGCAGAAA	Candida albicans
[truncated: 89,025 more rows]
[truncated: 1 more columns]
