# Supplementary material for: The gut mycobiome of the Human Microbiome Project healthy cohort
Source: Microbiome. 2017 Nov 25;5:153. doi: 10.1186/s40168-017-0373-4 (PMC5702186; doi:10.1186/s40168-017-0373-4)
Supplement: Supplementary file 6 — ITS2 and 18S gene HMP study primers. Description – Table S6: ITS2 sequencing and index primers used in this study. Table S7: 18S sequencing primers used in this study. (XLSX 24 kb) [file 40168_2017_373_MOESM6_ESM.xlsx]

## Sheet: Table S6 - ITS2 primers
Primer name	Sequence
ITS3	AATGATACGGCGACCACCGAGATCTACACGGGCATCGATGAAGAACGCAGC
ITS4	CAAGCAGAAGACGGCATACGAGATNNNNNNNNNNNNCGTCCTCCGCTTATTGATATGC
ITS Read 1 sequencing primer	TTGGTCATTTAGAGGAAGTAAAAGTCGTAACAAGGTTTCC
ITS Read 2 sequencing primer	CGTTCTTCATCGATGCVAGARCCAAGAGATC
ITS Index sequencing primer	TCTCGCATCGATGAAGAACGCAGCCG
Color key for ITS2 primers
Illumina adapters for binding flow cell
Barcode
Linker
ITS2 targeting region

## Sheet: Table S7 - 18S primers
Primer Name	Sequence
Euk1152F	AATGATACGGCGACCACCGAGATCTACACTCTTTCCCTACACGACGCTCTTCCGATCTNNNNTTTGAAACTTRAAGRAATTGACGGA
Euk1428R	CAAGCAGAAGACGGCATACGAGATGTGACTGGAGTTCAGACGTGTGCTCTTCCGATCTNNNNTTGGRCATMACDGACCTGYTAT
Standard Illumina Read 1 Sequencing Primer	ACACTCTTTCCCTACACGACGCTCTTCCGATCT
Standard Illumina Read 2 Sequencing Primer	GTGACTGGAGTTCAGACGTGTGCTCTTCCGATCT
Color key for 18S primers
Illumina adapters for binding flow cell
Illumina sequencing primer target
Barcode
Linker
18S targeting region
