# Supplementary material for: The gut mycobiome of the Human Microbiome Project healthy cohort
Source: Microbiome. 2017 Nov 25;5:153. doi: 10.1186/s40168-017-0373-4 (PMC5702186; doi:10.1186/s40168-017-0373-4)
Supplement: Supplementary file 8 — SparCC correlations and p-values. Description – Table S8: ITS2 vs ITS2 correlations. Table S9: ITS2 vs ITS2 p-values. Table S10: ITS2 vs ITS2 FDR-adjusted p-values. Table S11: ITS2 vs 16S correlations. Table S12: ITS2 vs 16S p-values. Table S13: ITS2 vs 16S FDR-adjusted p-values. (XLSX 282 kb) [file 40168_2017_373_MOESM8_ESM.xlsx]

## Sheet: Table S8 ITS2 v ITS2 corr
	Ascomycota sp.1	Cladosporium	Mycosphaerella	Ramularia	Eupenidiella	Aureobasidium	Dothideomycetes sp.	Phaeosphaeria	Alternaria	Bipolaris	Curvularia	Pleosporaceae sp.	Epicoccum	Aspergillus	Neosartorya	Penicillium	Eurotiales sp.	Talaromyces	Thermomyces	Eurotiomycetes sp.	Erysiphe	Botrytis	Candida.1	Debaryomyces	Kurtzmaniella	Yamadazyma	Galactomyces	Yarrowia	Clavispora	Cyberlindnera	Pichia	Kazachstania	Kluyveromyces	Nakaseomyces	Saccharomyces	Hanseniaspora	Candida.2	Starmerella	Saccharomycetes sp.	Stenocarpella	Clavicipitaceae sp.	Trichoderma	Hypocreales sp.	Fusarium	Nectriaceae sp.	Acremonium	Myrothecium	Sarocladium	Chaetomium
Ascomycota sp.1	1	0.0561077	-0.0058512	-0.030621	0.0132947	-0.00400253	-0.00259106	-0.0104405	-0.0318904	-0.0136181	-0.0013849	-0.0126033	-0.0216307	-0.0278914	0.0271956	-0.0656811	0.00952438	0.0510661	0.0470202	0.00363503	0.00799381	0.050255	0.00654069	0.0774019	0.018528	0.0100176	0.00682097	0.0430066	0.0254236	0.0132018	-0.0223082	-0.00456971	-0.00605652	-0.00862976	-0.0270287	-0.0238893	0.00357413	-0.02166	0.000528856	0.0494196	0.0208235	0.0314104	0.023824	-0.0298377	-0.00974669	0.0286715	0.00190896	0.0627089	0.00777974
Cladosporium	0.0561077	1	-0.0085851	0.00442972	-0.0254167	0.052175	-0.0460114	-0.0267147	0.148172	-0.0079788	-0.0763305	-0.0218937	-0.00253954	0.151709	0.0225248	0.0852432	-0.0619363	-0.0149023	-0.0180346	-0.0230029	-0.002955	-0.0701539	0.0192931	9.79e-05	-0.0203384	-0.0617955	-0.0733269	-0.00314237	-0.047069	-0.0863609	-0.0168279	0.00932182	-0.0315809	-0.0332518	-0.0492622	-0.0434795	0.0164182	0.000400854	-0.0153751	-0.00574769	0.00978545	-0.020647	-0.0282789	0.109802	-0.0383691	-0.0368433	-0.0618209	0.0401686	0.0064044
Mycosphaerella	-0.0058512	-0.0085851	1	0.0287597	0.00494102	0.0115273	0.00661256	0.00826143	-0.0276844	-0.0115429	0.00610209	0.000678964	0.00928077	-0.023634	-0.0146974	-0.0385668	-0.00453196	0.00120414	-0.01371	-0.00772409	0.0145676	-0.00651791	-0.0151235	-0.0271194	-0.0335834	-0.00471391	-0.00598324	-0.0231065	0.0111011	0.0230333	-0.0235414	0.00495786	0.00328778	0.00402021	0.0189456	0.00337506	-0.0274333	0.0144136	0.00448328	0.00283412	0.00763305	-0.00947333	0.00442527	-0.0199223	0.0153955	0.00193446	0.00751011	-0.0342064	0.00666397
Ramularia	-0.030621	0.00442972	0.0287597	1	-0.0215328	-0.0225765	0.0283454	-0.00224976	-0.0138848	0.0109637	-0.0168212	0.0160021	0.03584	-0.0231152	-0.016752	-0.052323	0.00256067	-0.0149692	0.00242679	0.00747824	-0.00310296	0.00962529	-0.0538961	0.147287	-0.024739	-0.0100825	0.0443039	-0.0361815	-0.00873305	-0.0207575	-0.0325943	-0.0180616	-0.00331589	-0.00664243	-0.0135672	-0.0188942	-0.0581244	0.0134552	0.0518253	0.028308	-0.0285196	-0.00851193	-0.00538668	0.0534082	-0.0158603	0.0503873	0.0117298	-0.0142055	0.0115349
Eupenidiella	0.0132947	-0.0254167	0.00494102	-0.0215328	1	-0.0182642	-0.000341154	0.0258247	0.0118866	0.00167179	0.0118571	-0.00526889	-0.0496066	-0.0622614	-0.000723102	-0.00759231	-0.0118611	0.0114391	-0.00283726	0.00417	0.00410498	-0.0129802	-0.00245636	-0.0361147	-0.0313069	-0.00607775	0.066425	-0.00492657	-0.0149648	0.0528834	-0.0129933	-0.0121917	-0.00460055	-0.0136979	0.00436986	-0.00548913	-0.020793	-0.00342455	-0.00238804	-0.00692234	0.0361959	0.0552247	0.0283343	-0.000285592	0.04468	0.00921141	0.0124685	-0.0238885	0.00166362
Aureobasidium	-0.00400253	0.052175	0.0115273	-0.0225765	-0.0182642	1	0.00357947	0.0126011	-0.039622	0.0125766	-0.00525062	0.0352495	0.0298384	-0.00700801	-0.0325228	0.0198429	-0.0201152	-0.0281756	0.0195663	0.00176677	0.00158992	0.0341597	-0.00957459	-0.0138182	-0.0310591	0.0290554	-0.0174637	0.00565002	0.0108869	0.0046404	0.000578509	0.032422	0.00203123	0.00267587	0.0410762	-0.019699	-0.0498162	-0.0262458	-0.0213621	-0.0224103	0.00240107	0.0203729	0.00150099	-0.0157589	-0.024741	-0.01906	-0.0103537	-0.0382918	0.00643798
Dothideomycetes sp.	-0.00259106	-0.0460114	0.00661256	0.0283454	-0.000341154	0.00357947	1	0.0110773	-0.0191803	0.0141164	0.0112219	0.00375401	-0.0327079	-0.0212759	0.00583111	-0.0148832	-0.0113991	0.0238743	0.0285967	0.0183924	0.00479869	0.00531163	-0.017388	-0.0317267	-0.0133396	0.00860772	0.000312766	0.0158159	-0.0142318	-0.00528308	-0.0132333	-0.00596103	-0.00133031	0.011193	0.0278133	-0.0147787	-0.00489106	-0.00721577	0.012	0.028625	0.0129408	0.0124033	0.0131198	-0.0454759	0.0122154	0.00710205	0.0250169	-0.0253112	0.00669412
Phaeosphaeria	-0.0104405	-0.0267147	0.00826143	-0.00224976	0.0258247	0.0126011	0.0110773	1	-0.0290428	-0.00200053	0.0016128	0.0321828	-0.00100347	-0.0483612	-0.0200476	-0.00896879	0.0111058	-0.0256393	-0.000749031	-0.00557736	-0.00408974	-0.00304475	-0.0238587	0.0219304	-0.0170864	-0.012799	0.000452013	0.01437	-0.0133262	0.000810962	-0.0189583	-0.00838664	-0.0126949	0.00370509	-0.00818123	0.00361029	-0.0123313	-0.00843438	-0.0129611	0.00977798	0.00570991	0.000158907	0.0106702	0.00663171	0.0293401	0.00400509	0.0131803	-0.0163638	-0.000663541
Alternaria	-0.0318904	0.148172	-0.0276844	-0.0138848	0.0118866	-0.039622	-0.0191803	-0.0290428	1	-0.0504669	-0.00424958	-0.0331494	0.0451338	0.0323469	0.00317588	0.0859277	0.0136901	-0.000343642	-0.0538246	-0.035639	-0.0193488	-0.0329467	-0.00965534	-0.00543187	-0.0292777	-0.0512971	0.00475931	-0.00340827	0.0728179	0.0529726	0.0758824	-0.0318171	-0.0252975	0.0249288	-2.58e-05	-0.0262766	0.0156313	-0.0414792	-0.0149199	-0.019877	0.0136027	0.0308324	-0.0201057	0.0370667	-0.0147804	-0.0470752	-0.0442734	-0.00545004	-0.0200554
Bipolaris	-0.0136181	-0.0079788	-0.0115429	0.0109637	0.00167179	0.0125766	0.0141164	-0.00200053	-0.0504669	1	0.00308911	-0.0166199	-0.00491739	-0.0178891	-0.0236168	-0.0158706	-0.00166267	0.00418515	0.0234913	-0.000440874	0.00320075	0.00523252	-0.0488424	-0.0260055	-0.00985967	-0.0129309	-0.013262	-0.0329347	-0.029331	0.00821046	0.00209882	0.00177974	-0.00858489	-0.0103778	0.0266616	-0.00625046	-0.0202223	0.00630066	0.01457	0.0161936	0.0351426	-0.0121182	-0.0144964	0.0851219	-0.0219828	-0.00189044	-0.00380679	0.10265	0.000991211
Curvularia	-0.0013849	-0.0763305	0.00610209	-0.0168212	0.0118571	-0.00525062	0.0112219	0.0016128	-0.00424958	0.00308911	1	-0.00509027	-0.021474	0.000176942	0.0101587	0.00297426	0.0535183	-0.00905282	0.000214081	0.00888611	0.00483703	0.013796	-0.0126953	-0.0290679	0.0149883	0.0245701	-0.0103224	0.0327252	-0.000596584	0.0173517	0.0215027	0.00566785	0.00104531	-0.00792796	0.0421587	-0.0129379	-0.00428602	-0.00715579	-0.0142334	0.00790074	-0.00992304	-0.00625166	-0.00018452	-0.0502585	0.0132974	0.00467079	0.0073402	-0.023842	0.0147992
Pleosporaceae sp.	-0.0126033	-0.0218937	0.000678964	0.0160021	-0.00526889	0.0352495	0.00375401	0.0321828	-0.0331494	-0.0166199	-0.00509027	1	-0.0197731	-0.00957279	-0.0197624	-0.00693565	-0.0229461	-0.0147594	-0.00475369	-0.00456266	0.0330783	-0.00538647	0.0609212	0.00355627	-0.028172	0.0107858	-0.0113872	-0.00917701	0.0201139	-0.0166462	-0.0313866	0.0132517	-0.00557303	-0.00539242	0.0370166	0.0324513	-0.0152513	-0.0076981	-0.00798191	-0.00886555	-0.0276126	0.000415156	0.0154336	-0.00537922	0.0116428	-0.00589763	0.00768362	-0.0136769	-0.00129105
Epicoccum	-0.0216307	-0.00253954	0.00928077	0.03584	-0.0496066	0.0298384	-0.0327079	-0.00100347	0.0451338	-0.00491739	-0.021474	-0.0197731	1	-0.00539225	-0.00535049	0.00977121	-0.0105071	-0.0194445	0.00341707	-0.0141903	0.0100957	-0.0248942	0.039184	-0.00239445	-0.00125129	-0.0382251	0.00215986	-0.0178858	-0.0269523	0.0333171	0.0308306	-0.00340757	0.0140276	0.0133942	0.0254139	0.0470551	-0.0124838	0.00419856	-0.0143626	0.00805037	-0.0142767	-0.00743655	0.0124197	0.0115521	-0.0279331	-0.0257483	-0.0280291	-0.00767898	-0.0303722
Aspergillus	-0.0278914	0.151709	-0.023634	-0.0231152	-0.0622614	-0.00700801	-0.0212759	-0.0483612	0.0323469	-0.0178891	0.000176942	-0.00957279	-0.00539225	1	-0.00914592	0.105885	0.0273937	0.0591149	-0.0260842	-0.0162551	-0.0600779	-0.00784195	0.131674	0.00933835	0.0117417	-0.00650975	-0.037906	-0.0203972	0.024627	-0.0239455	0.0351288	-0.0237149	-0.0432562	-0.0471462	-0.0198839	0.0144841	-0.00833998	-0.0382915	-0.0384766	0.00767901	-0.0633842	-0.0367067	0.00990368	0.139735	-0.0634533	-0.038779	-0.0421664	0.07468	-0.0308714
Neosartorya	0.0271956	0.0225248	-0.0146974	-0.016752	-0.000723102	-0.0325228	0.00583111	-0.0200476	0.00317588	-0.0236168	0.0101587	-0.0197624	-0.00535049	-0.00914592	1	0.0468832	-0.0182058	-0.0214151	0.0451746	-0.0287919	0.0315	0.0132245	-0.0422589	-0.0261233	0.000694886	0.034625	0.0208395	-0.00945406	0.00547384	0.0191971	0.039424	0.0256056	-0.0224633	-0.0353258	-0.0449596	0.0151493	0.0399485	0.0112774	-0.0133782	-0.00519635	-0.0101627	-0.0174799	0.0101601	0.0676872	-0.0027232	0.00700835	0.00511499	-0.00414001	-0.00289799
Penicillium	-0.0656811	0.0852432	-0.0385668	-0.052323	-0.00759231	0.0198429	-0.0148832	-0.00896879	0.0859277	-0.0158706	0.00297426	-0.00693565	0.00977121	0.105885	0.0468832	1	-0.00511031	0.00501263	-0.0330984	-0.0241581	0.00615313	0.0105168	0.0460849	0.0559327	-0.03767	-0.016602	0.00233027	-0.0340465	-0.0332341	-0.084919	-0.0406677	-0.0418897	-0.0476368	0.00505282	-0.0162197	-0.0467823	0.0968595	-0.0234326	-0.0407944	0.00765313	0.000280159	-0.00413439	0.0165551	-0.0569539	-0.048227	-0.00764823	-0.0117987	-0.0188999	0.00296969
Eurotiales sp.	0.00952438	-0.0619363	-0.00453196	0.00256067	-0.0118611	-0.0201152	-0.0113991	0.0111058	0.0136901	-0.00166267	0.0535183	-0.0229461	-0.0105071	0.0273937	-0.0182058	-0.00511031	1	0.020462	-0.000890313	-0.015411	-0.000620251	0.0262209	-0.0203046	-0.0244802	0.0127824	-0.0148703	0.00996265	0.0396949	-0.00969953	-0.000875025	-0.00651576	-0.0108776	-0.00972475	-0.0127035	0.0396687	-0.020416	0.00458771	-0.00893319	0.00529905	0.00578023	0.0180286	0.0189196	-0.0117007	0.0333189	-0.0032495	-0.00392219	0.0074014	0.0193123	-0.00209039
Talaromyces	0.0510661	-0.0149023	0.00120414	-0.0149692	0.0114391	-0.0281756	0.0238743	-0.0256393	-0.000343642	0.00418515	-0.00905282	-0.0147594	-0.0194445	0.0591149	-0.0214151	0.00501263	0.020462	1	0.0481047	-0.0206268	-0.0140955	-0.00105492	0.0454979	0.0192579	-0.00378838	-0.0318838	0.0271026	0.026181	0.00293624	-0.0294136	-0.00531418	-0.00599976	-0.0213388	-0.0212729	-0.00306427	-0.0285067	0.0514197	0.0198204	-0.00902604	0.0444499	0.0782687	0.0828512	0.00131448	0.00644187	-0.0184043	-0.0249278	-2.09e-05	0.0513145	-0.0123353
Thermomyces	0.0470202	-0.0180346	-0.01371	0.00242679	-0.00283726	0.0195663	0.0285967	-0.000749031	-0.0538246	0.0234913	0.000214081	-0.00475369	0.00341707	-0.0260842	0.0451746	-0.0330984	-0.000890313	0.0481047	1	0.0062638	0.00346328	0.0306798	-0.0217078	-0.00122515	-0.0166296	0.047179	-0.00875717	0.0123939	0.00521518	0.0262208	-0.0300493	0.0347587	-0.0162918	0.00327962	-0.0644164	-0.027804	-0.0160087	0.0120326	0.000569089	0.00683407	0.0776967	0.00955312	0.0292788	0.0626234	0.0160857	-0.0102076	-0.00232781	0.0247738	0.0167221
Eurotiomycetes sp.	0.00363503	-0.0230029	-0.00772409	0.00747824	0.00417	0.00176677	0.0183924	-0.00557736	-0.035639	-0.000440874	0.00888611	-0.00456266	-0.0141903	-0.0162551	-0.0287919	-0.0241581	-0.015411	-0.0206268	0.0062638	1	0.010701	-0.00487975	0.0164262	-0.0375137	0.0447637	0.00434948	0.0282383	-0.0145634	-0.00161842	0.0377531	-0.0199043	-0.00288367	0.00809086	0.000172416	0.00299172	-0.00584757	-0.02784	0.00790498	0.00958309	-0.00646847	0.00222242	0.0120705	-0.00660162	-0.0206088	0.0177987	0.00186656	0.0177952	-0.0305503	0.0121384
Erysiphe	0.00799381	-0.002955	0.0145676	-0.00310296	0.00410498	0.00158992	0.00479869	-0.00408974	-0.0193488	0.00320075	0.00483703	0.0330783	0.0100957	-0.0600779	0.0315	0.00615313	-0.000620251	-0.0140955	0.00346328	0.010701	1	0.00291751	-0.0304131	-0.0281444	-0.0191113	0.00652343	0.00370664	-0.00250601	-0.0178848	0.00439455	-0.0245158	0.00784163	0.0017679	0.00147467	0.043459	-0.00927174	-0.0174937	0.000860859	0.0145641	0.00266052	0.00568257	0.00584702	0.00336456	-0.00956911	0.00361889	0.00822041	0.00359869	-0.0114069	0.0146623
Botrytis	0.050255	-0.0701539	-0.00651791	0.00962529	-0.0129802	0.0341597	0.00531163	-0.00304475	-0.0329467	0.00523252	0.013796	-0.00538647	-0.0248942	-0.00784195	0.0132245	0.0105168	0.0262209	-0.00105492	0.0306798	-0.00487975	0.00291751	1	-0.0120668	0.0519003	-0.0236234	0.0898841	0.0100629	-0.0215627	0.00825796	0.00921231	-0.0434818	-0.00430642	0.00109884	-0.00787482	0.0264772	-0.027676	-0.0168408	0.0312896	0.00257237	-0.0120227	-0.0152584	0.00761205	0.0233824	-0.0494167	-0.00848292	0.0240831	0.00277945	0.0141902	-0.00057832
Candida.1	0.00654069	0.0192931	-0.0151235	-0.0538961	-0.00245636	-0.00957459	-0.017388	-0.0238587	-0.00965534	-0.0488424	-0.0126953	0.0609212	0.039184	0.131674	-0.0422589	0.0460849	-0.0203046	0.0454979	-0.0217078	0.0164262	-0.0304131	-0.0120668	1	0.00451855	0.0260265	-0.00959304	0.0504906	0.0112223	0.0539338	0.119458	0.0240921	0.0328795	0.00840113	0.015541	-0.155704	0.0378768	0.0226895	-0.0221373	-0.00524452	0.009586	-0.0208056	0.0208299	-0.00248209	-0.0582055	-0.0594069	-0.0352562	-0.0230309	-0.0601707	0.0129859
Debaryomyces	0.0774019	9.79e-05	-0.0271194	0.147287	-0.0361147	-0.0138182	-0.0317267	0.0219304	-0.00543187	-0.0260055	-0.0290679	0.00355627	-0.00239445	0.00933835	-0.0261233	0.0559327	-0.0244802	0.0192579	-0.00122515	-0.0375137	-0.0281444	0.0519003	0.00451855	1	0.0320368	0.0216728	-0.031209	0.0298005	0.0134686	-0.0543126	0.0537615	-0.0343936	0.015662	-0.00382554	-0.0110649	0.036918	0.00880012	0.00456654	0.0495681	-0.0369165	-0.0316817	0.00615007	-0.0140921	-0.0179372	0.00341463	0.0512726	-0.00756212	0.0024483	-0.0236237
Kurtzmaniella	0.018528	-0.0203384	-0.0335834	-0.024739	-0.0313069	-0.0310591	-0.0133396	-0.0170864	-0.0292777	-0.00985967	0.0149883	-0.028172	-0.00125129	0.0117417	0.000694886	-0.03767	0.0127824	-0.00378838	-0.0166296	0.0447637	-0.0191113	-0.0236234	0.0260265	0.0320368	1	0.0351514	0.0647405	0.117806	0.0309643	0.0121792	0.0439006	0.009355	0.0817855	0.0374078	-0.0390188	0.0790975	0.0431211	0.0163818	0.0358647	-0.0100286	-0.01866	-0.0233874	-0.00737366	0.0286951	0.0244678	-0.00997231	-0.0122443	0.00651393	-0.00603101
Yamadazyma	0.0100176	-0.0617955	-0.00471391	-0.0100825	-0.00607775	0.0290554	0.00860772	-0.012799	-0.0512971	-0.0129309	0.0245701	0.0107858	-0.0382251	-0.00650975	0.034625	-0.016602	-0.0148703	-0.0318838	0.047179	0.00434948	0.00652343	0.0898841	-0.00959304	0.0216728	0.0351514	1	-0.00477812	-0.018851	0.0258661	0.0291553	0.00752941	0.00492115	0.0190251	0.00401489	0.0476196	-0.0183323	-0.0106901	0.0071754	0.00791229	-0.00792956	0.0122189	-0.00976597	0.0244626	0.00231292	0.000873105	0.00660705	0.0128814	0.00206547	0.0112261
Galactomyces	0.00682097	-0.0733269	-0.00598324	0.0443039	0.066425	-0.0174637	0.000312766	0.000452013	0.00475931	-0.013262	-0.0103224	-0.0113872	0.00215986	-0.037906	0.0208395	0.00233027	0.00996265	0.0271026	-0.00875717	0.0282383	0.00370664	0.0100629	0.0504906	-0.031209	0.0647405	-0.00477812	1	0.0328542	0.0304084	-0.0539865	0.0528389	-0.00844848	0.0223816	0.0744542	-0.0500062	-0.00482117	0.0408857	0.0443175	0.0155356	-0.00773562	0.00920132	0.0480038	-0.00350077	-0.0282434	0.014854	-0.00974227	-0.00548424	-0.0329933	0.00222747
Yarrowia	0.0430066	-0.00314237	-0.0231065	-0.0361815	-0.00492657	0.00565002	0.0158159	0.01437	-0.00340827	-0.0329347	0.0327252	-0.00917701	-0.0178858	-0.0203972	-0.00945406	-0.0340465	0.0396949	0.026181	0.0123939	-0.0145634	-0.00250601	-0.0215627	0.0112223	0.0298005	0.117806	-0.018851	0.0328542	1	0.0389224	-0.0368092	0.0666163	-0.00671384	0.057886	0.030444	0.0498926	0.011212	0.0171418	0.00101794	0.0122504	-0.00730482	-0.0108023	-0.00901854	0.00948304	-0.0277439	0.00866266	-0.0231797	-0.011589	-0.0147181	0.0209712
Clavispora	0.0254236	-0.047069	0.0111011	-0.00873305	-0.0149648	0.0108869	-0.0142318	-0.0133262	0.0728179	-0.029331	-0.000596584	0.0201139	-0.0269523	0.024627	0.00547384	-0.0332341	-0.00969953	0.00293624	0.00521518	-0.00161842	-0.0178848	0.00825796	0.0539338	0.0134686	0.0309643	0.0258661	0.0304084	0.0389224	1	0.0472472	0.0359051	-0.0105242	0.0807867	0.0237678	0.00880653	0.00700455	-0.00382954	0.0259884	0.0369974	-0.0177313	-0.0107235	-0.0129003	0.0225595	0.0117042	-0.00480853	-0.000943998	-0.0171318	-0.00275462	0.0213574
Cyberlindnera	0.0132018	-0.0863609	0.0230333	-0.0207575	0.0528834	0.0046404	-0.00528308	0.000810962	0.0529726	0.00821046	0.0173517	-0.0166462	0.0333171	-0.0239455	0.0191971	-0.084919	-0.000875025	-0.0294136	0.0262208	0.0377531	0.00439455	0.00921231	0.119458	-0.0543126	0.0121792	0.0291553	-0.0539865	-0.0368092	0.0472472	1	-0.0323493	0.0213248	0.00619886	0.020545	-0.00713495	0.039465	-0.0116162	-0.0113642	0.0114873	0.00743593	0.0409933	-0.00119691	0.00382282	0.0888678	0.0052762	-0.00969022	0.000347353	0.062444	-0.0122122
Pichia	-0.0223082	-0.0168279	-0.0235414	-0.0325943	-0.0129933	0.000578509	-0.0132333	-0.0189583	0.0758824	0.00209882	0.0215027	-0.0313866	0.0308306	0.0351288	0.039424	-0.0406677	-0.00651576	-0.00531418	-0.0300493	-0.0199043	-0.0245158	-0.0434818	0.0240921	0.0537615	0.0439006	0.00752941	0.0528389	0.0666163	0.0359051	-0.0323493	1	-0.0144819	0.0556436	0.0319717	0.091723	0.0969085	0.128567	-0.00433558	0.0541383	-0.0179845	-0.0493971	-0.0288418	-0.035976	0.0390824	-0.01832	-0.000392939	0.00577845	-0.0360416	-0.0201359
Kazachstania	-0.00456971	0.00932182	0.00495786	-0.0180616	-0.0121917	0.032422	-0.00596103	-0.00838664	-0.0318171	0.00177974	0.00566785	0.0132517	-0.00340757	-0.0237149	0.0256056	-0.0418897	-0.0108776	-0.00599976	0.0347587	-0.00288367	0.00784163	-0.00430642	0.0328795	-0.0343936	0.009355	0.00492115	-0.00844848	-0.00671384	-0.0105242	0.0213248	-0.0144819	1	0.0153118	0.0126594	-0.0118639	0.0390697	0.0444052	0.00606686	0.00315821	-0.000639299	-0.00774758	-0.0180834	0.0102999	-0.0221868	0.00600879	-0.00631534	0.00769477	0.00310247	0.00546389
Kluyveromyces	-0.00605652	-0.0315809	0.00328778	-0.00331589	-0.00460055	0.00203123	-0.00133031	-0.0126949	-0.0252975	-0.00858489	0.00104531	-0.00557303	0.0140276	-0.0432562	-0.0224633	-0.0476368	-0.00972475	-0.0213388	-0.0162918	0.00809086	0.0017679	0.00109884	0.00840113	0.015662	0.0817855	0.0190251	0.0223816	0.057886	0.0807867	0.00619886	0.0556436	0.0153118	1	0.0161251	0.017997	0.0250176	0.0238299	0.0270247	0.064635	-0.0205857	-0.0117329	-0.000202858	0.00317305	-0.013405	0.0441726	-8.05e-05	0.013562	-0.0363411	0.0307295
Nakaseomyces	-0.00862976	-0.0332518	0.00402021	-0.00664243	-0.0136979	0.00267587	0.011193	0.00370509	0.0249288	-0.0103778	-0.00792796	-0.00539242	0.0133942	-0.0471462	-0.0353258	0.00505282	-0.0127035	-0.0212729	0.00327962	0.000172416	0.00147467	-0.00787482	0.015541	-0.00382554	0.0374078	0.00401489	0.0744542	0.030444	0.0237678	0.020545	0.0319717	0.0126594	0.0161251	1	0.01698	-0.0169125	-0.00130419	-0.00230819	-0.00684559	-0.0197212	-0.0053084	-0.0195408	0.013815	-0.0136636	0.00113355	-0.0091656	0.0289331	-0.0452612	0.0204529
Saccharomyces	-0.0270287	-0.0492622	0.0189456	-0.0135672	0.00436986	0.0410762	0.0278133	-0.00818123	-2.58e-05	0.0266616	0.0421587	0.0370166	0.0254139	-0.0198839	-0.0449596	-0.0162197	0.0396687	-0.00306427	-0.0644164	0.00299172	0.043459	0.0264772	-0.155704	-0.0110649	-0.0390188	0.0476196	-0.0500062	0.0498926	0.00880653	-0.00713495	0.091723	-0.0118639	0.017997	0.01698	1	0.000619167	0.0432206	0.0206085	0.0270654	0.0366755	-0.0281266	-0.00437117	0.0057042	-0.00475886	-0.0317695	-0.0212718	0.0181476	0.0482784	-0.00236143
Hanseniaspora	-0.0238893	-0.0434795	0.00337506	-0.0188942	-0.00548913	-0.019699	-0.0147787	0.00361029	-0.0262766	-0.00625046	-0.0129379	0.0324513	0.0470551	0.0144841	0.0151493	-0.0467823	-0.020416	-0.0285067	-0.027804	-0.00584757	-0.00927174	-0.027676	0.0378768	0.036918	0.0790975	-0.0183323	-0.00482117	0.011212	0.00700455	0.039465	0.0969085	0.0390697	0.0250176	-0.0169125	0.000619167	1	0.0373183	0.0187624	0.0320475	-0.0295658	-0.0145751	-0.0224915	-0.0219782	0.0344695	0.0350835	-0.000329618	-0.00709101	-0.0143408	-0.00912053
Candida.2	0.00357413	0.0164182	-0.0274333	-0.0581244	-0.020793	-0.0498162	-0.00489106	-0.0123313	0.0156313	-0.0202223	-0.00428602	-0.0152513	-0.0124838	-0.00833998	0.0399485	0.0968595	0.00458771	0.0514197	-0.0160087	-0.02784	-0.0174937	-0.0168408	0.0226895	0.00880012	0.0431211	-0.0106901	0.0408857	0.0171418	-0.00382954	-0.0116162	0.128567	0.0444052	0.0238299	-0.00130419	0.0432206	0.0373183	1	-0.00710032	-0.00358885	-0.00179742	0.0459336	0.00434843	-0.0441538	0.0352211	0.0162281	0.00377519	0.0114811	0.0601527	-0.000565224
Starmerella	-0.02166	0.000400854	0.0144136	0.0134552	-0.00342455	-0.0262458	-0.00721577	-0.00843438	-0.0414792	0.00630066	-0.00715579	-0.0076981	0.00419856	-0.0382915	0.0112774	-0.0234326	-0.00893319	0.0198204	0.0120326	0.00790498	0.000860859	0.0312896	-0.0221373	0.00456654	0.0163818	0.0071754	0.0443175	0.00101794	0.0259884	-0.0113642	-0.00433558	0.00606686	0.0270247	-0.00230819	0.0206085	0.0187624	-0.00710032	1	0.0289838	-0.00293702	-0.0165544	-0.0195131	-0.0162268	0.026409	0.0255366	0.00780745	-0.00243871	-0.0339229	-0.00457055
Saccharomycetes sp.	0.000528856	-0.0153751	0.00448328	0.0518253	-0.00238804	-0.0213621	0.012	-0.0129611	-0.0149199	0.01457	-0.0142334	-0.00798191	-0.0143626	-0.0384766	-0.0133782	-0.0407944	0.00529905	-0.00902604	0.000569089	0.00958309	0.0145641	0.00257237	-0.00524452	0.0495681	0.0358647	0.00791229	0.0155356	0.0122504	0.0369974	0.0114873	0.0541383	0.00315821	0.064635	-0.00684559	0.0270654	0.0320475	-0.00358885	0.0289838	1	-0.00881068	0.00702692	-0.00453234	-0.00543968	-0.0238984	0.0388846	0.00158996	-0.00257069	-0.00451396	0.00340673
Stenocarpella	0.0494196	-0.00574769	0.00283412	0.028308	-0.00692234	-0.0224103	0.028625	0.00977798	-0.019877	0.0161936	0.00790074	-0.00886555	0.00805037	0.00767901	-0.00519635	0.00765313	0.00578023	0.0444499	0.00683407	-0.00646847	0.00266052	-0.0120227	0.009586	-0.0369165	-0.0100286	-0.00792956	-0.00773562	-0.00730482	-0.0177313	0.00743593	-0.0179845	-0.000639299	-0.0205857	-0.0197212	0.0366755	-0.0295658	-0.00179742	-0.00293702	-0.00881068	1	0.00725731	0.00317815	0.013916	0.0415001	-0.0043082	0.00282571	0.00298782	0.0962981	0.00300927
Clavicipitaceae sp.	0.0208235	0.00978545	0.00763305	-0.0285196	0.0361959	0.00240107	0.0129408	0.00570991	0.0136027	0.0351426	-0.00992304	-0.0276126	-0.0142767	-0.0633842	-0.0101627	0.000280159	0.0180286	0.0782687	0.0776967	0.00222242	0.00568257	-0.0152584	-0.0208056	-0.0316817	-0.01866	0.0122189	0.00920132	-0.0108023	-0.0107235	0.0409933	-0.0493971	-0.00774758	-0.0117329	-0.0053084	-0.0281266	-0.0145751	0.0459336	-0.0165544	0.00702692	0.00725731	1	0.0460138	-0.00178619	0.0491456	0.0149928	-0.00356629	0.000678894	0.0498154	0.0059005
Trichoderma	0.0314104	-0.020647	-0.00947333	-0.00851193	0.0552247	0.0203729	0.0124033	0.000158907	0.0308324	-0.0121182	-0.00625166	0.000415156	-0.00743655	-0.0367067	-0.0174799	-0.00413439	0.0189196	0.0828512	0.00955312	0.0120705	0.00584702	0.00761205	0.0208299	0.00615007	-0.0233874	-0.00976597	0.0480038	-0.00901854	-0.0129003	-0.00119691	-0.0288418	-0.0180834	-0.000202858	-0.0195408	-0.00437117	-0.0224915	0.00434843	-0.0195131	-0.00453234	0.00317815	0.0460138	1	0.00256489	-0.0477283	0.0581157	0.000732484	0.00498454	0.0136217	0.0101228
Hypocreales sp.	0.023824	-0.0282789	0.00442527	-0.00538668	0.0283343	0.00150099	0.0131198	0.0106702	-0.0201057	-0.0144964	-0.00018452	0.0154336	0.0124197	0.00990368	0.0101601	0.0165551	-0.0117007	0.00131448	0.0292788	-0.00660162	0.00336456	0.0233824	-0.00248209	-0.0140921	-0.00737366	0.0244626	-0.00350077	0.00948304	0.0225595	0.00382282	-0.035976	0.0102999	0.00317305	0.013815	0.0057042	-0.0219782	-0.0441538	-0.0162268	-0.00543968	0.013916	-0.00178619	0.00256489	1	-0.0377478	-0.00670449	-0.00511868	-0.00326852	-0.0353466	0.0200323
Fusarium	-0.0298377	0.109802	-0.0199223	0.0534082	-0.000285592	-0.0157589	-0.0454759	0.00663171	0.0370667	0.0851219	-0.0502585	-0.00537922	0.0115521	0.139735	0.0676872	-0.0569539	0.0333189	0.00644187	0.0626234	-0.0206088	-0.00956911	-0.0494167	-0.0582055	-0.0179372	0.0286951	0.00231292	-0.0282434	-0.0277439	0.0117042	0.0888678	0.0390824	-0.0221868	-0.013405	-0.0136636	-0.00475886	0.0344695	0.0352211	0.026409	-0.0238984	0.0415001	0.0491456	-0.0477283	-0.0377478	1	-0.0702577	-0.000224441	-0.0415213	0.16747	-0.0321749
Nectriaceae sp.	-0.00974669	-0.0383691	0.0153955	-0.0158603	0.04468	-0.024741	0.0122154	0.0293401	-0.0147804	-0.0219828	0.0132974	0.0116428	-0.0279331	-0.0634533	-0.0027232	-0.048227	-0.0032495	-0.0184043	0.0160857	0.0177987	0.00361889	-0.00848292	-0.0594069	0.00341463	0.0244678	0.000873105	0.014854	0.00866266	-0.00480853	0.0052762	-0.01832	0.00600879	0.0441726	0.00113355	-0.0317695	0.0350835	0.0162281	0.0255366	0.0388846	-0.0043082	0.0149928	0.0581157	-0.00670449	-0.0702577	1	0.0204145	0.0352596	-0.0538192	0.0280001
Acremonium	0.0286715	-0.0368433	0.00193446	0.0503873	0.00921141	-0.01906	0.00710205	0.00400509	-0.0470752	-0.00189044	0.00467079	-0.00589763	-0.0257483	-0.038779	0.00700835	-0.00764823	-0.00392219	-0.0249278	-0.0102076	0.00186656	0.00822041	0.0240831	-0.0352562	0.0512726	-0.00997231	0.00660705	-0.00974227	-0.0231797	-0.000943998	-0.00969022	-0.000392939	-0.00631534	-8.05e-05	-0.0091656	-0.0212718	-0.000329618	0.00377519	0.00780745	0.00158996	0.00282571	-0.00356629	0.000732484	-0.00511868	-0.000224441	0.0204145	1	0.0114637	-0.0111707	0.0115759
Myrothecium	0.00190896	-0.0618209	0.00751011	0.0117298	0.0124685	-0.0103537	0.0250169	0.0131803	-0.0442734	-0.00380679	0.0073402	0.00768362	-0.0280291	-0.0421664	0.00511499	-0.0117987	0.0074014	-2.09e-05	-0.00232781	0.0177952	0.00359869	0.00277945	-0.0230309	-0.00756212	-0.0122443	0.0128814	-0.00548424	-0.011589	-0.0171318	0.000347353	0.00577845	0.00769477	0.013562	0.0289331	0.0181476	-0.00709101	0.0114811	-0.00243871	-0.00257069	0.00298782	0.000678894	0.00498454	-0.00326852	-0.0415213	0.0352596	0.0114637	1	-0.0269945	0.000952215
Sarocladium	0.0627089	0.0401686	-0.0342064	-0.0142055	-0.0238885	-0.0382918	-0.0253112	-0.0163638	-0.00545004	0.10265	-0.023842	-0.0136769	-0.00767898	0.07468	-0.00414001	-0.0188999	0.0193123	0.0513145	0.0247738	-0.0305503	-0.0114069	0.0141902	-0.0601707	0.0024483	0.00651393	0.00206547	-0.0329933	-0.0147181	-0.00275462	0.062444	-0.0360416	0.00310247	-0.0363411	-0.0452612	0.0482784	-0.0143408	0.0601527	-0.0339229	-0.00451396	0.0962981	0.0498154	0.0136217	-0.0353466	0.16747	-0.0538192	-0.0111707	-0.0269945	1	-0.00631267
Chaetomium	0.00777974	0.0064044	0.00666397	0.0115349	0.00166362	0.00643798	0.00669412	-0.000663541	-0.0200554	0.000991211	0.0147992	-0.00129105	-0.0303722	-0.0308714	-0.00289799	0.00296969	-0.00209039	-0.0123353	0.0167221	0.0121384	0.0146623	-0.00057832	0.0129859	-0.0236237	-0.00603101	0.0112261	0.00222747	0.0209712	0.0213574	-0.0122122	-0.0201359	0.00546389	0.0307295	0.0204529	-0.00236143	-0.00912053	-0.000565224	-0.00457055	0.00340673	0.00300927	0.0059005	0.0101228	0.0200323	-0.0321749	0.0280001	0.0115759	0.000952215	-0.00631267	1
Nigrospora	-0.0110196	-0.00539563	0.00357691	0.00820786	-0.0090003	-0.0187088	0.0105459	-0.000258078	-0.0170419	-0.00317798	-0.00674207	0.00148778	-0.026671	0.03993	-0.0145346	0.00552435	0.00361296	0.00433881	0.0424675	0.0128169	0.000320948	0.00116362	-0.0157206	-0.0193062	-0.0253363	0.000290509	-0.0101856	-0.0159201	0.0358175	-0.0130281	-0.0224545	0.0304833	-0.00160209	-0.00583974	-0.00164094	0.00122291	-0.0103967	-0.0188612	0.0359052	0.0275652	-0.0203107	-0.0014505	0.0166234	0.0618469	-0.0115243	0.00249605	0.0137011	0.0131344	0.012546
Eutypa	0.00342973	-0.019329	0.0112345	0.0169635	0.0179963	-0.0139703	0.00962739	0.00579903	0.018488	0.0107937	0.0147342	0.00863712	-0.0208204	-0.0179911	-0.0120323	-0.0312325	-0.00359555	-0.0167802	-0.00426452	0.00586801	0.0154277	0.0102309	0.0123452	-0.0121233	-0.0109016	0.00265488	0.00298099	-0.0094575	0.0388696	-0.00459398	-0.0215031	0.0233908	0.00468833	0.0167951	0.0141975	-0.000674555	0.0107216	-0.004459	0.00204316	0.00676476	0.00921223	-0.00194815	0.00222584	-0.00995717	0.00983729	0.00583364	0.0281396	-0.0115585	0.0266808
Ascomycota sp.2	0.01896	0.0219424	0.00851544	-0.0275078	0.00333712	-0.0537824	-0.00594639	-0.00424545	0.0308001	0.0057464	-0.0169305	-0.0338072	0.00565619	-0.000853387	0.0196884	0.0157232	-0.000721702	-0.0297779	-0.0264007	-0.00586363	-0.00436733	-0.00928792	-0.00830648	0.0115606	-0.0246535	-0.0210987	0.0087873	0.0105691	0.00586601	-0.0251571	-0.0261167	0.0441919	-0.0199349	-0.0272271	0.0392315	-0.0091527	0.031394	0.0356115	-0.0131774	-0.0178558	-0.00687818	-0.0233789	0.0259038	-0.0280326	0.0448723	-0.0171219	-0.00480539	-0.0155922	-0.0105237
Agaricus	-0.0325041	0.00684046	-0.0132787	-0.0178667	-0.00307124	0.023772	-0.0118827	-0.0177719	-0.0361424	0.0401701	0.0204032	0.0185849	-0.0208518	-0.0554767	0.018505	0.00702798	-0.00077859	-0.0295822	-0.0224033	-0.00153022	0.00683961	-0.00214631	-0.0332136	0.0104939	-0.0348056	0.000346409	-0.00770981	-0.0187321	-0.0392868	0.00725407	0.0238812	-0.000446182	-0.0281124	0.0174528	0.0153942	0.0409077	0.0624524	0.0198859	-0.00774784	0.0024954	0.00444951	-0.00315467	-0.017624	-0.0624487	0.0314184	0.0379296	0.0602316	-0.00870945	0.0175977
Coprinellus	0.0184192	-0.0185843	0.0128869	0.00151933	-0.0158027	-0.00163299	0.0148345	0.00207982	-0.0358537	0.00538653	0.0146757	-0.0078226	-0.0180404	-0.0138688	-0.0161691	-0.0402425	0.00419782	0.00710526	-0.0025823	0.0142274	0.011553	-0.00291155	0.0360787	-0.00653973	0.00270624	0.000871277	-0.000909968	0.0106644	-0.0142472	0.00673032	-0.00372777	0.0790467	0.00859786	-0.00674377	0.0112538	-0.00164444	0.00931566	0.000403797	0.0139024	-0.0137031	-0.00356947	0.00151209	0.0101324	-0.050568	0.00959847	0.00388907	0.0202442	-0.01925	0.0138504
Schizophyllum	-0.0143989	-0.0280207	-0.0142967	0.0111794	0.0361921	0.000785193	-0.000233272	-0.0129851	0.0101909	-0.010576	0.0373818	-0.0283335	-0.0123795	0.0160913	-0.00988541	0.0540955	-0.0156961	-0.00331653	-0.0126116	0.0104987	-0.00681272	-0.0005926	-0.0165417	-0.0344448	-0.000485819	0.0224907	0.0218183	-0.0324273	0.0176643	-0.002132	-0.00444667	-0.0170894	0.00154964	-0.0115042	-0.0077768	-0.00481818	-0.0530774	0.0214716	-0.0173421	-0.00992213	-0.00718475	0.0580766	0.00170557	-0.0158462	0.00819675	-0.0117887	-0.0126236	-0.0410962	0.0071773
Coriolopsis	-0.00428629	-0.0241227	0.0125248	0.00736765	0.0179958	-0.0130914	0.0101183	0.00604111	-0.00921218	0.00322662	0.0152498	0.00344527	-0.00200029	-0.0109978	-0.0119451	0.0224238	-0.00297547	0.00567457	0.00628219	0.00476779	0.0223153	-0.00424663	0.0357849	-0.0184609	-0.00373945	0.0120214	0.0142996	-0.011687	0.00422061	-0.00278335	-0.0247167	0.0189319	0.00365422	0.00497727	-0.0222479	-0.0208766	0.00874607	0.0086606	0.013647	0.00161799	0.0034673	-0.00718995	0.0415423	-0.0443525	0.00596749	0.00810922	0.0126886	-0.016052	0.0067834
Trametes	0.00581361	-0.0103021	0.0360652	0.0344321	-0.00380787	0.0252488	0.0306514	0.0157395	-0.077287	0.00449648	0.00411649	-0.00963962	-0.0269983	-0.0186522	0.0179731	0.0104519	-0.00514015	0.000426761	-0.00870898	0.00322117	0.0048656	-0.0180905	-0.0273195	-0.0243034	-0.0165565	-0.0105803	0.017193	-0.0346789	-0.0224008	-0.0288217	-0.0306372	-0.00618809	0.00373581	-0.000201949	-0.0057754	-0.0239076	0.049941	-0.00823615	-0.0137053	0.0250329	-0.00660735	-0.00918295	0.00755684	-0.0107639	-0.0149216	0.00336437	0.0193619	-0.0114856	0.00179752
Polyporales sp.	0.00722278	-0.0398118	0.0155999	0.00703133	0.0113328	-0.00858558	0.00989845	0.0244338	-0.0466026	0.0126613	0.0255816	-0.00682747	0.0165073	-0.0557679	-0.00528181	0.0201069	0.00477223	-0.0152259	0.00582669	0.0190673	0.010182	0.00404721	-0.0231461	-0.0255657	-0.0182753	0.0121808	0.000642241	-0.0150783	-0.00151367	-0.00963299	-0.0170262	0.0111501	0.00625535	0.00623044	0.0385624	-0.000444918	-0.0106716	-5.41e-05	0.0112643	0.00629743	0.0124488	0.000574695	0.0206093	-0.0387091	0.0122062	0.0169725	0.0267413	-0.0201744	0.0167763
Peniophora	0.00583521	-0.00360632	0.0821523	0.0469776	0.00398332	0.0236975	0.0198688	0.0769021	-0.0376567	-0.00988176	0.00539568	0.0170112	0.0350242	-0.0116395	0.00435531	-0.0178096	-0.00951314	-0.00605991	-0.0213495	-0.00444934	-0.000360695	-0.0107668	0.000759024	-0.0156561	0.00333571	-0.0263579	-0.029426	-0.0130137	-0.0338649	0.0596559	-0.0557615	0.008101	-0.00778646	0.00728023	-0.0153819	0.0205213	-0.0197753	0.0202602	0.00313009	0.0225677	-0.0168531	-0.00755028	0.00261847	0.0443694	-0.00108847	-0.00474596	0.00136731	-0.0246257	-0.013106
Stereum	0.00724383	0.0371782	0.0152438	-0.0101518	-0.00913337	0.0463825	-0.00757369	0.027926	0.0327514	0.0172415	-0.00121551	-0.0230839	0.00113646	-0.0434801	-0.00813493	0.000437616	-0.00423161	-0.0168415	-0.0179817	-0.0047292	0.000706334	-0.00636957	-0.0405044	0.0305406	-0.0223663	-0.0124408	-0.0201545	-0.0344716	-0.0323658	0.0238259	-0.032825	0.00201999	-0.00996796	-0.0123759	-0.00853292	0.00219547	-0.0227561	-0.0048787	0.00186395	0.000829671	0.0241294	-0.00760701	-0.0197757	-0.00138198	-0.0158614	0.00326562	-0.00974983	0.0594833	-0.00761269
Sterigmatomyces	0.00813906	0.00911342	0.00363468	-0.00399549	-0.0075025	0.023165	0.0141633	0.0119402	-0.0259378	0.00129824	-0.00138923	0.0252244	-0.0276707	0.0290175	-0.0256236	-0.000868133	-0.00867771	-0.00670878	-0.00559457	0.018766	0.0132212	-0.00780337	0.0277281	-0.0328611	-0.00937252	0.000237675	-0.000722882	0.0134433	0.00553628	0.0165143	-0.0238615	0.0303647	-0.0132886	-0.00687953	-0.0156478	-0.0200703	-0.0038569	0.00252567	0.00429537	0.00432602	-0.00909626	-0.00298079	0.0144719	-0.0464923	0.00725019	0.00902307	0.0053921	-0.0209966	0.0142373
Basidiomycota sp.	-0.0220888	-0.0646811	-0.00908768	0.010828	0.0159087	-0.0245925	0.0246124	0.000223651	-0.0256524	0.000779116	0.000488823	-0.00115238	-0.0475999	0.00180222	-0.0185794	-0.0359562	-0.0162062	-0.00577013	-0.0224384	0.0724145	0.00606858	0.03023	0.0117425	0.0150486	0.0182298	-0.0198039	0.0307112	-0.0143072	-0.00550611	0.0237843	-0.077444	0.0261551	0.00715561	-0.00946316	-0.0109879	-0.0195005	-0.0834979	0.0130386	0.00440401	-0.0158864	-0.00781266	-0.000629321	0.0346745	-0.0655409	0.0183615	0.00487688	0.000731323	-0.0370378	0.00511045
Malassezia	-0.0310552	0.154011	0.0437972	0.0193876	0.0236546	0.00588876	-0.0208208	0.00472718	0.0363321	0.0317754	-0.0373278	-0.00821233	0.0186709	0.0292116	0.0365929	0.0652775	-0.0159721	-0.0193554	-0.01197	-0.00744621	-0.000157992	0.0268785	-0.0458475	0.0496956	-0.0194586	0.00570882	-0.080144	-0.036824	-0.13482	-0.0747549	-0.0403397	-0.014003	-0.0284427	-0.0126514	-0.126732	-0.0350847	-0.134376	-0.0134227	-0.0392196	-0.0534749	-0.0476438	-0.0321342	0.00971985	0.00933517	0.0544753	-0.0137868	-0.0151096	-0.0188955	0.00214316
Malasseziales sp.	0.00489927	0.0237127	0.0248197	-0.00796424	0.0135806	0.0571414	-0.0171488	0.0297467	-0.0312225	-0.01013	-0.0155419	0.0174422	-0.0070444	0.0325006	0.0351167	0.116961	-0.0215118	-0.0273262	-0.0115636	0.017787	-0.0105127	-0.0189277	-0.0445574	-0.0159655	0.0102785	-0.0199786	-0.0200561	-0.0157967	-0.00669342	-0.0643147	-0.0401669	-0.0220454	-0.0104218	-0.0183626	-0.0746779	0.0223231	-0.0713801	-0.0165954	-0.040061	-0.0207338	0.0480407	-0.0191185	0.0101358	0.00745084	-0.0202258	0.0341595	-0.0108976	-0.0302766	-0.0169472
Rhodotorula	-0.0178873	-0.0021593	0.0280941	-0.0262485	0.0104108	0.0159621	0.0427728	-0.00411186	-0.0115355	-0.016541	-0.00626384	0.00783424	-0.00712681	0.00728961	-0.0100829	-0.0117699	0.00623581	-0.0129607	0.00297142	0.00820132	-0.00704501	0.000924309	0.0164627	-0.0568913	-0.0367073	-0.00830852	-0.0241319	0.0263432	-0.00204995	0.0168348	0.0227019	0.0177815	-0.0111735	0.0296818	0.0040572	-0.00156204	-0.0348906	-0.00074987	-0.022336	-0.00905697	-0.0190635	0.0049914	0.0315773	-0.0181025	-0.00820672	-0.00867763	0.00264172	-0.038808	0.00414352
Sporidiobolus	0.0129732	-0.0238778	0.0121732	-0.00248038	-0.0127713	0.0213273	0.0118335	-0.00221814	-0.0308813	-0.00496561	0.0140726	-0.00491658	-0.0112987	-0.0446548	-0.0100769	-0.00646377	0.00115781	-0.00266733	0.00628036	0.0156578	-0.00672289	0.0194575	0.0012977	-0.0205394	-0.0131754	-0.00295784	-0.0129929	-0.018689	0.0121344	0.0029491	-0.0253635	0.0133742	-0.00830455	-0.00496616	-0.00499734	-0.0126819	0.0281107	0.012988	0.00756782	0.0134208	-0.0122739	0.022486	-0.00608523	-0.0404136	0.044644	-0.000352676	0.00243493	0.0137986	0.00126408
Cystofilobasidium	-0.00125361	-0.0360356	0.00261098	0.0355985	-0.0260682	0.0214665	-0.0124016	-0.00299471	0.038643	0.0203953	-0.0144802	-0.0290091	0.0172872	-0.0164782	0.00186907	-0.00890967	-0.0171805	-0.0203823	0.0252585	-0.00511728	0.00253048	-0.0213514	-0.0289433	-0.0123034	-0.0268059	-0.0138329	0.0222836	-0.0163724	-0.0279056	0.0795123	-0.0166418	0.0070385	-0.0122774	0.0225427	0.0532337	-0.00652565	0.0129635	-0.0111587	0.00053696	-0.00739038	0.0273202	-0.000539234	-0.000780229	0.081689	-0.021975	-0.0147661	-0.00434776	0.0299769	0.0123462
Mrakia	-0.0208237	0.00272199	-0.00398583	-0.0160235	0.000147825	-0.0152067	-0.00603366	-0.00258797	-0.0230697	-0.00241018	0.0102542	-0.0171279	-0.0108172	-0.0291871	0.00799166	-0.0394825	-0.00491064	-0.0216646	-0.00306327	0.00482497	0.00133355	0.00251746	-0.00713106	0.0326443	-0.00676644	-0.0104573	-0.0207966	-0.0136472	-0.015998	0.0336408	-0.0160547	0.00917	-0.00539948	0.0297604	0.0298831	-0.0249606	0.0651212	-0.00270843	-0.0115551	-0.0104001	0.00345669	-0.0114544	-0.0127044	0.0111798	0.0156626	-0.00324994	0.00341515	-0.0184646	-0.0126589
Xanthophyllomyces	0.0193931	0.056075	0.000355192	-0.00477052	0.0120367	-0.0142322	-0.0187519	0.00578243	0.0226972	0.0092497	-0.0308939	0.00213511	0.017373	-0.0471215	-0.00497018	-0.0343716	0.026835	-0.0150291	-0.0179095	0.0161794	0.0558078	-0.0236912	-0.0126724	0.0318081	-0.0187595	-0.00939557	-0.0221313	-0.0440986	-0.0519278	-0.0324758	0.00486054	-0.0237112	-0.0316572	-0.00673541	-0.0507442	-0.030218	-0.0737194	-0.00731749	-0.0170982	-0.0104443	-0.0334255	0.0327308	-0.0114289	0.0178065	0.0139228	0.00752956	0.0121862	-0.0370891	-0.000106441
Filobasidiales sp.	-0.00176139	-0.0546663	0.011326	0.00625444	0.0700134	-0.00488913	0.00525837	0.0023225	-0.0296299	-0.00335062	0.0058036	-0.00962042	-0.012343	-0.0406211	-0.0133824	0.00869237	-0.00168402	0.0468291	-0.00363818	0.0123385	0.00602333	0.00501714	0.0145585	-0.0107076	-0.0121499	-0.00539969	0.0519663	-0.017948	-0.017486	0.00258811	-0.0159987	-0.00193287	0.00603771	-0.0212766	0.00445546	-0.00677635	-0.014209	-0.00214271	-0.00355351	-0.00448834	-0.00268341	0.0616906	0.0034783	-0.0329555	0.0293344	0.0131753	0.0156225	-0.0102997	0.00345527
Cryptococcus.1	0.00542704	0.00333217	0.0122083	-0.0225143	-0.0320839	-0.0148701	-0.00508658	-0.032057	-0.00718457	0.00242356	0.047425	0.00975504	-0.0170164	0.0186975	0.0055709	-0.0454991	0.034999	-0.0257141	-0.0143138	-0.0105907	-0.00967026	-0.0220708	0.0293592	-0.054412	0.0223611	0.0129931	0.0500482	0.00369559	-0.00692679	-0.0257058	0.00962113	-0.0296278	-0.00210482	-0.0186647	0.0305126	0.0443231	-0.0104717	-0.0215213	0.00368923	-0.0252015	-0.024012	-0.0277392	-0.0356792	-0.0301634	-0.00761364	-0.0143485	0.0458643	-0.00573267	0.00269529
Bullera	-0.00886792	-0.0080221	0.00814818	-0.00424496	-0.0077677	-0.0106268	0.000261033	0.0042257	-0.0078452	0.000170411	0.000585963	-0.00141952	0.0231471	-0.0224113	0.000649537	0.00571955	0.0414181	-0.0216898	0.00777402	0.00840203	0.00348196	-0.0112549	-0.00659393	0.0102253	-0.00247062	-0.00812694	-0.00820064	-0.0217241	-0.00873283	-0.00960404	0.0198679	-0.00443368	0.00164351	-0.00530492	0.00526721	-0.0318484	-0.00524732	-0.00310772	-0.0102041	0.0340937	0.00100584	-0.00490769	-0.00460891	0.024634	-0.00066141	0.0011918	0.0177725	0.00668109	0.00161602
Cryptococcus.2	-0.0428232	0.0556181	-0.0094046	0.0481991	-0.0171882	0.0177584	0.00557212	0.0699682	-0.0440832	0.0195317	0.00173093	0.0214716	0.0537707	0.0220664	-0.014327	-0.0324023	-0.0171685	-0.0407837	0.00785591	-0.0100151	0.00207757	0.0135911	0.0683688	0.00688914	0.0184837	-0.0227011	-0.0222912	0.0604733	-0.0237079	0.0127619	-0.0211148	-0.00409414	0.0128227	-0.034187	-0.0486974	0.0106484	-0.0411118	0.00750152	0.011328	-0.0330765	-0.0303125	-0.0126657	-0.014288	0.00208137	-0.0343239	0.0490206	-0.0242956	-0.0205101	-0.0205386
Hannaella	-0.0151169	0.000521341	-0.00207096	-0.0208088	0.00926088	0.00162826	0.00739128	-0.00556587	-0.020286	0.0285566	0.0115756	-0.0128543	0.0571701	-0.023056	-0.00641994	0.0135446	0.0040662	0.0345973	0.0366698	0.00751735	-0.00353704	-0.00922109	-0.00240273	-0.00106927	-0.00728628	-0.00575304	-0.00553154	-0.0311076	-0.0161705	0.00422544	-0.0116026	-0.00380995	0.000478793	0.00726209	-0.0164464	0.00759846	-0.0458199	0.00334913	-0.00783447	0.0409736	0.0473538	-0.00147224	-0.00270164	0.0463355	0.00614943	-0.0160253	0.000250625	0.0175871	0.000906347
Trichosporon	-0.0250779	0.0909561	-0.0289205	-0.0329054	-0.0357707	0.0212156	0.0208645	0.00415769	0.087583	0.0404555	0.00326993	-0.0112935	-0.0106494	0.0293479	0.00710718	-0.000444448	-0.0203973	-0.0652052	-0.00848648	0.00208318	-0.0224796	-0.0257906	0.0146123	-0.0331758	-0.0521117	-0.0305559	-0.036409	0.0214958	-0.0114716	0.0135251	0.0223753	-0.0314423	-0.0262408	0.0119918	0.0942101	-0.0268155	-0.0380684	-0.00925201	-0.018834	-0.0240863	-0.00411132	-0.00613558	-0.022127	-0.0588003	-0.0281567	0.00805704	-0.00945847	-0.00118197	-0.0287847
Tremellomycetes sp.	-0.0171004	0.0061047	0.00392959	0.155072	-0.0072789	-0.0352454	0.0639692	-0.00836834	-0.0235456	0.0201255	-0.00407543	0.010377	-0.0146069	-0.021591	-0.0287273	0.00095142	0.00692783	0.0328458	1.43e-05	0.0150114	0.0328839	0.00959717	-0.0172696	0.0585647	-0.0279432	-0.0118419	-0.0266925	-0.0156024	-0.0413433	-0.0539319	-0.0308947	0.023763	-0.0101032	-0.00456618	-0.00480956	-0.00799003	-0.00639391	-0.0199389	-0.0093798	0.016108	0.00673604	0.0217511	-0.00384637	-0.0613102	-0.0152025	0.0171622	0.00180308	-0.0105694	-0.00508078
Pseudozyma	-0.0196307	-0.0149538	0.0190901	0.0162884	0.0151364	0.0447048	0.00346047	0.0203735	-0.00972699	-0.00265236	0.00189177	0.0261586	0.0106605	-0.00387239	-0.0302603	-0.0159672	0.0183096	-0.00949677	-0.0126816	-0.00199029	0.00500258	-0.00250686	0.0134839	-0.0113361	-0.0216393	0.0267543	-0.00384998	-0.0260931	0.0270172	-0.0167482	-0.0468619	-0.00875245	0.00866591	0.0190534	0.0574423	-0.00232707	-0.05339	-0.0060206	0.00332862	-0.00188279	-0.00749348	0.00306313	0.0184782	0.0206014	-0.0204715	0.000381469	-0.00145043	0.0725693	-0.00894944
unidentified.5	-0.0242067	0.0324484	0.00291725	-0.00174139	0.0192994	0.00900001	-0.0220815	0.0243767	0.0613919	-0.0249162	-0.0271836	0.0516252	-0.0101219	-0.00259654	-0.0491317	-0.0448585	0.000392668	-0.0484356	-0.0157128	0.0438146	-0.0361251	0.0359724	-0.0058289	-0.0160929	-0.00022251	0.0416287	-0.0376383	0.0142525	0.0395117	0.0119983	-0.0662332	0.010157	-0.0123452	-0.00783072	0.0161003	0.0157761	-0.0868185	-0.00565579	-0.036879	-0.031799	0.00767263	-0.0288186	0.0146495	-0.0531549	0.0190904	-0.012082	-0.0336083	-0.0167056	-0.0340399
Fungi sp.	-0.0027527	0.0613187	0.0162925	0.045283	-0.00866942	-0.00853584	-0.00976832	-0.0303774	0.0444194	-0.0349229	0.0201728	-0.0161385	0.0291593	0.058047	0.00933135	0.0570777	0.0166387	0.0188231	-0.00246388	-0.0308191	-0.00528197	0.0167658	-0.0533317	0.0567652	0.00933566	-0.0177929	0.0267094	0.0352116	-0.0462374	-0.0922443	-0.0220768	-0.0575213	-0.0363614	-0.0124715	-0.0282541	-0.0510279	0.0259089	-0.0131306	-0.0528285	-0.0315103	-0.0615443	0.0169383	-0.014273	-0.0384491	0.0412029	-0.000726041	0.00220899	-0.0228626	-0.00282521
Mucor	-0.00788165	-0.0358158	-0.00904807	-0.0129255	-0.0113949	-0.0134296	0.00336864	0.0167999	-0.0209091	0.00433027	0.0209373	0.0467493	-0.0297549	-0.0248427	0.00683649	0.0194088	-0.0122386	-0.0161704	-0.00355025	0.0200304	0.0325791	-0.00728382	0.0181154	-0.0135893	-0.032677	0.00571751	0.0391934	-0.014463	0.0567858	-0.0180104	0.0169893	-0.0188077	0.00173907	0.0649313	0.036504	-0.0146492	-0.0162411	-0.0103322	-0.00496702	-0.00984724	0.0019818	-0.0157727	0.000536098	-0.0180305	-0.00926759	0.00886383	0.00428908	-0.00762575	0.00973498
[truncated: 31 more columns]

## Sheet: Table S9 ITS2 v ITS2 p-values
	Ascomycota.sp.1	Cladosporium	Mycosphaerella	Ramularia	Eupenidiella	Aureobasidium	Dothideomycetes.sp.	Phaeosphaeria	Alternaria	Bipolaris	Curvularia	Pleosporaceae.sp.	Epicoccum	Aspergillus	Neosartorya	Penicillium	Eurotiales.sp.	Talaromyces	Thermomyces	Eurotiomycetes.sp.	Erysiphe	Botrytis	Candida.1	Debaryomyces	Kurtzmaniella	Yamadazyma	Galactomyces	Yarrowia	Clavispora	Cyberlindnera	Pichia	Kazachstania	Kluyveromyces	Nakaseomyces	Saccharomyces	Hanseniaspora	Candida.2	Starmerella	Saccharomycetes.sp.	Stenocarpella	Clavicipitaceae.sp.	Trichoderma	Hypocreales.sp.	Fusarium	Nectriaceae.sp.	Acremonium	Myrothecium	Sarocladium	Chaetomium
Ascomycota sp.1	1	0.09	0.83	0.27	0.56	0.9	0.93	0.7	0.34	0.62	0.97	0.62	0.44	0.42	0.37	0.11	0.72	0.05	0.08	0.83	0.73	0.06	0.79	0.01	0.51	0.7	0.82	0.12	0.36	0.68	0.52	0.83	0.76	0.77	0.55	0.44	0.89	0.34	1	0.03	0.4	0.2	0.29	0.35	0.75	0.21	0.93	0.07	0.74
Cladosporium	0.09	1	0.77	0.89	0.46	0.11	0.11	0.4	0	0.86	0.01	0.52	0.97	0	0.5	0.1	0.04	0.7	0.59	0.43	0.89	0.06	0.66	1	0.63	0.06	0.08	0.94	0.2	0.07	0.75	0.82	0.28	0.25	0.26	0.22	0.74	1	0.56	0.82	0.8	0.46	0.27	0.01	0.24	0.2	0.04	0.39	0.84
Mycosphaerella	0.83	0.77	1	0.28	0.84	0.62	0.76	0.67	0.35	0.64	0.72	1	0.65	0.51	0.66	0.17	0.84	0.96	0.56	0.77	0.44	0.84	0.68	0.27	0.22	0.83	0.83	0.33	0.69	0.44	0.5	0.82	0.86	0.91	0.53	0.88	0.33	0.53	0.8	0.87	0.83	0.68	0.84	0.57	0.52	0.93	0.81	0.18	0.82
Ramularia	0.27	0.89	0.28	1	0.43	0.57	0.28	0.89	0.73	0.68	0.63	0.58	0.33	0.61	0.57	0.24	0.92	0.6	0.89	0.75	0.87	0.66	0.12	0	0.34	0.73	0.28	0.19	0.78	0.56	0.42	0.59	0.88	0.82	0.76	0.59	0.21	0.63	0.04	0.33	0.39	0.66	0.87	0.14	0.62	0.04	0.59	0.74	0.74
Eupenidiella	0.56	0.46	0.84	0.43	1	0.56	0.99	0.27	0.58	0.96	0.55	0.81	0.02	0.02	0.97	0.76	0.67	0.6	0.9	0.84	0.86	0.63	0.92	0.17	0.17	0.77	0.02	0.89	0.51	0.09	0.6	0.6	0.88	0.58	0.89	0.83	0.37	0.89	0.93	0.76	0.15	0.03	0.21	0.97	0.04	0.75	0.52	0.25	0.94
Aureobasidium	0.9	0.11	0.62	0.57	0.56	1	0.9	0.61	0.31	0.61	0.86	0.17	0.27	0.9	0.24	0.57	0.41	0.34	0.56	0.96	0.88	0.23	0.82	0.68	0.23	0.36	0.53	0.82	0.8	0.93	0.99	0.2	0.9	0.92	0.38	0.56	0.19	0.35	0.41	0.39	0.95	0.42	0.95	0.74	0.32	0.47	0.67	0.27	0.81
Dothideomycetes sp.	0.93	0.11	0.76	0.28	0.99	0.9	1	0.62	0.5	0.53	0.65	0.89	0.21	0.42	0.82	0.57	0.57	0.35	0.18	0.41	0.85	0.84	0.51	0.29	0.56	0.67	1	0.48	0.63	0.84	0.58	0.81	0.92	0.62	0.31	0.53	0.89	0.72	0.64	0.13	0.6	0.51	0.59	0.1	0.65	0.77	0.26	0.26	0.77
Phaeosphaeria	0.7	0.4	0.67	0.89	0.27	0.61	0.62	1	0.36	0.95	0.91	0.18	0.97	0.06	0.5	0.83	0.64	0.31	0.96	0.81	0.82	0.92	0.43	0.44	0.48	0.64	0.97	0.56	0.7	0.98	0.64	0.73	0.55	0.86	0.79	0.81	0.7	0.72	0.57	0.69	0.76	1	0.61	0.83	0.28	0.88	0.6	0.56	0.98
Alternaria	0.34	0	0.35	0.73	0.58	0.31	0.5	0.36	1	0.09	0.89	0.27	0.26	0.42	0.89	0.03	0.64	0.99	0.07	0.17	0.47	0.28	0.8	0.9	0.39	0.09	0.9	0.94	0.1	0.24	0.06	0.31	0.33	0.38	1	0.45	0.69	0.15	0.54	0.45	0.65	0.27	0.53	0.46	0.73	0.09	0.09	0.88	0.47
Bipolaris	0.62	0.86	0.64	0.68	0.96	0.61	0.53	0.95	0.09	1	0.9	0.49	0.85	0.56	0.34	0.71	0.9	0.88	0.31	0.98	0.87	0.91	0.13	0.38	0.67	0.52	0.65	0.22	0.14	0.74	0.94	0.94	0.7	0.66	0.39	0.87	0.44	0.82	0.49	0.55	0.12	0.62	0.48	0	0.34	0.95	0.88	0	0.97
Curvularia	0.97	0.01	0.72	0.63	0.55	0.86	0.65	0.91	0.89	0.9	1	0.86	0.42	0.99	0.66	0.94	0.04	0.68	0.99	0.69	0.83	0.46	0.75	0.35	0.62	0.32	0.63	0.23	0.97	0.56	0.46	0.79	0.97	0.71	0.19	0.59	0.86	0.72	0.46	0.74	0.63	0.74	1	0.05	0.59	0.82	0.77	0.39	0.49
Pleosporaceae sp.	0.62	0.52	1	0.58	0.81	0.17	0.89	0.18	0.27	0.49	0.86	1	0.41	0.7	0.45	0.88	0.43	0.46	0.87	0.87	0.22	0.81	0.03	0.93	0.29	0.55	0.73	0.66	0.37	0.64	0.31	0.55	0.77	0.82	0.26	0.25	0.62	0.77	0.75	0.71	0.23	0.94	0.43	0.86	0.61	0.81	0.69	0.6	0.95
Epicoccum	0.44	0.97	0.65	0.33	0.02	0.27	0.21	0.97	0.26	0.85	0.42	0.41	1	0.88	0.87	0.89	0.69	0.49	0.91	0.51	0.74	0.44	0.37	0.97	0.96	0.17	0.96	0.51	0.4	0.5	0.42	0.92	0.6	0.65	0.49	0.1	0.65	0.88	0.56	0.72	0.6	0.8	0.7	0.78	0.32	0.36	0.24	0.8	0.22
Aspergillus	0.42	0	0.51	0.61	0.02	0.9	0.42	0.06	0.42	0.56	0.99	0.7	0.88	1	0.79	0.02	0.37	0.1	0.38	0.54	0.06	0.81	0.02	0.85	0.67	0.8	0.37	0.55	0.55	0.64	0.39	0.56	0.15	0.12	0.68	0.72	0.85	0.23	0.13	0.84	0.03	0.16	0.83	0	0.14	0.15	0.08	0.09	0.23
Neosartorya	0.37	0.5	0.66	0.57	0.97	0.24	0.82	0.5	0.89	0.34	0.66	0.45	0.87	0.79	1	0.23	0.41	0.49	0.05	0.25	0.2	0.58	0.2	0.54	0.98	0.29	0.53	0.67	0.82	0.57	0.25	0.38	0.37	0.24	0.25	0.7	0.29	0.61	0.45	0.86	0.68	0.42	0.73	0.08	0.92	0.83	0.83	0.95	0.88
Penicillium	0.11	0.1	0.17	0.24	0.76	0.57	0.57	0.83	0.03	0.71	0.94	0.88	0.89	0.02	0.23	1	0.9	0.9	0.23	0.35	0.81	0.71	0.3	0.16	0.35	0.66	0.98	0.26	0.4	0.05	0.41	0.29	0.09	0.89	0.79	0.21	0.03	0.5	0.15	0.82	1	0.89	0.64	0.17	0.21	0.86	0.71	0.64	0.9
Eurotiales sp.	0.72	0.04	0.84	0.92	0.67	0.41	0.57	0.64	0.64	0.9	0.04	0.43	0.69	0.37	0.41	0.9	1	0.39	0.98	0.6	1	0.2	0.51	0.35	0.53	0.54	0.7	0.15	0.72	0.99	0.78	0.63	0.7	0.55	0.18	0.44	0.89	0.73	0.85	0.83	0.36	0.38	0.56	0.26	0.9	0.87	0.76	0.47	0.92
Talaromyces	0.05	0.7	0.96	0.6	0.6	0.34	0.35	0.31	0.99	0.88	0.68	0.46	0.49	0.1	0.49	0.9	0.39	1	0.04	0.36	0.48	1	0.14	0.61	0.88	0.2	0.34	0.3	0.94	0.42	0.88	0.81	0.31	0.45	0.95	0.34	0.1	0.52	0.68	0.08	0	0	0.96	0.82	0.57	0.26	1	0.11	0.65
Thermomyces	0.08	0.59	0.56	0.89	0.9	0.56	0.18	0.96	0.07	0.31	0.99	0.87	0.91	0.38	0.05	0.23	0.98	0.04	1	0.83	0.89	0.2	0.5	0.96	0.49	0.06	0.79	0.65	0.95	0.29	0.28	0.17	0.46	0.86	0.04	0.3	0.62	0.69	0.97	0.7	0	0.58	0.27	0.02	0.55	0.67	0.96	0.32	0.4
Eurotiomycetes sp.	0.83	0.43	0.77	0.75	0.84	0.96	0.41	0.81	0.17	0.98	0.69	0.87	0.51	0.54	0.25	0.35	0.6	0.36	0.83	1	0.65	0.83	0.48	0.12	0.06	0.86	0.12	0.52	0.97	0.1	0.33	0.87	0.62	1	0.91	0.86	0.25	0.79	0.63	0.69	0.95	0.59	0.75	0.46	0.48	0.92	0.42	0.2	0.59
Erysiphe	0.73	0.89	0.44	0.87	0.86	0.88	0.85	0.82	0.47	0.87	0.83	0.22	0.74	0.06	0.2	0.81	1	0.48	0.89	0.65	1	0.87	0.29	0.25	0.47	0.77	0.88	0.95	0.42	0.87	0.35	0.71	0.93	0.91	0.17	0.72	0.48	0.98	0.41	0.9	0.85	0.74	0.91	0.74	0.83	0.71	0.94	0.65	0.5
Botrytis	0.06	0.06	0.84	0.66	0.63	0.23	0.84	0.92	0.28	0.91	0.46	0.81	0.44	0.81	0.58	0.71	0.2	1	0.2	0.83	0.87	1	0.64	0.14	0.24	0	0.7	0.44	0.8	0.68	0.17	0.82	0.94	0.74	0.4	0.34	0.69	0.23	0.91	0.62	0.52	0.77	0.36	0.15	0.68	0.19	0.81	0.62	0.96
Candida.1	0.79	0.66	0.68	0.12	0.92	0.82	0.51	0.43	0.8	0.13	0.75	0.03	0.37	0.02	0.2	0.3	0.51	0.14	0.5	0.48	0.29	0.64	1	0.93	0.45	0.78	0.23	0.73	0.14	0.03	0.61	0.37	0.74	0.67	0	0.26	0.56	0.48	0.86	0.73	0.5	0.46	0.93	0.19	0.1	0.18	0.43	0.15	0.73
Debaryomyces	0.01	1	0.27	0	0.17	0.68	0.29	0.44	0.9	0.38	0.35	0.93	0.97	0.85	0.54	0.16	0.35	0.61	0.96	0.12	0.25	0.14	0.93	1	0.36	0.43	0.42	0.3	0.74	0.24	0.23	0.32	0.59	0.91	0.82	0.25	0.86	0.9	0.04	0.17	0.33	0.87	0.72	0.65	0.88	0.06	0.84	0.93	0.3
Kurtzmaniella	0.51	0.63	0.22	0.34	0.17	0.23	0.56	0.48	0.39	0.67	0.62	0.29	0.96	0.67	0.98	0.35	0.53	0.88	0.49	0.06	0.47	0.24	0.45	0.36	1	0.16	0.05	0	0.28	0.75	0.2	0.75	0	0.19	0.24	0.03	0.23	0.56	0.1	0.72	0.43	0.36	0.76	0.43	0.46	0.66	0.58	0.85	0.71
Yamadazyma	0.7	0.06	0.83	0.73	0.77	0.36	0.67	0.64	0.09	0.52	0.32	0.55	0.17	0.8	0.29	0.66	0.54	0.2	0.06	0.86	0.77	0	0.78	0.43	0.16	1	0.87	0.43	0.34	0.45	0.85	0.87	0.38	0.88	0.13	0.49	0.67	0.78	0.73	0.77	0.66	0.69	0.35	0.95	0.97	0.75	0.55	0.95	0.63
Galactomyces	0.82	0.08	0.83	0.28	0.02	0.53	1	0.97	0.9	0.65	0.63	0.73	0.96	0.37	0.53	0.98	0.7	0.34	0.79	0.12	0.88	0.7	0.23	0.42	0.05	0.87	1	0.18	0.39	0.22	0.13	0.74	0.39	0.02	0.22	0.83	0.2	0.13	0.43	0.72	0.71	0.06	0.89	0.51	0.67	0.68	0.83	0.31	0.94
Yarrowia	0.12	0.94	0.33	0.19	0.89	0.82	0.48	0.56	0.94	0.22	0.23	0.66	0.51	0.55	0.67	0.26	0.15	0.3	0.65	0.52	0.95	0.44	0.73	0.3	0	0.43	0.18	1	0.17	0.28	0.07	0.83	0	0.23	0.13	0.72	0.52	0.93	0.62	0.77	0.65	0.64	0.65	0.4	0.77	0.29	0.58	0.57	0.29
Clavispora	0.36	0.2	0.69	0.78	0.51	0.8	0.63	0.7	0.1	0.14	0.97	0.37	0.4	0.55	0.82	0.4	0.72	0.94	0.95	0.97	0.42	0.8	0.14	0.74	0.28	0.34	0.39	0.17	1	0.15	0.34	0.69	0.01	0.41	0.79	0.88	0.96	0.39	0.11	0.49	0.75	0.61	0.3	0.74	0.9	0.98	0.53	0.96	0.31
Cyberlindnera	0.68	0.07	0.44	0.56	0.09	0.93	0.84	0.98	0.24	0.74	0.56	0.64	0.5	0.64	0.57	0.05	0.99	0.42	0.29	0.1	0.87	0.68	0.03	0.24	0.75	0.45	0.22	0.28	0.15	1	0.39	0.59	0.79	0.41	0.9	0.32	0.85	0.68	0.67	0.82	0.15	0.95	0.91	0.02	0.86	0.8	1	0.12	0.6
Pichia	0.52	0.75	0.5	0.42	0.6	0.99	0.58	0.64	0.06	0.94	0.46	0.31	0.42	0.39	0.25	0.41	0.78	0.88	0.28	0.33	0.35	0.17	0.61	0.23	0.2	0.85	0.13	0.07	0.34	0.39	1	0.65	0.07	0.28	0.05	0	0	0.9	0.05	0.58	0.11	0.29	0.15	0.41	0.57	0.99	0.79	0.34	0.41
Kazachstania	0.83	0.82	0.82	0.59	0.6	0.2	0.81	0.73	0.31	0.94	0.79	0.55	0.92	0.56	0.38	0.29	0.63	0.81	0.17	0.87	0.71	0.82	0.37	0.32	0.75	0.87	0.74	0.83	0.69	0.59	0.65	1	0.45	0.61	0.79	0.18	0.13	0.81	0.89	1	0.8	0.4	0.61	0.51	0.78	0.8	0.74	0.94	0.78
Kluyveromyces	0.76	0.28	0.86	0.88	0.88	0.9	0.92	0.55	0.33	0.7	0.97	0.77	0.6	0.15	0.37	0.09	0.7	0.31	0.46	0.62	0.93	0.94	0.74	0.59	0	0.38	0.39	0	0.01	0.79	0.07	0.45	1	0.49	0.51	0.28	0.36	0.31	0.03	0.3	0.52	1	0.9	0.62	0.11	1	0.58	0.13	0.14
Nakaseomyces	0.77	0.25	0.91	0.82	0.58	0.92	0.62	0.86	0.38	0.66	0.71	0.82	0.65	0.12	0.24	0.89	0.55	0.45	0.86	1	0.91	0.74	0.67	0.91	0.19	0.88	0.02	0.23	0.41	0.41	0.28	0.61	0.49	1	0.64	0.59	0.94	0.91	0.78	0.41	0.8	0.39	0.57	0.72	0.97	0.73	0.17	0.11	0.41
Saccharomyces	0.55	0.26	0.53	0.76	0.89	0.38	0.31	0.79	1	0.39	0.19	0.26	0.49	0.68	0.25	0.79	0.18	0.95	0.04	0.91	0.17	0.4	0	0.82	0.24	0.13	0.22	0.13	0.79	0.9	0.05	0.79	0.51	0.64	1	1	0.4	0.55	0.32	0.27	0.43	0.95	0.86	0.87	0.42	0.51	0.47	0.18	0.93
Hanseniaspora	0.44	0.22	0.88	0.59	0.83	0.56	0.53	0.81	0.45	0.87	0.59	0.25	0.1	0.72	0.7	0.21	0.44	0.34	0.3	0.86	0.72	0.34	0.26	0.25	0.03	0.49	0.83	0.72	0.88	0.32	0	0.18	0.28	0.59	1	1	0.4	0.52	0.19	0.29	0.42	0.39	0.49	0.45	0.29	1	0.73	0.66	0.61
Candida.2	0.89	0.74	0.33	0.21	0.37	0.19	0.89	0.7	0.69	0.44	0.86	0.62	0.65	0.85	0.29	0.03	0.89	0.1	0.62	0.25	0.48	0.69	0.56	0.86	0.23	0.67	0.2	0.52	0.96	0.85	0	0.13	0.36	0.94	0.4	0.4	1	0.83	0.86	0.97	0.15	0.92	0.17	0.37	0.58	0.91	0.67	0.1	0.99
Starmerella	0.34	1	0.53	0.63	0.89	0.35	0.72	0.72	0.15	0.82	0.72	0.77	0.88	0.23	0.61	0.5	0.73	0.52	0.69	0.79	0.98	0.23	0.48	0.9	0.56	0.78	0.13	0.93	0.39	0.68	0.9	0.81	0.31	0.91	0.55	0.52	0.83	1	0.14	0.94	0.44	0.49	0.46	0.48	0.36	0.68	0.9	0.28	0.84
Saccharomycetes sp.	1	0.56	0.8	0.04	0.93	0.41	0.64	0.57	0.54	0.49	0.46	0.75	0.56	0.13	0.45	0.15	0.85	0.68	0.97	0.63	0.41	0.91	0.86	0.04	0.1	0.73	0.43	0.62	0.11	0.67	0.05	0.89	0.03	0.78	0.32	0.19	0.86	0.14	1	0.74	0.76	0.88	0.79	0.42	0.15	0.95	0.89	0.86	0.89
Stenocarpella	0.03	0.82	0.87	0.33	0.76	0.39	0.13	0.69	0.45	0.55	0.74	0.71	0.72	0.84	0.86	0.82	0.83	0.08	0.7	0.69	0.9	0.62	0.73	0.17	0.72	0.77	0.72	0.77	0.49	0.82	0.58	1	0.3	0.41	0.27	0.29	0.97	0.94	0.74	1	0.8	0.86	0.56	0.17	0.89	0.91	0.91	0	0.93
Clavicipitaceae sp.	0.4	0.8	0.83	0.39	0.15	0.95	0.6	0.76	0.65	0.12	0.63	0.23	0.6	0.03	0.68	1	0.36	0	0	0.95	0.85	0.52	0.5	0.33	0.43	0.66	0.71	0.65	0.75	0.15	0.11	0.8	0.52	0.8	0.43	0.42	0.15	0.44	0.76	0.8	1	0.07	0.95	0.1	0.48	0.93	0.99	0.07	0.82
Trichoderma	0.2	0.46	0.68	0.66	0.03	0.42	0.51	1	0.27	0.62	0.74	0.94	0.8	0.16	0.42	0.89	0.38	0	0.58	0.59	0.74	0.77	0.46	0.87	0.36	0.69	0.06	0.64	0.61	0.95	0.29	0.4	1	0.39	0.95	0.39	0.92	0.49	0.88	0.86	0.07	1	0.91	0.09	0.04	0.96	0.82	0.6	0.65
Hypocreales sp.	0.29	0.27	0.84	0.87	0.21	0.95	0.59	0.61	0.53	0.48	1	0.43	0.7	0.83	0.73	0.64	0.56	0.96	0.27	0.75	0.91	0.36	0.93	0.72	0.76	0.35	0.89	0.65	0.3	0.91	0.15	0.61	0.9	0.57	0.86	0.49	0.17	0.46	0.79	0.56	0.95	0.91	1	0.2	0.78	0.81	0.87	0.22	0.41
Fusarium	0.35	0.01	0.57	0.14	0.97	0.74	0.1	0.83	0.46	0	0.05	0.86	0.78	0	0.08	0.17	0.26	0.82	0.02	0.46	0.74	0.15	0.19	0.65	0.43	0.95	0.51	0.4	0.74	0.02	0.41	0.51	0.62	0.72	0.87	0.45	0.37	0.48	0.42	0.17	0.1	0.09	0.2	1	0.06	0.99	0.17	0	0.26
Nectriaceae sp.	0.75	0.24	0.52	0.62	0.04	0.32	0.65	0.28	0.73	0.34	0.59	0.61	0.32	0.14	0.92	0.21	0.9	0.57	0.55	0.48	0.83	0.68	0.1	0.88	0.46	0.97	0.67	0.77	0.9	0.86	0.57	0.78	0.11	0.97	0.42	0.29	0.58	0.36	0.15	0.89	0.48	0.04	0.78	0.06	1	0.45	0.14	0.07	0.24
Acremonium	0.21	0.2	0.93	0.04	0.75	0.47	0.77	0.88	0.09	0.95	0.82	0.81	0.36	0.15	0.83	0.86	0.87	0.26	0.67	0.92	0.71	0.19	0.18	0.06	0.66	0.75	0.68	0.29	0.98	0.8	0.99	0.8	1	0.73	0.51	1	0.91	0.68	0.95	0.91	0.93	0.96	0.81	0.99	0.45	1	0.55	0.65	0.54
Myrothecium	0.93	0.04	0.81	0.59	0.52	0.67	0.26	0.6	0.09	0.88	0.77	0.69	0.24	0.08	0.83	0.71	0.76	1	0.96	0.42	0.94	0.81	0.43	0.84	0.58	0.55	0.83	0.58	0.53	1	0.79	0.74	0.58	0.17	0.47	0.73	0.67	0.9	0.89	0.91	0.99	0.82	0.87	0.17	0.14	0.55	1	0.24	0.97
Sarocladium	0.07	0.39	0.18	0.74	0.25	0.27	0.26	0.56	0.88	0	0.39	0.6	0.8	0.09	0.95	0.64	0.47	0.11	0.32	0.2	0.65	0.62	0.15	0.93	0.85	0.95	0.31	0.57	0.96	0.12	0.34	0.94	0.13	0.11	0.18	0.66	0.1	0.28	0.86	0	0.07	0.6	0.22	0	0.07	0.65	0.24	1	0.76
Chaetomium	0.74	0.84	0.82	0.74	0.94	0.81	0.77	0.98	0.47	0.97	0.49	0.95	0.22	0.23	0.88	0.9	0.92	0.65	0.4	0.59	0.5	0.96	0.73	0.3	0.71	0.63	0.94	0.29	0.31	0.6	0.41	0.78	0.14	0.41	0.93	0.61	0.99	0.84	0.89	0.93	0.82	0.65	0.41	0.26	0.24	0.54	0.97	0.76	1
Nigrospora	0.7	0.96	0.88	0.78	0.77	0.55	0.68	1	0.64	0.93	0.81	0.97	0.35	0.26	0.63	0.87	0.88	0.91	0.15	0.61	0.99	0.98	0.68	0.58	0.35	1	0.8	0.49	0.25	0.61	0.46	0.23	0.98	0.79	0.94	0.95	0.84	0.49	0.14	0.28	0.43	0.97	0.57	0.03	0.65	0.93	0.54	0.64	0.53
Eutypa	0.87	0.46	0.76	0.51	0.45	0.54	0.63	0.83	0.51	0.67	0.56	0.66	0.41	0.56	0.66	0.23	0.86	0.54	0.81	0.82	0.56	0.66	0.65	0.61	0.57	0.92	0.88	0.59	0.07	0.95	0.48	0.34	0.79	0.5	0.61	0.99	0.74	0.84	0.98	0.83	0.71	0.92	0.95	0.67	0.65	0.85	0.22	0.7	0.22
Ascomycota sp.2	0.51	0.55	0.78	0.36	0.86	0.05	0.76	0.89	0.42	0.81	0.49	0.16	0.87	1	0.47	0.65	0.97	0.34	0.3	0.83	0.88	0.69	0.83	0.65	0.22	0.33	0.75	0.76	0.88	0.48	0.43	0.1	0.37	0.34	0.3	0.76	0.37	0.19	0.53	0.45	0.84	0.35	0.32	0.36	0.18	0.45	0.9	0.61	0.67
Agaricus	0.4	0.93	0.58	0.65	0.91	0.5	0.68	0.55	0.3	0.19	0.55	0.52	0.59	0.19	0.63	0.91	0.97	0.46	0.46	0.93	0.75	0.95	0.41	0.82	0.3	0.99	0.89	0.58	0.28	0.89	0.49	0.96	0.28	0.67	0.75	0.26	0.18	0.51	0.79	0.93	0.85	0.83	0.54	0.07	0.29	0.16	0.03	0.78	0.47
Coprinellus	0.36	0.48	0.61	0.98	0.46	0.94	0.47	0.9	0.15	0.81	0.46	0.72	0.5	0.61	0.43	0.12	0.92	0.75	0.88	0.4	0.62	0.91	0.1	0.82	0.84	0.96	0.94	0.68	0.56	0.83	0.84	0	0.7	0.8	0.71	0.98	0.66	1	0.5	0.47	0.88	0.95	0.61	0.05	0.65	0.81	0.3	0.33	0.48
Schizophyllum	0.57	0.36	0.5	0.67	0.14	0.99	1	0.58	0.74	0.73	0.11	0.21	0.63	0.55	0.69	0.1	0.37	0.86	0.65	0.62	0.83	0.98	0.6	0.24	0.96	0.35	0.43	0.18	0.49	0.93	0.88	0.57	0.96	0.63	0.78	0.89	0.06	0.35	0.38	0.61	0.76	0.02	0.91	0.63	0.75	0.59	0.51	0.13	0.73
Coriolopsis	0.82	0.38	0.58	0.75	0.47	0.66	0.61	0.82	0.71	0.86	0.5	0.82	0.94	0.64	0.64	0.38	0.87	0.77	0.77	0.88	0.26	0.87	0.17	0.49	0.88	0.66	0.56	0.54	0.92	0.92	0.34	0.3	0.94	0.83	0.44	0.38	0.71	0.68	0.5	0.95	0.89	0.77	0.05	0.1	0.85	0.69	0.55	0.46	0.75
Trametes	0.75	0.8	0.07	0.23	0.81	0.39	0.24	0.48	0.01	0.83	0.83	0.69	0.26	0.58	0.57	0.76	0.89	0.97	0.76	0.9	0.82	0.45	0.37	0.46	0.53	0.65	0.55	0.19	0.33	0.39	0.36	0.76	0.83	1	0.84	0.39	0.11	0.71	0.61	0.31	0.78	0.69	0.69	0.74	0.6	0.88	0.42	0.63	0.96
Polyporales sp.	0.74	0.12	0.52	0.69	0.58	0.77	0.58	0.21	0.04	0.61	0.15	0.76	0.42	0.06	0.81	0.45	0.82	0.5	0.78	0.3	0.69	0.88	0.35	0.33	0.5	0.54	1	0.45	0.96	0.73	0.51	0.65	0.77	0.73	0.11	1	0.73	1	0.52	0.69	0.47	0.99	0.28	0.16	0.7	0.41	0.23	0.44	0.36
Peniophora	0.84	0.9	0.01	0.14	0.91	0.43	0.43	0.01	0.3	0.77	0.82	0.52	0.21	0.72	0.9	0.63	0.72	0.74	0.41	0.86	1	0.68	0.97	0.65	0.94	0.34	0.32	0.64	0.26	0.11	0.05	0.79	0.79	0.76	0.61	0.48	0.47	0.4	0.96	0.43	0.43	0.72	0.91	0.16	0.95	0.85	0.95	0.34	0.56
Stereum	0.85	0.21	0.47	0.66	0.63	0.1	0.76	0.24	0.35	0.47	0.95	0.39	0.97	0.19	0.73	0.99	0.86	0.56	0.46	0.84	0.97	0.79	0.24	0.22	0.43	0.66	0.41	0.2	0.17	0.4	0.26	0.96	0.6	0.66	0.83	0.93	0.52	0.88	0.96	0.98	0.32	0.69	0.38	0.97	0.58	0.85	0.61	0.02	0.73
Sterigmatomyces	0.74	0.68	0.85	0.89	0.78	0.4	0.51	0.52	0.31	0.94	0.95	0.22	0.27	0.36	0.25	0.94	0.65	0.8	0.76	0.26	0.56	0.71	0.3	0.13	0.71	0.98	0.93	0.55	0.78	0.5	0.38	0.16	0.42	0.81	0.65	0.37	0.9	0.92	0.79	0.81	0.63	0.91	0.5	0.07	0.7	0.71	0.79	0.42	0.55
Basidiomycota sp.	0.54	0.08	0.73	0.75	0.48	0.45	0.31	1	0.47	0.97	0.99	0.97	0.15	0.97	0.52	0.24	0.45	0.87	0.38	0	0.83	0.31	0.76	0.68	0.47	0.52	0.39	0.57	0.89	0.55	0.02	0.42	0.78	0.73	0.8	0.64	0.03	0.55	0.89	0.61	0.77	0.96	0.13	0.1	0.6	0.85	0.93	0.23	0.81
Malassezia	0.37	0	0.24	0.6	0.49	0.88	0.41	0.87	0.49	0.33	0.2	0.81	0.72	0.46	0.35	0.18	0.58	0.58	0.7	0.84	1	0.39	0.3	0.34	0.62	0.81	0.07	0.32	0	0.13	0.39	0.7	0.25	0.78	0.01	0.42	0.01	0.8	0.23	0.05	0.17	0.28	0.73	0.81	0.18	0.61	0.65	0.62	0.91
Malasseziales sp.	0.84	0.58	0.3	0.81	0.61	0.09	0.51	0.31	0.49	0.7	0.57	0.52	0.82	0.49	0.31	0	0.47	0.3	0.68	0.5	0.65	0.55	0.24	0.7	0.75	0.52	0.56	0.61	0.77	0.12	0.32	0.49	0.68	0.56	0.09	0.49	0.1	0.62	0.13	0.46	0.1	0.5	0.65	0.83	0.63	0.11	0.64	0.47	0.42
Rhodotorula	0.47	0.94	0.27	0.32	0.78	0.53	0.08	0.88	0.75	0.49	0.76	0.73	0.81	0.82	0.74	0.7	0.78	0.49	0.91	0.68	0.74	0.96	0.57	0.04	0.17	0.78	0.48	0.42	0.95	0.6	0.36	0.52	0.51	0.23	0.97	0.92	0.33	0.98	0.33	0.67	0.36	0.8	0.14	0.57	0.73	0.77	0.94	0.22	0.9
Sporidiobolus	0.58	0.42	0.58	0.9	0.49	0.37	0.73	0.94	0.2	0.79	0.54	0.84	0.74	0.08	0.71	0.87	0.94	0.89	0.84	0.49	0.71	0.41	0.97	0.41	0.58	0.92	0.56	0.38	0.61	0.91	0.29	0.59	0.75	0.71	0.84	0.64	0.36	0.57	0.7	0.43	0.64	0.31	0.78	0.16	0.07	0.99	0.91	0.59	0.89
Cystofilobasidium	0.95	0.26	0.88	0.19	0.19	0.45	0.57	0.92	0.18	0.4	0.53	0.23	0.53	0.64	0.96	0.82	0.43	0.36	0.35	0.78	0.91	0.4	0.42	0.72	0.29	0.47	0.49	0.44	0.31	0.01	0.58	0.68	0.53	0.38	0.14	0.81	0.73	0.68	0.99	0.77	0.19	0.97	0.98	0.01	0.28	0.52	0.85	0.26	0.61
Mrakia	0.39	0.91	0.92	0.67	0.99	0.64	0.73	0.91	0.4	0.91	0.66	0.43	0.74	0.47	0.79	0.28	0.84	0.4	0.88	0.87	0.9	0.9	0.85	0.24	0.83	0.72	0.38	0.54	0.57	0.22	0.62	0.73	0.78	0.17	0.48	0.36	0.07	0.97	0.57	0.63	0.9	0.61	0.69	0.77	0.58	0.84	0.88	0.52	0.55
Xanthophyllomyces	0.48	0.12	0.98	0.83	0.61	0.68	0.53	0.82	0.49	0.81	0.21	0.96	0.59	0.19	0.9	0.38	0.25	0.59	0.45	0.56	0.03	0.34	0.73	0.42	0.47	0.72	0.41	0.14	0.11	0.32	0.96	0.39	0.23	0.83	0.17	0.31	0.02	0.77	0.44	0.76	0.26	0.17	0.73	0.56	0.68	0.82	0.6	0.22	1
Filobasidiales sp.	0.94	0.01	0.6	0.86	0	0.83	0.81	0.93	0.28	0.93	0.69	0.6	0.62	0.05	0.57	0.76	0.94	0.05	0.9	0.6	0.82	0.85	0.59	0.59	0.53	0.79	0.06	0.34	0.38	0.92	0.49	0.89	0.74	0.34	0.86	0.76	0.54	0.93	0.85	0.85	0.86	0.04	0.93	0.19	0.2	0.47	0.37	0.56	0.89
Cryptococcus.1	0.84	0.95	0.63	0.47	0.19	0.61	0.82	0.29	0.89	0.92	0.11	0.72	0.59	0.66	0.84	0.24	0.12	0.34	0.53	0.61	0.67	0.46	0.48	0.1	0.48	0.62	0.1	0.89	0.8	0.51	0.82	0.43	0.94	0.39	0.43	0.12	0.76	0.46	0.89	0.39	0.39	0.25	0.17	0.39	0.83	0.54	0.04	0.78	0.88
Bullera	0.71	0.76	0.77	0.88	0.67	0.61	0.98	0.8	0.73	0.99	0.98	0.94	0.26	0.37	1	0.81	0.06	0.35	0.72	0.72	0.88	0.62	0.85	0.71	0.85	0.73	0.69	0.37	0.73	0.74	0.45	0.84	0.92	0.78	0.87	0.18	0.88	0.88	0.56	0.1	0.98	0.83	0.82	0.3	0.98	0.92	0.39	0.83	0.97
Cryptococcus.2	0.15	0.12	0.74	0.09	0.54	0.47	0.87	0.01	0.3	0.44	0.95	0.42	0.08	0.51	0.67	0.39	0.48	0.15	0.79	0.62	0.96	0.65	0.03	0.85	0.54	0.31	0.49	0.02	0.46	0.71	0.59	0.83	0.55	0.22	0.25	0.72	0.37	0.79	0.69	0.22	0.24	0.54	0.6	0.94	0.31	0.04	0.32	0.59	0.41
Hannaella	0.46	0.99	0.86	0.39	0.66	0.98	0.79	0.85	0.44	0.21	0.56	0.53	0.06	0.45	0.81	0.64	0.88	0.19	0.11	0.72	0.86	0.71	0.86	0.98	0.76	0.83	0.81	0.13	0.51	0.84	0.69	0.83	0.98	0.75	0.61	0.71	0.11	0.85	0.64	0.04	0.05	0.95	0.93	0.11	0.76	0.43	0.99	0.42	0.97
Trichosporon	0.39	0.02	0.26	0.28	0.13	0.56	0.45	0.94	0.02	0.18	0.87	0.69	0.78	0.48	0.76	0.99	0.4	0.07	0.77	0.92	0.39	0.32	0.74	0.4	0.06	0.2	0.39	0.49	0.78	0.7	0.59	0.25	0.27	0.65	0	0.47	0.32	0.75	0.41	0.37	0.87	0.84	0.41	0.11	0.41	0.77	0.75	1	0.25
Tremellomycetes sp.	0.55	0.9	0.89	0	0.76	0.26	0	0.81	0.51	0.44	0.87	0.77	0.76	0.53	0.28	1	0.71	0.19	1	0.52	0.18	0.73	0.53	0.07	0.26	0.68	0.37	0.6	0.19	0.08	0.31	0.36	0.7	0.82	0.87	0.76	0.82	0.44	0.73	0.51	0.79	0.31	0.87	0.11	0.64	0.56	0.96	0.77	0.76
Pseudozyma	0.43	0.67	0.53	0.6	0.59	0.08	0.9	0.39	0.77	0.89	0.91	0.3	0.75	0.93	0.33	0.64	0.46	0.72	0.6	0.96	0.86	0.9	0.67	0.78	0.51	0.34	0.95	0.29	0.28	0.64	0.07	0.68	0.61	0.41	0.05	0.91	0.11	0.82	0.84	0.94	0.79	0.83	0.44	0.48	0.46	0.99	0.96	0.02	0.69
unidentified.5	0.38	0.5	0.92	0.95	0.44	0.81	0.36	0.47	0.13	0.42	0.39	0.07	0.77	0.92	0.11	0.34	1	0.11	0.6	0.12	0.11	0.29	0.93	0.65	0.99	0.15	0.38	0.59	0.26	0.81	0.15	0.69	0.52	0.85	0.74	0.73	0.02	0.89	0.14	0.27	0.78	0.33	0.55	0.24	0.58	0.76	0.15	0.63	0.17
Fungi sp.	0.91	0.26	0.63	0.22	0.82	0.84	0.66	0.32	0.29	0.2	0.58	0.64	0.41	0.27	0.84	0.29	0.46	0.68	0.88	0.3	0.95	0.63	0.35	0.23	0.82	0.71	0.48	0.21	0.28	0.07	0.58	0.07	0.13	0.63	0.59	0.15	0.64	0.69	0.07	0.4	0.05	0.62	0.62	0.49	0.36	0.98	0.9	0.6	0.89
Mucor	0.77	0.22	0.54	0.63	0.7	0.63	0.9	0.4	0.45	0.9	0.44	0.03	0.28	0.41	0.79	0.62	0.65	0.47	0.86	0.26	0.09	0.84	0.54	0.67	0.17	0.84	0.1	0.57	0.06	0.48	0.53	0.44	0.97	0.02	0.27	0.55	0.6	0.66	0.84	0.66	0.95	0.39	0.98	0.52	0.63	0.75	0.82	0.78	0.61
[truncated: 31 more columns]

## Sheet: Table S10 ITS2 v ITS2 FDR pvals
	Ascomycota.sp.1	Cladosporium	Mycosphaerella	Ramularia	Eupenidiella	Aureobasidium	Dothideomycetes.sp.	Phaeosphaeria	Alternaria	Bipolaris	Curvularia	Pleosporaceae.sp.	Epicoccum	Aspergillus	Neosartorya	Penicillium	Eurotiales.sp.	Talaromyces	Thermomyces	Eurotiomycetes.sp.	Erysiphe	Botrytis	Candida.1	Debaryomyces	Kurtzmaniella	Yamadazyma	Galactomyces	Yarrowia	Clavispora	Cyberlindnera	Pichia	Kazachstania	Kluyveromyces	Nakaseomyces	Saccharomyces	Hanseniaspora	Candida.2	Starmerella	Saccharomycetes.sp.	Stenocarpella	Clavicipitaceae.sp.	Trichoderma	Hypocreales.sp.	Fusarium	Nectriaceae.sp.	Acremonium	Myrothecium	Sarocladium	Chaetomium
Ascomycota.sp.1	1	1	1	1	1	1	1	1	1	1	1	1	1	1	1	1	1	1	1	1	1	1	1	0.686957	1	1	1	1	1	1	1	1	1	1	1	1	1	1	1	1	1	1	1	1	1	1	1	1	1
Cladosporium	1	1	1	1	1	1	1	1	1	1	0.686957	1	1	0	1	1	1	1	1	1	1	1	1	1	1	1	1	1	1	1	1	1	1	1	1	1	1	1	1	1	1	1	1	0.686957	1	1	1	1	1
Mycosphaerella	1	1	1	1	1	1	1	1	0	1	1	1	1	1	1	1	1	1	1	1	1	1	1	1	1	1	1	1	1	1	1	1	1	1	1	1	1	1	1	1	1	1	1	1	1	1	1	1	1
Ramularia	1	1	1	1	1	1	1	1	1	1	1	1	1	1	1	1	1	1	1	1	1	1	1	0	1	1	1	1	1	1	1	1	1	1	1	1	1	1	1	1	1	1	1	1	1	1	1	1	1
Eupenidiella	1	1	1	1	1	1	1	1	1	1	1	1	0.943284	0.943284	1	1	1	1	1	1	1	1	1	1	1	1	0.943284	1	1	1	1	1	1	1	1	1	1	1	1	1	1	1	1	1	1	1	1	1	1
Aureobasidium	1	1	1	1	1	1	1	1	1	1	1	1	1	1	1	1	1	1	1	1	1	1	1	1	1	1	1	1	1	1	1	1	1	1	1	1	1	1	1	1	1	1	1	1	1	1	1	1	1
Dothideomycetes sp.	1	1	1	1	1	1	1	1	1	1	1	1	1	1	1	1	1	1	1	1	1	1	1	1	1	1	1	1	1	1	1	1	1	1	1	1	1	1	1	1	1	1	1	1	1	1	1	1	1
Phaeosphaeria	1	1	1	1	1	1	1	1	1	1	1	1	1	1	1	1	1	1	1	1	1	1	1	1	1	1	1	1	1	1	1	1	1	1	1	1	1	1	1	1	1	1	1	1	1	1	1	1	1
Alternaria	1	0	1	1	1	1	1	1	1	1	1	1	1	1	1	1	1	1	1	1	1	1	1	1	1	1	1	1	1	1	1	1	1	1	1	1	1	1	1	1	1	1	1	1	1	1	1	1	1
Bipolaris	1	1	1	1	1	1	1	1	1	1	1	1	1	1	1	1	1	1	1	1	1	1	1	1	1	1	1	1	1	1	1	1	1	1	1	1	1	1	1	1	1	1	1	0	1	1	1	0	1
Curvularia	1	0.686957	1	1	1	1	1	1	1	1	1	1	1	1	1	1	1	1	1	1	1	1	1	1	1	1	1	1	1	1	1	1	1	1	1	1	1	1	1	1	1	1	1	1	1	1	1	1	1
Pleosporaceae sp.	1	1	1	1	1	1	1	1	1	1	1	1	1	1	1	1	1	1	1	1	1	1	1	1	1	1	1	1	1	1	1	1	1	1	1	1	1	1	1	1	1	1	1	1	1	1	1	1	1
Epicoccum	1	1	1	1	0.943284	1	1	1	1	1	1	1	1	1	1	1	1	1	1	1	1	1	1	1	1	1	1	1	1	1	1	1	1	1	1	1	1	1	1	1	1	1	1	1	1	1	1	1	1
Aspergillus	1	0	1	1	0.943284	1	1	1	1	1	1	1	1	1	1	0.943284	1	1	1	1	1	1	0.943284	1	1	1	1	1	1	1	1	1	1	1	1	1	1	1	1	1	1	1	1	0	1	1	1	1	1
Neosartorya	1	1	1	1	1	1	1	1	1	1	1	1	1	1	1	1	1	1	1	1	1	1	1	1	1	1	1	1	1	1	1	1	1	1	1	1	1	1	1	1	1	1	1	1	1	1	1	1	1
Penicillium	1	1	1	1	1	1	1	1	1	1	1	1	1	0.943284	1	1	1	1	1	1	1	1	1	1	1	1	1	1	1	1	1	1	1	1	1	1	1	1	1	1	1	1	1	1	1	1	1	1	1
Eurotiales sp.	1	1	1	1	1	1	1	1	1	1	1	1	1	1	1	1	1	1	1	1	1	1	1	1	1	1	1	1	1	1	1	1	1	1	1	1	1	1	1	1	1	1	1	1	1	1	1	1	1
Talaromyces	1	1	1	1	1	1	1	1	1	1	1	1	1	1	1	1	1	1	1	1	1	1	1	1	1	1	1	1	1	1	1	1	1	1	1	1	1	1	1	1	0	0	1	1	1	1	1	1	1
Thermomyces	1	1	1	1	1	1	1	1	1	1	1	1	1	1	1	1	1	1	1	1	1	1	1	1	1	1	1	1	1	1	1	1	1	1	1	1	1	1	1	1	0	1	1	0.943284	1	1	1	1	1
Eurotiomycetes sp.	1	1	1	1	1	1	1	1	1	1	1	1	1	1	1	1	1	1	1	1	1	1	1	1	1	1	1	1	1	1	1	1	1	1	1	1	1	1	1	1	1	1	1	1	1	1	1	1	1
Erysiphe	1	1	1	1	1	1	1	1	1	1	1	1	1	1	1	1	1	1	1	1	1	1	1	1	1	1	1	1	1	1	1	1	1	1	1	1	1	1	1	1	1	1	1	1	1	1	1	1	1
Botrytis	1	1	1	1	1	1	1	1	1	1	1	1	1	1	1	1	1	1	1	1	1	1	1	1	1	0	1	1	1	1	1	1	1	1	1	1	1	1	1	1	1	1	1	1	1	1	1	1	1
Candida.1	1	1	1	1	1	1	1	1	1	1	1	1	1	0.943284	1	1	1	1	1	1	1	1	1	1	1	1	1	1	1	1	1	1	1	1	0	1	1	1	1	1	1	1	1	1	1	1	1	1	1
Debaryomyces	0.686957	1	1	0	1	1	1	1	1	1	1	1	1	1	1	1	1	1	1	1	1	1	1	1	1	1	1	1	1	1	1	1	1	1	1	1	1	1	1	1	1	1	1	1	1	1	1	1	1
Kurtzmaniella	1	1	1	1	1	1	1	1	1	1	1	1	1	1	1	1	1	1	1	1	1	1	1	1	1	1	1	0	1	1	1	1	0	1	1	1	1	1	1	1	1	1	1	1	1	1	1	1	1
Yamadazyma	1	1	1	1	1	1	1	1	1	1	1	1	1	1	1	1	1	1	1	1	1	0	1	1	1	1	1	1	1	1	1	1	1	1	1	1	1	1	1	1	1	1	1	1	1	1	1	1	1
Galactomyces	1	1	1	1	0.943284	1	1	1	1	1	1	1	1	1	1	1	1	1	1	1	1	1	1	1	1	1	1	1	1	1	1	1	1	0.943284	1	1	1	1	1	1	1	1	1	1	1	1	1	1	1
Yarrowia	1	1	1	1	1	1	1	1	1	1	1	1	1	1	1	1	1	1	1	1	1	1	1	1	0	1	1	1	1	1	1	1	0	1	1	1	1	1	1	1	1	1	1	1	1	1	1	1	1
Clavispora	1	1	1	1	1	1	1	1	1	1	1	1	1	1	1	1	1	1	1	1	1	1	1	1	1	1	1	1	1	1	1	1	0.686957	1	1	1	1	1	1	1	1	1	1	1	1	1	1	1	1
Cyberlindnera	1	1	1	1	1	1	1	1	1	1	1	1	1	1	1	1	1	1	1	1	1	1	1	1	1	1	1	1	1	1	1	1	1	1	1	1	1	1	1	1	1	1	1	0.943284	1	1	1	1	1
Pichia	1	1	1	1	1	1	1	1	1	1	1	1	1	1	1	1	1	1	1	1	1	1	1	1	1	1	1	1	1	1	1	1	1	1	1	0	0	1	1	1	1	1	1	1	1	1	1	1	1
Kazachstania	1	1	1	1	1	1	1	1	1	1	1	1	1	1	1	1	1	1	1	1	1	1	1	1	1	1	1	1	1	1	1	1	1	1	1	1	1	1	1	1	1	1	1	1	1	1	1	1	1
Kluyveromyces	1	1	1	1	1	1	1	1	1	1	1	1	1	1	1	1	1	1	1	1	1	1	1	1	0	1	1	0	0.686957	1	1	1	1	1	1	1	1	1	1	1	1	1	1	1	1	1	1	1	1
Nakaseomyces	1	1	1	1	1	1	1	1	1	1	1	1	1	1	1	1	1	1	1	1	1	1	1	1	1	1	0.943284	1	1	1	1	1	1	1	1	1	1	1	1	1	1	1	1	1	1	1	1	1	1
Saccharomyces	1	1	1	1	1	1	1	1	1	1	1	1	1	1	1	1	1	1	1	1	1	1	0	1	1	1	1	1	1	1	1	1	1	1	1	1	1	1	1	1	1	1	1	1	1	1	1	1	1
Hanseniaspora	1	1	1	1	1	1	1	1	1	1	1	1	1	1	1	1	1	1	1	1	1	1	1	1	1	1	1	1	1	1	0	1	1	1	1	1	1	1	1	1	1	1	1	1	1	1	1	1	1
Candida.2	1	1	1	1	1	1	1	1	1	1	1	1	1	1	1	1	1	1	1	1	1	1	1	1	1	1	1	1	1	1	0	1	1	1	1	1	1	1	1	1	1	1	1	1	1	1	1	1	1
Starmerella	1	1	1	1	1	1	1	1	1	1	1	1	1	1	1	1	1	1	1	1	1	1	1	1	1	1	1	1	1	1	1	1	1	1	1	1	1	1	1	1	1	1	1	1	1	1	1	1	1
Saccharomycetes sp.	1	1	1	1	1	1	1	1	1	1	1	1	1	1	1	1	1	1	1	1	1	1	1	1	1	1	1	1	1	1	1	1	1	1	1	1	1	1	1	1	1	1	1	1	1	1	1	1	1
Stenocarpella	1	1	1	1	1	1	1	1	1	1	1	1	1	1	1	1	1	1	1	1	1	1	1	1	1	1	1	1	1	1	1	1	1	1	1	1	1	1	1	1	1	1	1	1	1	1	1	0	1
Clavicipitaceae sp.	1	1	1	1	1	1	1	1	1	1	1	1	1	1	1	1	1	0	0	1	1	1	1	1	1	1	1	1	1	1	1	1	1	1	1	1	1	1	1	1	1	1	1	1	1	1	1	1	1
Trichoderma	1	1	1	1	1	1	1	1	1	1	1	1	1	1	1	1	1	0	1	1	1	1	1	1	1	1	1	1	1	1	1	1	1	1	1	1	1	1	1	1	1	1	1	1	1	1	1	1	1
Hypocreales sp.	1	1	1	1	1	1	1	1	1	1	1	1	1	1	1	1	1	1	1	1	1	1	1	1	1	1	1	1	1	1	1	1	1	1	1	1	1	1	1	1	1	1	1	1	1	1	1	1	1
Fusarium	1	0.686957	1	1	1	1	1	1	1	0	1	1	1	0	1	1	1	1	0.943284	1	1	1	1	1	1	1	1	1	1	0.943284	1	1	1	1	1	1	1	1	1	1	1	1	1	1	1	1	1	0	1
Nectriaceae sp.	1	1	1	1	1	1	1	1	1	1	1	1	1	1	1	1	1	1	1	1	1	1	1	1	1	1	1	1	1	1	1	1	1	1	1	1	1	1	1	1	1	1	1	1	1	1	1	1	1
Acremonium	1	1	1	1	1	1	1	1	1	1	1	1	1	1	1	1	1	1	1	1	1	1	1	1	1	1	1	1	1	1	1	1	1	1	1	1	1	1	1	1	1	1	1	1	1	1	1	1	1
Myrothecium	1	1	1	1	1	1	1	1	1	1	1	1	1	1	1	1	1	1	1	1	1	1	1	1	1	1	1	1	1	1	1	1	1	1	1	1	1	1	1	1	1	1	1	1	1	1	1	1	1
Sarocladium	1	1	1	1	1	1	1	1	1	0	1	1	1	1	1	1	1	1	1	1	1	1	1	1	1	1	1	1	1	1	1	1	1	1	1	1	1	1	1	0	1	1	1	0	1	1	1	1	1
Chaetomium	1	1	1	1	1	1	1	1	1	1	1	1	1	1	1	1	1	1	1	1	1	1	1	1	1	1	1	1	1	1	1	1	1	1	1	1	1	1	1	1	1	1	1	1	1	1	1	1	1
Nigrospora	1	1	1	1	1	1	1	1	1	1	1	1	1	1	1	1	1	1	1	1	1	1	1	1	1	1	1	1	1	1	1	1	1	1	1	1	1	1	1	1	1	1	1	1	1	1	1	1	1
Eutypa	1	1	1	1	1	1	1	1	1	1	1	1	1	1	1	1	1	1	1	1	1	1	1	1	1	1	1	1	1	1	1	1	1	1	1	1	1	1	1	1	1	1	1	1	1	1	1	1	1
Ascomycota sp.2	1	1	1	1	1	1	1	1	1	1	1	1	1	1	1	1	1	1	1	1	1	1	1	1	1	1	1	1	1	1	1	1	1	1	1	1	1	1	1	1	1	1	1	1	1	1	1	1	1
Agaricus	1	1	1	1	1	1	1	1	1	1	1	1	1	1	1	1	1	1	1	1	1	1	1	1	1	1	1	1	1	1	1	1	1	1	1	1	1	1	1	1	1	1	1	1	1	1	1	1	1
Coprinellus	1	1	1	1	1	1	1	1	1	1	1	1	1	1	1	1	1	1	1	1	1	1	1	1	1	1	1	1	1	1	1	0	1	1	1	1	1	1	1	1	1	1	1	1	1	1	1	1	1
Schizophyllum	1	1	1	1	1	1	1	1	1	1	1	1	1	1	1	1	1	1	1	1	1	1	1	1	1	1	1	1	1	1	1	1	1	1	1	1	1	1	1	1	1	0.943284	1	1	1	1	1	1	1
Coriolopsis	1	1	1	1	1	1	1	1	1	1	1	1	1	1	1	1	1	1	1	1	1	1	1	1	1	1	1	1	1	1	1	1	1	1	1	1	1	1	1	1	1	1	1	1	1	1	1	1	1
Trametes	1	1	1	1	1	1	1	1	0.686957	1	1	1	1	1	1	1	1	1	1	1	1	1	1	1	1	1	1	1	1	1	1	1	1	1	1	1	1	1	1	1	1	1	1	1	1	1	1	1	1
Polyporales sp.	1	1	1	1	1	1	1	1	1	1	1	1	1	1	1	1	1	1	1	1	1	1	1	1	1	1	1	1	1	1	1	1	1	1	1	1	1	1	1	1	1	1	1	1	1	1	1	1	1
Peniophora	1	1	0.686957	1	1	1	1	0.686957	1	1	1	1	1	1	1	1	1	1	1	1	1	1	1	1	1	1	1	1	1	1	1	1	1	1	1	1	1	1	1	1	1	1	1	1	1	1	1	1	1
Stereum	1	1	1	1	1	1	1	1	1	1	1	1	1	1	1	1	1	1	1	1	1	1	1	1	1	1	1	1	1	1	1	1	1	1	1	1	1	1	1	1	1	1	1	1	1	1	1	0.943284	1
Sterigmatomyces	1	1	1	1	1	1	1	1	1	1	1	1	1	1	1	1	1	1	1	1	1	1	1	1	1	1	1	1	1	1	1	1	1	1	1	1	1	1	1	1	1	1	1	1	1	1	1	1	1
Basidiomycota sp.	1	1	1	1	1	1	1	1	1	1	1	1	1	1	1	1	1	1	1	0	1	1	1	1	1	1	1	1	1	1	0.943284	1	1	1	1	1	1	1	1	1	1	1	1	1	1	1	1	1	1
Malassezia	1	0	1	1	1	1	1	1	1	1	1	1	1	1	1	1	1	1	1	1	1	1	1	1	1	1	1	1	0	1	1	1	1	1	0.686957	1	0.686957	1	1	1	1	1	1	1	1	1	1	1	1
Malasseziales sp.	1	1	1	1	1	1	1	1	1	1	1	1	1	1	1	0	1	1	1	1	1	1	1	1	1	1	1	1	1	1	1	1	1	1	1	1	1	1	1	1	1	1	1	1	1	1	1	1	1
Rhodotorula	1	1	1	1	1	1	1	1	1	1	1	1	1	1	1	1	1	1	1	1	1	1	1	1	1	1	1	1	1	1	1	1	1	1	1	1	1	1	1	1	1	1	1	1	1	1	1	1	1
Sporidiobolus	1	1	1	1	1	1	1	1	1	1	1	1	1	1	1	1	1	1	1	1	1	1	1	1	1	1	1	1	1	1	1	1	1	1	1	1	1	1	1	1	1	1	1	1	1	1	1	1	1
Cystofilobasidium	1	1	1	1	1	1	1	1	1	1	1	1	1	1	1	1	1	1	1	1	1	1	1	1	1	1	1	1	1	0.686957	1	1	1	1	1	1	1	1	1	1	1	1	1	0.686957	1	1	1	1	1
Mrakia	1	1	1	1	1	1	1	1	1	1	1	1	1	1	1	1	1	1	1	1	1	1	1	1	1	1	1	1	1	1	1	1	1	1	1	1	1	1	1	1	1	1	1	1	1	1	1	1	1
Xanthophyllomyces	1	1	1	1	1	1	1	1	1	1	1	1	1	1	1	1	1	1	1	1	1	1	1	1	1	1	1	1	1	1	1	1	1	1	1	1	0.943284	1	1	1	1	1	1	1	1	1	1	1	1
Filobasidiales sp.	1	0.686957	1	1	0	1	1	1	1	1	1	1	1	1	1	1	1	1	1	1	1	1	1	1	1	1	1	1	1	1	1	1	1	1	1	1	1	1	1	1	1	1	1	1	1	1	1	1	1
Cryptococcus.1	1	1	1	1	1	1	1	1	1	1	1	1	1	1	1	1	1	1	1	1	1	1	1	1	1	1	1	1	1	1	1	1	1	1	1	1	1	1	1	1	1	1	1	1	1	1	1	1	1
Bullera	1	1	1	1	1	1	1	1	1	1	1	1	1	1	1	1	1	1	1	1	1	1	1	1	1	1	1	1	1	1	1	1	1	1	1	1	1	1	1	1	1	1	1	1	1	1	1	1	1
Cryptococcus.2	1	1	1	1	1	1	1	0.686957	1	1	1	1	1	1	1	1	1	1	1	1	1	1	1	1	1	1	1	0.943284	1	1	1	1	1	1	1	1	1	1	1	1	1	1	1	1	1	1	1	1	1
Hannaella	1	1	1	1	1	1	1	1	1	1	1	1	1	1	1	1	1	1	1	1	1	1	1	1	1	1	1	1	1	1	1	1	1	1	1	1	1	1	1	1	1	1	1	1	1	1	1	1	1
Trichosporon	1	0.943284	1	1	1	1	1	1	0.943284	1	1	1	1	1	1	1	1	1	1	1	1	1	1	1	1	1	1	1	1	1	1	1	1	1	0	1	1	1	1	1	1	1	1	1	1	1	1	1	1
Tremellomycetes sp.	1	1	1	0	1	1	0	1	1	1	1	1	1	1	1	1	1	1	1	1	1	1	1	1	1	1	1	1	1	1	1	1	1	1	1	1	1	1	1	1	1	1	1	1	1	1	1	1	1
Pseudozyma	1	1	1	1	1	1	1	1	1	1	1	1	1	1	1	1	1	1	1	1	1	1	1	1	1	1	1	1	1	1	1	1	1	1	1	1	1	1	1	1	1	1	1	1	1	1	1	0.943284	1
unidentified.5	1	1	1	1	1	1	1	1	1	1	1	1	1	1	1	1	1	1	1	1	1	1	1	1	1	1	1	1	1	1	1	1	1	1	1	1	0.943284	1	1	1	1	1	1	1	1	1	1	1	1
Fungi sp.	1	1	1	1	1	1	1	1	1	1	1	1	1	1	1	1	1	1	1	1	1	1	1	1	1	1	1	1	1	1	1	1	1	1	1	1	1	1	1	1	1	1	1	1	1	1	1	1	1
Mucor	1	1	1	1	1	1	1	1	1	1	1	1	1	1	1	1	1	1	1	1	1	1	1	1	1	1	1	1	1	1	1	1	1	0.943284	1	1	1	1	1	1	1	1	1	1	1	1	1	1	1
[truncated: 31 more columns]

## Sheet: Table S11 ITS2 v 16S corr
	Ascomycota sp.1	Cladosporium	Mycosphaerella	Ramularia	Eupenidiella	Aureobasidium	Dothideomycetes sp.	Phaeosphaeria	Alternaria	Bipolaris	Curvularia	Pleosporaceae sp.	Epicoccum	Aspergillus	Neosartorya	Penicillium	Eurotiales sp.	Talaromyces	Thermomyces	Eurotiomycetes sp.	Erysiphe	Botrytis	Candida.1	Debaryomyces	Kurtzmaniella	Yamadazyma	Galactomyces	Yarrowia	Clavispora	Cyberlindnera	Pichia	Kazachstania	Kluyveromyces	Nakaseomyces	Saccharomyces	Hanseniaspora	Candida.2	Starmerella	Saccharomycetes sp.	Stenocarpella	Clavicipitaceae sp.	Trichoderma	Hypocreales sp.	Fusarium	Nectriaceae sp.	Acremonium	Myrothecium	Sarocladium	Chaetomium
Lachnospiraceae (UncLa196)	0.000529344	0.00331142	-0.0118663	0.0298428	-0.00473853	-0.0360505	-0.0143106	0.00524724	0.0322492	-0.0034281	-0.00676769	-0.0218766	0.0285354	-0.0518551	-0.0410494	0.0661398	0.0611829	0.0160807	-0.0297834	0.00382562	0.00665113	-0.0219971	-0.0635415	0.0202185	0.000890582	-0.0235849	0.00325576	-0.0207594	-0.00662245	0.0126734	0.0301552	-0.00673367	-0.0219355	0.00844249	-0.0177526	-0.0409283	-0.018607	0.00309177	-0.00983288	0.00316814	0.000653466	-0.0277918	-0.0112472	0.0246007	-0.00486658	-0.000961943	-0.00423563	-0.0301682	-0.0109165
Lachnospiraceae (Unc02vkz)	0.00602081	0.0171792	-0.00311166	-0.010321	0.0142961	0.0364656	0.00681158	0.017452	-0.0295321	-0.0116971	0.017432	-0.00927853	-0.0134134	0.0451436	-0.00777949	-0.0462316	0.00112086	-0.0149929	0.0141177	-0.00575349	0.123981	-0.00516795	0.010179	-0.0127357	0.0157463	-0.0140132	-0.00227288	-0.00874152	0.0290425	-0.0209842	-0.0122731	-0.0172794	0.0238618	0.00897744	-0.031079	-0.0225042	0.0153749	0.00458421	0.0119916	0.0479355	-0.00215917	0.0291361	0.0128819	0.00886468	0.00549778	0.00188214	0.0263918	-0.0314469	0.0509272
Lachnospiraceae (Unc03php)	-0.00225128	0.0192256	0.00370499	-0.00238707	0.00164397	-0.0211441	0.0347581	0.0130329	0.0922693	0.00576817	0.00940577	0.00257097	-0.0062492	0.00894785	0.0157593	0.00399888	-0.00211502	-0.0311409	0.0400706	0.0436645	0.0119324	0.0134603	0.0714087	-0.0308824	0.0122733	0.0198603	-0.0216987	0.0215074	-0.0139038	0.0478466	-0.00351479	0.0284979	0.0160072	0.0193739	0.0149137	0.00399929	-0.0481189	0.00841863	0.0211071	0.02695	0.0773671	0.00247481	0.0199193	0.0273965	0.021398	0.022119	0.0237147	-0.0104715	0.0189802
Ruminococcaceae (Unc02cwq)	-0.00720613	0.00879888	-0.0201387	-0.0121276	-0.034578	-0.0203973	-4.71e-05	-0.0141595	-0.0027641	0.00160838	0.00445045	-0.00778398	-0.0319229	-0.00532412	0.00864298	-0.00250645	0.0056839	0.00346476	-0.0295513	0.00933709	0.054423	-0.0260119	-0.0400393	-0.00550736	-0.032002	-0.0262498	-0.00504651	0.0082168	-0.0404813	0.0744928	-0.0578947	-0.00954755	-0.00454694	0.00270301	0.004185	0.00731332	-0.0370986	0.00335624	0.000633288	0.00121931	-0.009562	-0.00434567	0.000464458	0.0289936	0.00364585	0.000128527	-0.0191984	-0.00283748	0.000412386
Mollicutes (Unc029kz)	-0.0111143	-0.0618246	0.0167666	0.0362781	0.00775856	0.0184644	0.0011224	-0.00735836	-0.0482643	-0.020179	-0.00752185	0.0619476	-0.019778	-0.0392077	-0.0183536	0.00711118	-0.0229983	-0.0313392	-0.00491792	0.0111194	-0.00575642	-0.0245266	-0.00583687	-0.0477459	-0.0282737	-0.0164881	0.0110741	-0.0190357	0.0108092	-0.0064912	-0.0595557	-0.0136753	-0.000105653	0.00678738	0.00516384	0.0562826	-0.0598528	-0.0054867	-0.0227129	-0.00746551	-0.00591086	-0.0123746	-0.0126691	-0.0610079	-0.0178324	-0.0212225	0.0100955	-0.0301175	-0.0044321
Ruminococcaceae (Unc01ymh)	0.0201573	0.00950287	0.0120918	-0.0169889	-0.0124038	0.0248193	0.00854474	0.0182985	-0.0156656	-0.00546322	0.0127446	-0.0109053	-0.0667414	0.0699649	0.00132694	-0.0227474	0.035007	0.0196082	0.0112837	0.0391318	0.0061066	-0.00127666	0.00928378	-0.0306046	-0.00548752	-0.0233565	-0.0294267	0.00618075	0.00788128	0.0709784	-0.0318832	-0.00753592	0.00757462	0.0157982	-0.119574	-0.00972824	0.0634254	-0.0178605	0.0300495	0.0351779	-0.0087715	-0.0148916	0.0105527	0.0506241	0.0653727	0.0105028	0.00906968	0.0480549	0.0763024
Coprobacter	-0.00254441	0.0200186	-0.0218812	0.0430305	-0.0213438	-0.00369826	-0.0154807	8.76e-06	0.00355022	0.00291362	-0.00233963	0.0446926	0.0285652	-0.00919084	-0.00664677	-0.00524149	0.00650204	-0.0536287	-0.00876019	-0.0084845	-0.0192396	-0.0187704	0.106623	-0.0222326	-0.0252441	0.00257823	0.0791047	-0.015224	0.0361111	-0.057454	-0.0174022	0.0219709	-0.00341802	-0.0155291	-0.0116972	-0.0492613	-0.0265106	-0.00437956	0.00904695	0.0163871	-0.0154987	-0.00542146	0.0102305	0.00223491	-0.00295619	-0.0101686	-0.0210314	-0.0434052	0.0262824
Lachnospiraceae (Unc025iz)	0.0380931	-0.0947527	-0.0290383	-0.04471	0.00203119	0.0224416	-0.00711006	-0.0126025	-0.0471713	0.0265709	0.0322374	-0.01454	-0.104987	-0.0462231	-0.017946	0.0147232	0.0130843	0.03545	0.00142247	-0.0125346	0.0156031	0.0402493	-0.0513936	-0.0383325	-0.014947	0.025274	-0.042125	0.0111475	-0.0147155	0.0966148	-0.0367642	-0.0109838	-0.0182118	-0.0289485	0.0689953	-0.0115671	-0.00334968	-0.00485044	-0.00127058	-0.0146945	0.00573251	-0.0109586	-0.0209114	-0.0420917	0.0130348	0.00890624	0.00917238	0.0380212	-0.0253805
Ruminococcaceae (Unc20019)	-0.00134653	-0.0268906	0.0132301	0.0546757	0.00376473	-0.0226867	-0.00123278	0.00142139	-0.00643665	0.0278409	-2.87e-05	0.024337	-0.0378779	-0.00292302	0.0017424	-0.0810615	0.00126459	0.0221227	-0.026906	-0.00121061	-0.0108199	-0.0253987	0.0700997	-0.0786389	0.0138313	-0.0200502	-0.0269805	-0.0161109	-0.0189671	-0.00200026	0.00580295	-0.02711	0.0219561	0.0344631	-0.0386724	-0.0124677	0.00687958	0.0179461	0.00960549	0.0337609	0.0425814	0.0285879	0.0551979	0.0181497	-0.0244557	-0.0178244	-0.00148011	0.0320808	0.00693123
Bacteroidales (UncB4485)	-0.0159664	0.00433915	0.00311963	0.00951543	-0.0158574	-0.00504214	-0.00606112	-0.000404661	0.0147005	0.00576609	0.0197422	-0.013976	-0.0221581	-0.00385968	-0.00774895	-0.0173124	0.00943668	0.00507933	0.00686794	-0.00276267	-0.00304484	0.0130748	0.0361593	-0.0239112	-0.00223678	-0.00934613	-0.0189652	-0.0253883	-0.00118259	0.0568568	-0.0149887	-0.000847565	0.00715151	-0.00278483	0.0151505	-0.0188269	0.0157127	0.00101821	-0.00357203	0.0284972	-0.0236434	-0.000609833	-0.0143683	0.0428924	0.000209006	-0.0050354	0.0062635	0.0363714	-0.00152531
Erysipelatoclostridium	0.00910061	0.0413588	-0.0179533	-0.0117478	0.00662795	-0.01422	0.0152145	0.0042873	0.0099243	-0.00035555	0.00106169	-0.00933974	-0.0092602	0.108016	-0.0132306	0.0230586	0.0122115	0.0308094	-0.00605988	0.0117873	0.0799895	-0.0167307	0.0437826	-0.0120799	0.010482	-0.0309731	0.0467792	0.00197875	-0.0207406	0.021452	0.0234621	0.051247	-0.00531285	-0.0258143	0.0600795	-0.0032841	0.0754479	-0.00292467	0.0184924	-0.0247418	0.0151223	0.0211933	-0.021765	-0.00697109	0.00619627	0.000832794	0.0141881	-0.0130323	-0.0042765
Lachnospiraceae (Unc038h1)	-0.0153203	0.0120865	0.0839069	0.0258161	-0.00743749	0.0378973	0.0387278	-0.00163234	0.0461857	0.00421411	-0.00621092	0.0132684	0.0897016	0.0181618	-0.0076861	-0.0172099	-0.0168435	-0.0306652	0.0418093	0.0079078	-0.0112051	-0.00387235	-0.0162526	-0.0464424	-0.0210005	0.031731	0.053479	0.0337982	0.0200802	-0.018507	-0.0105873	0.00714331	0.0129367	0.0578548	0.0448045	0.0136126	0.016081	-0.0192984	-0.000878631	-0.0332617	0.0125865	-0.00484343	-0.013311	-0.010298	-0.0179171	-0.00249823	0.00710489	-0.0567525	-0.00900885
Catenibacterium	-1.45e-06	-0.00921329	-0.00549561	-0.00977097	0.00344443	-0.0071846	-0.00996682	0.0145166	0.00356603	-0.00176912	-0.0166704	-0.0122912	0.061256	-0.0669445	-0.00379776	0.0440755	0.0108302	-0.0115526	0.00216821	0.00555424	0.0146575	0.0174178	-0.0225442	-0.0285852	0.0133994	0.0130965	-0.0177518	-0.0310016	-0.0150978	0.0153524	-0.0193197	0.0177681	0.0277488	-0.0131808	0.00664115	0.00416329	-0.00400814	0.0106169	0.0109333	0.00889557	-0.00101281	-0.00212919	-0.0140843	-0.0315797	-0.00521138	0.0160374	0.0139959	-0.0339169	0.0254534
Megamonas	0.0188362	0.0051567	0.0485346	0.0225416	0.0314176	-0.00653809	0.0027559	0.0316208	0.0958985	0.0189236	0.0261339	0.035003	-0.00382123	-0.0408133	0.00867475	-0.00515632	0.0260691	0.00289478	0.0235721	0.0178592	-0.00186836	0.00637789	0.0540698	-0.039904	0.0265648	0.0135578	-0.00783119	0.0214765	0.00434663	0.0661472	0.00100754	0.0245012	0.0254509	0.0211036	0.0182538	0.00485089	-0.0185022	0.0102135	0.00788279	0.00475907	0.0874721	0.0304396	0.0199218	-0.000206586	0.0295218	0.026273	0.0402511	0.00448536	0.0275493
Lachnospiraceae (Unc02cxe)	-0.0369869	0.00239343	0.0136859	-0.0246772	-0.0205039	0.00342123	-0.00775226	-0.0194607	-0.00903458	0.039905	-0.0100286	-0.00421817	-0.0189457	-0.0219499	-0.0256615	-0.0284492	-0.00751171	-0.0298185	0.00922945	0.0562085	-0.0206976	-0.00823327	-0.042192	-0.0538489	-0.00577683	0.00617778	-0.0465178	-0.0299451	-0.0357614	0.0564187	0.00627817	0.0140477	0.00727075	-0.0179045	0.0928645	-0.0192577	-0.00223527	-0.0205444	-0.00055057	-0.0187464	0.059471	0.016368	-0.00773431	0.0722483	0.0271506	0.0156792	-0.0187828	0.0295492	0.0278544
Lachnospiraceae (Unc013ox)	-0.0501035	0.0468823	0.0232996	0.0224995	0.0097875	-0.00801668	-0.0209264	-0.00919045	0.0205817	-0.0473515	0.00470183	-0.00824796	0.00633865	0.0261435	-0.0451827	0.00770828	-0.00634494	0.033743	-0.022062	-0.0286506	-0.0207677	0.0685306	0.063911	0.0127965	-0.0186261	0.0150154	0.00798646	-0.0386551	-0.0234836	-0.0266195	0.0350965	-0.022474	-0.0139874	-0.0248581	-0.0228697	-0.012789	0.0133365	0.021155	-0.0080636	-0.0350361	-0.0263358	-0.0133782	-0.0065948	-0.0723525	0.0319526	-0.00697796	-0.0173743	-0.0469716	-0.00205377
Ruminococcaceae (Unc91889)	0.00611933	-0.0272559	-0.0203841	-0.0306209	-0.0181952	-0.0201931	-0.0142492	-0.0128826	-0.0503692	-0.0191985	0.0121389	-0.0106463	-0.0497771	-0.00198473	-0.0144439	-0.0633794	-0.00583675	0.0315714	0.00610034	-0.00575116	0.00758838	0.0124522	0.00947605	0.0933165	1.06e-05	-0.0186506	-0.036894	0.000412665	-0.0264776	0.013956	0.0123321	-0.00749533	0.000234685	-0.0161321	0.0331659	-0.0428617	0.0289761	-0.0246693	-0.00284312	0.00699087	-0.0160151	0.00340064	-0.00755351	-0.0402324	-0.0238216	0.00639191	-0.00227261	-0.00818986	-0.00965496
Christensenellaceae (Unc11746)	0.00938068	-0.0485243	0.00293835	-0.0227442	0.00987267	-0.0306176	-0.0213749	-0.00523932	-0.0107977	-0.0219825	-0.0173519	-0.0101324	0.0814886	-0.0031848	0.0169658	0.0249507	-0.0267864	0.00480534	-0.0031496	-0.0350008	-0.0332524	-0.0317379	0.0477409	0.0196499	-0.00628422	-0.0177906	-0.00700693	-0.0238937	-0.00358551	0.0218722	0.00875279	-0.00213065	-0.00418049	-0.00657127	0.0352704	0.072172	-0.0680512	-0.0176594	-0.00221672	-0.0050027	-0.00283025	-0.020995	-0.0153453	-0.046594	-0.0171715	-0.0116063	-0.0274901	-0.0387369	-0.0187627
Christensenellaceae (Unc00f1a)	-0.0125344	-0.00912256	0.0163743	0.019184	-0.0115114	-0.0142953	-0.0284954	-0.0313103	-0.0121893	-0.0296101	-0.00439095	-0.0348396	0.124443	-0.0134652	0.0364555	0.0564976	0.000920613	0.0243981	0.0352398	-0.0369616	-0.0234091	-0.0388154	0.00378875	0.0580246	0.0290384	0.0147584	0.0053735	-0.0168002	-0.0403472	0.00829794	0.0211996	-0.0102583	-0.0109038	-0.016405	-0.00708976	0.0406886	-0.0292411	-0.0401533	-0.00551648	0.0128061	0.0183047	-0.0153835	-0.0350075	-0.0138978	-0.0165837	-0.00453927	-0.03189	-0.00611825	-0.0172472
Lachnospiraceae (Unc0434x)	0.0184435	-0.0226045	0.00322106	-0.0250228	0.0188325	-0.00284853	-0.0344553	-0.00670726	-0.0769771	-0.0359033	-0.0187648	-0.0274332	-0.0571554	-0.069473	-0.0358003	0.0362833	-0.0097166	0.0384458	-0.00530366	-0.0336866	-0.010504	-0.0408606	-0.0656112	0.0428315	-0.0246297	0.0497782	0.0309529	-0.00389448	-0.0478891	0.0369611	-0.0954521	-0.0393402	-0.0214668	-0.00220791	0.0233328	0.0213458	0.0125536	-0.00948527	-0.0326928	-0.0444579	0.0401086	0.0165114	-0.0207862	-0.0609173	-0.0147716	-0.02155	-0.0158618	0.00066888	-0.0173445
Lachnospiraceae (Unc012xp)	0.116422	-0.0608215	0.000394212	0.0600537	-0.0065918	-0.013013	0.0280634	0.0177827	-0.0522523	-0.00875748	0.000280098	0.0373807	-0.0427534	-0.0946246	0.0116204	-0.117041	-0.0127594	-0.0132299	0.0915128	-0.00822584	-0.00824197	0.0114196	0.0193064	-0.0701739	0.0305243	0.0284391	-8.23e-05	0.0917968	0.0230127	-0.0258712	-0.0523166	0.0897135	0.00471035	0.0365052	-0.180679	0.0294511	-0.0240163	0.00764181	0.0132407	-0.0257042	0.0129113	-0.00397967	-0.0135136	0.00681834	0.058383	0.000788941	-0.00489067	-0.0142091	0.00547327
Ruminiclostridium	0.00204577	0.0101784	0.0187128	-0.00434885	0.00740428	-0.0393584	-0.0024324	0.0372124	-0.0501057	-0.0136173	0.00616997	-0.02151	-0.0387383	-0.0008951	-0.0249721	0.0113383	0.0691743	-0.0255954	-0.0193287	-0.00849131	-0.00774155	-0.042685	-0.10235	-0.00676396	0.026909	-0.0184788	0.00648159	-0.0015646	0.00926827	-0.000568117	-0.0125232	-0.0123004	0.00363516	-0.0334175	0.0797897	-0.0315514	0.00389135	-0.0185293	-0.0242922	0.0161481	-0.0240882	-0.0096575	-0.011565	0.0534131	0.00649396	0.022113	-0.00837041	0.000307121	0.0229735
Ruminococcaceae (Unc21212)	0.0564007	0.010337	0.0339111	0.0850421	-0.0177167	0.0680049	-0.00471286	0.0201419	-0.0754039	-0.0228056	-0.0117316	0.0104591	-0.0175064	-0.0940121	-0.0567799	-0.0279775	0.00593415	-0.0535485	0.0570759	-0.0258915	-0.0100125	0.00760207	-0.0754512	-0.00735203	-0.0216952	0.015744	0.0469369	-0.0303498	-0.00582076	-0.011726	0.0107317	0.0360117	-0.0168458	0.0120239	-0.08852	-0.0123608	-0.0722646	-0.00298562	0.0123462	-0.0341513	0.00358574	0.000478556	-0.0305145	-0.00497418	-0.0240301	0.0123647	-0.000478255	-0.0721962	-0.0150385
Mollicutes (Unc03c71)	-0.018635	0.00444357	-0.0362166	-0.0153747	-0.0169631	-0.0189279	-0.0138288	-0.0244535	-0.0846636	-0.00521653	-0.0120057	0.068437	-0.0349332	-0.044736	0.0131116	0.000712162	-0.0259601	-0.0272183	0.0254238	-0.0267892	-0.0100947	-0.0094868	0.0298404	-0.00127614	-0.0168359	-0.024155	-0.0125752	-0.0249104	0.0395769	0.0342137	-0.0353262	-0.0149655	-0.0151321	-0.00474783	0.0310629	0.0204113	-0.017672	-0.00622433	-0.00567438	-0.033943	-0.0210437	-0.0284348	-0.0178393	-0.0595648	-0.0146131	-0.0272877	0.00245045	-0.0562166	0.0473556
Bacteroidales (Unc00c9f)	-0.0237256	-0.0339002	0.00292335	-0.0328068	-0.00371098	-0.0196521	0.00230215	0.00473235	-0.0743746	0.0152106	-0.00152255	-0.0145785	0.0195193	-0.0570078	-0.0218851	-0.00159798	-0.00185185	-0.0200252	-0.0191601	0.00544798	-0.0117961	0.0127175	0.021186	0.0966507	-0.0162404	-0.020045	-0.0276414	-0.00712324	-0.0143905	-0.00151832	-0.0104671	0.0181654	-0.000975507	0.0114532	0.000853568	-0.0326401	-0.0169978	-0.0013351	0.00746209	-0.0163322	-0.00850593	0.00877975	-0.00515873	-0.0513785	-0.00896384	-0.0131185	0.00134593	-0.0371561	0.00243341
Lachnospiraceae (Unc00axf)	0.0865882	-0.0425133	-0.0234536	0.0196851	-0.0342167	-0.0581633	-0.0247731	-0.00904112	-0.0763726	-0.0160058	0.0224561	-0.0418669	-0.0241424	-0.128063	-0.00836832	-0.039882	-0.0583959	-0.0312045	0.0372875	0.000574234	-0.0288106	-0.0541127	-0.0141809	-0.0655895	-0.00616165	-0.0266326	0.0590643	0.0161981	0.00032557	0.00250032	-0.0654595	-0.0015367	0.0135166	-0.013273	-0.0900107	-0.0568135	-0.0727804	-0.0247709	-0.00958655	-0.0499798	-0.0227055	-0.0128835	0.0105413	-0.0785479	0.066514	-0.016253	-0.00676936	-0.0786304	0.033379
Gastranaerophilales (Unc48787)	-0.0396727	-0.0696461	-0.0236951	0.010866	-0.0159422	0.0539672	-0.0281683	0.00927517	-0.0293854	-0.000382263	-0.0162879	-0.0110149	0.0517467	-0.0472219	-0.003758	0.0577061	0.000674694	0.0235325	-0.00064931	0.0251196	-0.00787182	0.0606176	-0.00782646	-0.0512175	-0.00956472	-0.00606984	0.0645077	-0.0319433	-0.0360503	0.00948686	-0.0199822	0.000932486	-0.00144104	-0.0128672	0.0181668	-0.0170097	-0.0110118	-0.0194601	0.00205064	0.0171817	-0.0143963	-0.0199393	-0.00723206	0.0520771	-0.00320688	0.0291077	-0.0144104	0.00513697	-0.00394867
Fusobacterium	0.00984052	0.0191231	0.00573244	-0.0202661	0.0153051	0.0196567	0.110265	0.0365601	0.126539	0.010927	0.0323857	0.0791533	-0.00777059	-0.00312125	0.0365947	-0.0410235	-0.000224502	-0.0107329	0.070767	0.0141703	0.026558	0.00490634	0.0653544	-0.0385452	0.0225464	-0.00740798	-0.0185008	0.0654075	-0.00704498	0.0667038	0.00286244	0.0369834	0.0325344	0.0654513	0.00424578	-0.0222938	-0.0340535	0.000788507	0.0307059	0.0549785	0.00599721	0.00642288	0.0121427	0.03477	0.0168514	0.0104646	0.0215706	-0.0132537	0.0386224
Mollicutes (Unc03yj4)	-0.00942294	-0.0681885	0.00505924	0.00670816	-0.0255995	0.00494742	0.00739757	0.0131741	-0.0225804	-0.00572881	0.00602652	0.0845418	-0.00292371	-0.0288323	0.0110603	-0.0126273	0.0139228	0.00111	-0.00302517	0.00634738	0.00379471	0.00312154	0.0272436	-0.0322889	-0.0206343	0.0157372	-0.0145978	-0.0230528	0.0213744	-0.0113372	-0.022218	0.0107529	-0.00164297	0.000574946	0.0106059	0.0826556	-0.00191682	0.0163379	-0.00158705	-0.0261639	0.000208009	0.0140957	-0.00550816	-0.0432231	0.00713398	-0.0156793	-0.00454358	-0.0153415	0.021027
Lachnospiraceae (Unc01b8e)	-0.0195876	-0.0255131	-0.0162027	0.0308226	-0.0136432	0.000720378	-0.0136081	-0.000130918	-0.101433	-0.0105956	-0.0306571	0.0825405	-0.0390695	-0.077555	-0.0456588	-0.0559974	-0.00795878	0.0202501	-0.0393209	-0.0113476	-0.0158499	-0.0520678	0.0970613	-0.0628969	-0.00381658	0.0033657	0.0204097	0.00351109	0.0292076	0.079254	-0.0740475	-0.0234625	-0.0400531	-0.00525762	0.00848713	-0.0209578	-0.0182214	-0.0182187	-0.027224	0.0154058	-0.0219062	-0.0231812	-0.00743613	0.00685494	-0.0339592	-0.0143529	-0.0210086	-0.0347299	-0.00848461
Prevotellaceae (Unc037l3)	-0.0117551	-0.0907506	0.0166926	-0.0266417	-0.0108126	-0.0148214	0.00207571	-0.00206201	-0.0431302	-0.00104492	-0.00936239	-0.0104511	-0.0247181	-0.0374828	0.0475652	-0.0392574	-0.01704	-0.023549	0.00534552	-0.00721257	-0.000432027	0.00100773	-0.0376115	-0.0400974	-0.00184515	-0.0147871	-0.0170774	-0.00340423	-0.0299743	-0.0368024	0.0964945	0.0224527	0.0340994	0.0125464	0.0618226	0.00587855	0.0130614	-0.00672954	-0.0169579	-0.0113908	0.00876772	0.00242251	0.00500891	-0.0181023	0.0132745	-0.000168194	0.0128756	-0.0336879	0.0107674
Ruminococcaceae (Unc009jf)	-0.0270164	-0.0653733	-0.00735367	-0.0269247	-0.00781544	-0.0155204	-0.00640625	0.0190769	-0.0636026	-0.0189053	-0.00967649	-0.0338666	0.0175087	-0.0168869	-0.0358209	-0.0515136	-0.038274	-0.0154676	-0.0186714	0.0275015	0.0633947	-0.0113071	-0.0182677	-0.0233902	-0.0193201	-0.00994452	0.0043485	-0.0306518	-0.0675603	-0.00666041	-0.0286076	0.00492815	0.0129896	-0.0232396	0.0207004	0.0157006	-0.0599649	0.00851809	-0.00361346	0.0073246	-0.0404657	-0.010796	0.0113547	-0.00860196	-0.0128394	-0.0144811	0.00459132	0.00834364	-0.0239637
Bacteroidales (Unc035t3)	-0.00248018	-0.0225368	-0.00693307	-0.0184256	0.00494495	-0.0248126	-0.00500374	0.0231355	-0.0421782	0.000857876	-0.00763431	-0.0165501	0.0125323	-0.0422983	0.00985301	-0.0322537	-0.0254871	0.00277429	0.037159	9.37e-05	0.0202068	0.0334828	0.0633186	0.0978575	-0.00517965	0.000990864	0.0136474	0.00623551	-0.0188732	0.0675166	0.0263685	0.0213372	0.0216416	0.00188247	-0.0744118	-0.0136753	0.03143	0.0163637	0.00554712	-0.0027848	-0.00631271	-0.00262672	-0.00288247	-0.0493618	-0.0150779	-0.012187	0.0137315	-0.0257849	-0.0122068
Ruminococcaceae (Unc0135m)	-0.0763833	-0.167372	-0.0193443	0.00326042	-0.0311423	-0.0364068	-0.0246756	-0.0230892	-0.0942306	-0.0468867	-0.029401	0.0143498	-0.05011	-0.0378558	-0.0604487	0.0607286	-0.00555817	0.0421393	-0.022476	-0.00245429	-0.0287853	-0.00517777	-0.035312	-0.0239078	-0.0308675	-0.0382329	-0.0118195	-0.0436468	0.00850089	-0.0629918	-0.0694304	-0.0528101	-0.00178041	0.00398145	0.0207363	-0.0322108	0.106133	-0.0243444	-0.00624391	-0.0231043	-0.0433986	0.00548157	-0.035859	-0.0379239	0.041975	0.0168194	0.00605896	-0.0412363	-0.0439057
Ruminococcaceae (UncO1413)	-0.0130807	-0.00370212	-0.0091058	-0.0221995	0.0171791	-0.0036717	0.00693027	0.00414734	-0.0249318	-0.0187518	0.00807918	-0.00963166	-0.0538101	-0.0412362	-0.0120786	-0.016948	0.00256366	-0.0398069	0.0315489	0.0219365	0.16118	-0.0129353	-0.00802712	-0.0305122	0.000882907	0.0170598	0.00527035	0.0283721	-0.00280868	0.0392556	-0.0201764	-0.00744319	0.00182828	-0.00278984	0.0418535	0.0051129	-0.0232879	0.0040078	-0.00566446	0.00646418	-0.0166441	-0.00310094	-0.00715689	-0.0265517	-0.000916479	-0.0076052	-0.000199709	-0.0544133	-0.0133602
Mollicutes (HunGu114)	-0.0128264	-0.0442435	-0.00658229	-0.0297925	-0.00983907	-0.00203767	-0.0139354	-0.0139559	-0.0159611	-0.00832902	-0.0147781	0.0115079	0.00977375	-0.0221012	0.0782905	-0.0182879	-0.0304435	-0.0204829	-0.0162285	-0.00821299	-0.0105065	-0.0302772	0.0998758	0.00353938	-0.0214268	-0.029143	-0.0213933	-0.0024498	0.0221239	0.0362254	0.0449253	0.0131296	0.0037512	-0.0226309	-0.0013094	0.0583954	0.0384671	-0.00238104	-0.0101499	-0.0127599	-0.0167174	-0.0074144	-0.0361182	-0.0646512	-0.00383162	-0.00781509	-0.00735649	-0.0334854	0.0239081
Escherichia/Shigella	-0.000773142	0.0425171	0.00176205	-0.0226362	0.026721	-0.0180728	0.0307137	0.0123828	0.00423446	0.0259908	-0.00126546	-0.0151621	0.00337871	0.0106757	0.0534645	-0.086134	-0.030161	-0.0342341	0.011345	0.044585	0.112254	0.00612317	0.0680215	-0.0316896	0.0135414	-0.0160627	0.0205042	-0.000779316	0.00778436	0.0754463	0.0525562	0.100488	0.01906	0.026383	0.0306617	0.00102434	-0.016796	0.0160797	-0.00144971	-0.01204	0.056255	-0.00158181	0.0135118	0.0282476	-0.00960053	0.00622109	0.0038307	0.0225418	-0.00690442
Christensenellaceae (Unc20509)	-0.0504359	-0.0404605	-0.000807211	0.0571733	0.03992	-0.00969792	-0.0143504	-0.000334911	-0.0458962	0.0362216	-0.0291348	-0.0240662	0.0638018	-0.0641605	-0.0200851	-0.0679299	-0.0476235	-0.0589583	-0.00276961	-0.0395709	0.0329794	-0.0443701	-0.0908448	-0.0601875	-0.02646	-0.00591365	0.0429963	0.00398765	0.00553325	0.0257524	-0.0478617	-0.0398672	-0.0090272	-0.0253377	-0.0705214	0.015936	-0.12254	-0.00305631	-0.00274617	0.0166228	0.0462398	-0.0327027	0.0512862	-0.0436294	0.014418	0.0150111	0.00169807	-0.042505	-0.0370019
Ruminococcaceae (Unc03hvn)	0.0499011	-0.0483406	-0.0193543	0.0502095	-0.0232403	0.0432694	-0.0228733	0.000435238	-0.0251533	-0.0373814	-0.00265765	-0.000332814	-0.0123944	0.0343	0.0102516	-0.0993633	0.0313494	0.0105978	0.00205657	0.0204886	0.051222	-0.0438082	-0.144159	0.003518	0.00675329	-0.0355355	0.00434012	0.0305786	0.0136446	-0.000868529	0.0121797	0.0343566	0.0134857	-0.0186167	0.0387463	-0.01004	-0.0106924	0.00709154	-0.0154146	-0.0433815	-0.0261687	-0.00125538	-0.0288816	0.0207289	-0.0252832	-0.0113272	0.00246906	0.0266056	-0.0337327
Anaerostipes	0.00821088	-0.0754483	-0.0133871	-0.0647022	-0.0329981	-0.0131971	-0.0115762	-0.0211661	-0.0773783	-0.00328938	-0.019832	0.000236329	-0.0427011	0.0170853	0.00221224	-0.0566399	-0.00425005	0.0497331	0.00352576	0.0348621	0.0185904	-0.0201881	-0.0343745	-0.023693	-0.0391285	0.0141108	-0.0051765	-0.00226582	-0.0452599	0.00637481	-0.0160774	-0.0233905	-0.00848598	-0.00630886	-0.0701323	0.0597037	0.0488273	-0.0194563	-0.0114512	-0.0498074	0.0556788	0.0390308	-0.0379964	-0.0920368	0.0613322	-0.0223631	-0.00197428	0.00937029	-0.0082868
Mollicutes (Unc021pc)	-0.0506004	-0.00636058	-0.010795	-0.0341957	-0.032173	0.0206194	-0.0139505	-0.0221735	-0.0472534	-0.0409902	-0.0189979	-0.00489409	-0.0449132	-0.0101133	-0.0739648	0.164634	-0.0207858	-0.0239325	-0.0416589	-0.0377613	-0.031248	-0.00394766	0.0671844	-0.0481816	-0.0507892	-0.0366559	-0.0427548	0.00312159	0.0169078	0.0429443	-0.0142314	-0.0313536	-0.0190317	-0.0451235	0.0180352	-0.00808008	-0.0706087	-0.0358075	-0.0342781	-0.0298641	-0.0482235	-0.0249631	0.00136307	-0.043064	-0.0365912	-0.00719063	-0.00713636	-0.0531003	0.0206215
Ruminococcaceae (Unc00ans)	0.00335921	-0.032665	-0.0304176	-0.0545875	-0.0144562	-0.0417586	-0.00175459	-0.0114444	-0.0441455	-0.0327722	-0.00986938	0.0225439	-0.0308618	-0.0108449	-0.0149803	0.0776253	0.0161622	0.0183464	-0.0369095	-0.00912237	-0.0262916	0.00358985	0.00029543	0.0653129	0.000910239	-0.0295136	-0.0442108	0.0306943	0.00669764	0.0207668	-0.0157308	-0.0316174	0.00230178	-0.0147999	0.0230711	-0.000163675	0.0173066	-0.0133199	-0.0211771	0.0124979	-0.0375935	-0.033884	-0.0147038	-0.0102422	-0.00628429	0.00394925	-0.0203879	-0.00601675	0.00248651
Succiniclasticum	-0.0426789	-0.0271752	0.00499082	-0.0170352	-0.00827441	-0.028904	-0.00813512	0.000407479	-0.000193131	-0.00932112	0.0080583	-0.00823946	-0.029655	0.0126323	-0.0147352	0.0650301	-0.00195022	-0.0252522	0.0130297	-0.00520587	0.0099111	0.0161024	0.0690815	0.143699	0.00858854	0.0159888	-0.018973	-0.0103196	0.0379894	0.0255418	0.0942167	0.00757618	-0.000531779	0.00726401	0.00830498	-0.0305932	0.0306437	-0.00394966	-0.00447569	0.0443817	-0.00936348	-0.0130558	-0.000481567	-0.0264657	0.00284702	-0.0131457	0.0173608	-0.0316424	0.0148272
Fusicatenibacter	-0.0571423	0.025158	0.0139102	0.0298236	-0.0123971	-0.033054	-0.0358788	-0.000305232	-0.0585726	-0.00627007	-0.00991788	-0.0198706	-0.0464522	-0.0639359	0.0509383	-0.0672657	-0.00391387	0.0385181	-0.0438931	-0.0447247	0.078867	-0.0341433	-0.0452375	-0.0291141	0.0168839	-0.00158075	0.0794569	-0.0338377	-0.00793742	-0.0120568	0.0791174	0.00418114	0.00758569	-0.00855287	-0.00729547	0.00284627	0.0887329	-0.0150117	-0.0183008	-0.00244593	-0.0257614	-0.0313309	-0.000738043	-0.00135202	0.00514634	-0.0213573	0.00118608	-0.0115626	-0.0427923
Ruminococcaceae (Unc90828)	-0.0224257	0.0845676	0.03945	-0.0448146	0.00349766	0.071419	-0.0128791	-0.00454688	0.0146543	0.0330161	-0.0140494	0.0148954	-0.063977	0.0722063	-0.0219423	-0.131922	0.00729123	0.0263169	-0.0344464	0.0397727	0.0392724	-0.0222342	-0.0109907	-0.055284	-0.0143573	0.0128896	-0.0935993	-0.0153053	0.0205627	0.00717695	-0.0386145	0.0515734	0.0223671	-0.00644758	0.0580758	0.013814	-0.0121767	0.0506157	0.0158413	0.0369956	0.0383993	0.00466304	0.0855183	0.119322	-0.0142051	-0.0183631	-0.0115706	0.00607263	-0.0216849
Ruminococcaceae (UncO4757)	-0.00308992	-0.0294602	0.0285198	0.0546927	-0.0216387	-0.0651569	-0.0327384	-0.0240689	-0.0191163	-0.0191363	0.00318829	-0.00181256	0.0294145	-0.0767249	-0.0469273	0.0341307	0.0435719	0.0338333	-0.00641879	-0.0129681	-0.00447341	-0.01312	-0.0035148	0.0901437	0.0164233	-0.0204113	0.0351824	-0.0398128	0.0277237	0.00411881	0.0733847	-0.00576888	-0.011419	0.00261292	-0.00322436	-0.0541571	0.0327239	-0.0165271	-0.0136534	0.0100242	-0.0231672	-0.0321123	-0.034351	0.0192327	-0.0340966	0.00399746	-0.0170347	-0.0295101	0.00870203
Rikenellaceae (Unc047ik)	-0.0103408	-0.0684627	0.000121247	-0.0157198	-0.00616684	0.102955	0.00130891	-0.00908166	-0.0333601	0.0171212	0.00783457	0.0039675	-0.00505579	-0.0706448	-0.00331094	0.0968151	0.0227299	-0.0240114	0.00867424	0.0178308	0.026212	0.190671	0.0575753	0.0640289	-0.00598357	0.00997577	-0.00693724	-0.00768183	-0.00534083	-0.0219564	-0.0263674	0.00836324	0.0180573	0.0124599	-0.00327096	-0.0233158	0.0142305	0.0107018	0.00291761	-0.00598585	-0.0223223	-0.00842654	0.00542742	-0.0364485	0.00583021	0.0072431	-0.00992602	-0.020186	0.00949664
Lachnospiraceae (Unc0389t)	-0.0502514	-0.0760968	0.0283049	-0.0717067	-0.0126616	-0.0617863	-0.0151435	0.00540473	-0.022948	-0.0201242	0.059277	-0.0465304	-0.0468576	0.0930539	-0.0756473	0.0231001	0.0287115	0.00809698	-0.0685995	-0.00237023	-0.0370939	0.0521415	-0.118921	-0.0346466	-0.0487438	0.0230807	-0.0543765	0.0205057	-0.0624823	0.0463516	-0.062374	-0.0340122	-0.0313487	-0.0279778	0.0926704	-0.00157392	-0.0781324	0.0205776	0.00784539	0.0159614	-0.017381	0.00698827	0.0334224	-0.00503744	0.0561536	-0.029423	-0.00604777	0.0593851	-0.0264494
Erysipelotrichaceae (Unc03r7s)	-0.0522687	-0.179372	-0.00917059	0.0159666	0.0141446	-0.0168407	-0.0280643	-0.0223985	-0.161012	-0.0213374	-0.0514532	-0.0405775	-0.0163482	-0.109566	-0.0104317	0.0155255	0.00131212	-0.00530684	-0.0139786	-0.0163341	-0.00099417	-0.0513053	-0.136927	-0.00500943	-0.00292401	0.0410598	0.00419362	-0.0289378	-0.102235	0.0424566	-0.1508	-0.00840004	-0.0168467	-0.0705972	0.00799356	0.0394903	-0.0323967	-0.0407009	-0.0321054	0.0140666	-0.034778	-0.00942596	-0.00673629	-0.0744506	0.0238925	-0.0206604	-0.00289782	0.0502667	-0.0512823
Rikenellaceae (Unc44723)	0.00510403	0.0150474	0.00488114	0.000104606	0.0169162	0.00537824	0.00971057	0.01149	-0.0327515	0.00446984	0.00548998	-0.00471868	0.0102644	-0.00653546	0.00455221	0.00522799	-0.00688533	-0.0139767	0.0259719	0.0301166	0.0264405	0.00898321	-0.0370802	-0.0248416	-0.00210306	0.0110096	0.119556	-0.00570833	-0.00201437	0.00554453	-0.0252502	0.0030976	0.00432228	0.017873	0.0239092	-0.0247731	0.0527307	0.00449993	0.017649	-0.00240587	0.00611473	0.0144777	0.0150933	-0.0320711	0.0132044	-0.0109967	0.0105969	0.000988466	0.0113316
Blautia	-0.0627587	0.0057476	0.0136418	-0.00737699	-0.0288028	-0.038708	-0.0281405	-0.0261643	-0.0812033	0.0067293	-0.0298452	-0.0525881	0.0185429	-0.0362391	0.00216098	0.0391216	-0.047311	-0.000182257	-0.0414971	-0.0281923	0.0861895	-0.0252926	-0.0413187	-0.0163076	-0.0450783	-0.0146576	-0.0434336	-0.0528815	-0.00614154	0.0333252	0.0487119	-0.011139	-0.0141541	-0.0455555	0.0564106	-0.0106728	-0.0774956	0.0324485	-0.00445822	0.011252	0.0267709	-0.00609834	0.0319501	-0.0259007	-0.021018	0.0221689	-0.0208069	-0.0418119	-0.0513608
Akkermansia	-0.0451468	-0.0571523	0.0186398	-0.0659587	-0.0404116	-0.00180847	-0.0253351	-0.0154965	-0.0345925	-0.0249896	0.0260138	-0.0102767	-0.00822394	0.150765	0.0229657	0.0589218	-0.0328114	-0.0167416	-0.0222165	-0.00120902	-0.0248177	-0.00652082	0.101062	-0.0143494	-0.00811826	0.0460621	-0.0714416	-0.0271417	0.07666	-0.00479429	0.0157471	-0.0231028	-0.0101054	0.00126504	0.0548929	0.0711272	-0.0133096	-0.0207855	-0.0202379	-0.010134	-0.0297284	-0.0400731	-0.00703384	-0.111142	0.00112558	-0.0141908	-0.0238245	-0.0292823	-0.0348686
Butyricimonas	0.00223753	-0.0705183	-0.0245922	-0.046641	-0.0464454	1.05e-05	-0.0263812	-0.0397597	-0.0599121	-0.0517228	-0.00938761	-0.013528	-0.0396269	0.103318	-0.0681911	0.159882	-0.0343797	-0.0702175	-0.0426977	-0.0483193	-0.0300452	0.0283632	-0.0359629	0.0444233	-0.0040291	-0.0258032	-0.0951037	0.0126615	0.0226489	-0.041123	-0.0956757	-0.053592	0.00571211	1.91e-05	0.0607104	-0.00340533	-0.0587712	-0.0552939	-0.0293415	0.0190726	-0.0488001	-0.0557413	-0.012776	-0.0231644	-0.0331753	0.00326578	-0.0200505	-0.0433642	-0.0210744
Ruminococcaceae (Unc0140e)	-0.0155108	-0.0584733	0.028218	0.0350036	-0.0225407	-0.0583617	-0.0150451	-0.00939949	-0.0688984	-0.0406278	0.0166591	-0.0352428	-0.0265854	-0.105078	-0.0373671	-0.0885541	-0.00713917	-0.0329538	-0.0193476	-0.0144115	-0.0188582	-0.0467736	-0.0583989	-0.000428155	-0.0243416	-0.0125838	0.0784346	0.0342382	0.00721745	-0.0676252	0.0160235	-0.0104598	-0.0158617	0.00300408	0.0611179	0.0313444	0.0962301	-0.0143756	-0.0315615	-0.0287741	-0.0459532	-0.00158126	-0.0228261	-0.0367304	0.0339875	-0.0114103	-0.00534617	-0.064565	-0.0386137
Acidaminococcus	0.030542	0.0876852	0.0341691	5.57e-05	0.021214	0.0241415	0.0271137	0.0016895	0.0687708	0.0729481	0.0103041	-0.0110636	0.0583074	-0.00883833	0.0691585	-0.0130523	0.00164637	-0.0138334	0.0153417	0.00169712	0.108619	-0.00491598	-0.0416787	-0.0231551	0.077905	-0.0250636	-0.036528	0.00383806	-0.0313149	0.0014443	-0.049009	0.091875	0.0254625	0.0236047	-0.0659877	-0.0369895	0.0237341	-0.00204037	0.0104569	0.025554	0.0806989	-0.000468798	0.0540881	0.0375531	-0.00774802	0.00987595	0.0119664	0.0811331	0.0128699
Ruminococcaceae (Unc04czb)	-0.0298891	0.00865284	-0.0154762	0.0291361	-0.01214	-0.0694489	-0.0235814	0.0109764	-0.0329789	-0.0303292	0.0405743	-0.0430647	-0.0663448	-0.0296579	-0.108744	-0.00244293	0.0360263	-0.0187446	-0.0415599	-0.0384376	-0.0558459	-0.0320011	-0.00437687	0.015512	-0.057815	-0.0403433	0.00640903	-0.0295297	0.0504242	-0.00703078	0.0301657	-0.0745383	-0.04353	-0.0386427	0.03068	-0.0406368	-0.00143573	0.0097556	0.00357663	0.015154	-0.0534388	-0.060055	0.07846	-0.073284	-0.0435309	-0.0327865	-0.0302812	-0.0906853	-0.0022427
Mollicutes (Unc039sp)	-0.0338987	0.0098457	-0.0277192	0.0310884	-0.0349769	0.00722271	-0.013745	-0.0215332	-0.0329727	-0.0264616	-0.0338745	-0.0442975	-0.0277261	0.0025161	-0.029492	0.0844326	0.0170658	-0.02214	0.020291	-0.0386675	-0.0384354	-0.0421485	-0.0901039	0.0114009	0.00878997	0.018909	0.0146295	-0.00609733	-0.00983133	-0.00413732	-0.119676	-0.0136949	0.000505188	-0.0490951	0.0250718	0.00877244	-0.0415584	-0.026843	-0.0197091	0.0398916	0.0260611	-0.024079	-0.0367042	0.076782	-0.0217582	-0.0334673	-0.0194626	0.0732236	-0.028749
Alloprevotella	-0.0146174	0.0537521	-0.0158978	-0.0147506	-0.000343797	0.0756001	-0.014747	0.0052603	0.0155624	-0.0436499	-0.0120283	-0.0113304	0.063786	-0.0885317	-0.0277866	0.0590939	0.0574757	-0.0329905	0.0611904	-0.0118684	0.00290991	-0.0149787	-0.0653931	0.036815	0.00393489	0.0600916	-0.0491014	-0.0102107	-0.040216	-0.0426501	0.0580244	-0.0110066	-0.0145213	-0.0167665	0.012452	-0.021359	0.0318941	0.00170574	0.000886127	-0.0275222	0.0325545	-0.0105586	-0.0224521	0.00942014	0.0311469	0.0840142	0.00530435	-0.0361456	-0.00307788
Butyrivibrio	0.00687866	-0.0938846	-0.012101	0.110592	-0.0192679	-0.00373125	-0.0141573	-0.00673346	-0.0199753	-0.0162855	-0.0145576	-0.0226001	0.0398193	-0.130079	-0.0147235	-0.0540883	-0.0244605	-0.0401556	0.0155085	-0.00914545	-0.0255782	-0.0363637	-0.0359055	-0.0475841	-0.0341585	0.00806078	0.141485	0.0333455	-0.033596	-0.0572364	-0.020412	0.00523515	-0.00851024	0.0197978	0.0280908	-0.00924932	-0.0780082	-0.0355612	-0.00946574	-0.0194621	-0.00876861	-0.0338377	-0.0421115	-0.0357594	-0.0527448	-0.0141719	-0.0176248	-0.0712053	-0.000500055
Lachnoclostridium	-0.0344517	0.010267	-0.0240353	0.0533285	0.00215165	0.053119	0.0261974	-0.0176068	0.0705422	-0.000962001	0.0276858	0.0145002	-0.0665065	-0.066019	0.101273	-0.118829	0.0260471	-0.0626631	-0.00347836	0.00634978	0.139807	-0.00996991	-0.108611	-0.130441	-0.0112928	-0.00836364	0.0753599	0.00391708	-0.0248706	-0.052318	0.0719557	0.0684556	0.0011114	0.0342625	0.0683745	0.00361786	-0.0403992	0.0324302	0.0160896	-0.0265085	-0.0511974	-0.0297243	-0.0020231	0.019146	-0.029145	0.00177335	-0.0202828	0.0148391	-0.0421622
Bacteroidales (Unc89065)	-0.018252	0.0627081	-0.0131577	-0.0218251	0.00306934	0.0932038	0.00833758	0.00716782	0.0284671	-0.0119105	0.0166122	-0.0266937	-0.00856833	0.01237	-0.0267179	0.0900489	0.0878971	-0.0413274	0.0452479	-0.00632039	-0.0173981	-0.0156768	0.0189896	0.101745	-0.00695772	0.067599	0.0520038	-0.00330266	-0.0363132	-0.0324804	0.0623209	-0.000635389	0.00901351	-0.0217381	0.0665813	-0.0126811	0.0356041	-0.0133137	0.00150921	-0.0340743	0.040989	0.0138502	-0.014313	0.0186639	-0.0128986	-0.00503977	0.0190659	-0.039157	-0.0128904
Clostridiales (Unc0397y)	-0.0398422	0.0439534	-0.00465036	-0.038195	-0.0463157	-0.0683351	-0.0279796	-0.0351569	-0.0200757	-0.0463121	-0.0337555	-0.0667769	0.0232882	0.0060911	-0.0496606	0.0954303	-0.00817134	-0.0149985	-0.0345254	-0.0260513	-0.0426715	-0.0645718	-0.0340891	-0.0503814	-0.00315904	-0.0418734	-0.00676743	-0.0143847	-0.0469395	0.0522679	-0.034637	-0.0346914	-0.0162709	0.0142605	0.0953607	-0.0132132	-0.0868516	-0.0401383	-0.0383648	0.0635723	-0.0395175	-0.0413975	-0.0631625	0.102984	-0.0215039	-0.0222541	-0.0194409	0.0499001	-0.000821947
Anaerotruncus	0.0252326	-0.0578603	-0.0286211	-0.0410227	-0.0435792	-0.100849	-0.0301396	-0.0443241	-0.0389574	-0.0454868	-0.0454304	-0.0358237	0.0440132	0.0377644	-0.02006	-0.0226582	-0.0430393	-0.00465385	-0.015172	-0.0142189	-0.0554392	-0.0288119	-0.023162	0.0536454	0.00531956	-0.0515675	-0.0313816	0.00430285	-0.00819969	-0.0263758	0.00214835	-0.0375749	-0.0359199	-0.024386	-0.060041	0.0083137	-0.00649676	-0.0253409	-0.0475037	0.0317064	-0.0153292	-0.0132218	0.0192362	-0.0850668	-0.0414138	-0.0451373	-0.0376693	-0.0275358	-0.0526574
Prevotellaceae (Unc03bey)	0.139487	0.031039	0.000206549	-0.0135123	0.0127972	-0.0214602	0.00642723	0.00470479	0.00761012	0.00748322	0.00877402	0.0103733	0.0220422	-0.0541387	-0.00999961	-0.064551	-0.00649642	-0.0196553	0.0980166	0.0282039	-0.0023866	0.00119301	-0.0221207	-0.0406487	-0.0053522	-0.0119983	-0.0306673	-0.00927914	-0.031493	-0.028933	-0.00297272	0.113423	0.0234325	0.0457088	-0.111902	-0.0153078	-0.0505117	0.00587771	0.0179179	-0.00252023	-4.09e-05	0.00832993	-0.00405492	0.0293354	0.0120911	0.0240467	0.0365843	-0.0116839	0.016201
Ruminococcaceae (Unc63090)	-0.0554785	0.0322057	-0.00496398	0.0620111	-0.0803394	0.057361	-0.0335313	-0.0148655	-0.0263886	-0.0461742	-0.0520239	-0.00933488	-0.00603125	0.0188644	-0.0669606	0.10943	0.0212908	0.0285026	-0.0392231	-0.0418014	-8.51e-05	0.0109138	-0.0279638	-0.0436956	-0.0186336	0.0210377	0.00147482	-0.0307085	0.0408147	0.0133327	-0.0284686	-0.0792382	-0.037217	-0.103004	-0.0258697	-0.0340849	0.00123247	-0.0380214	-0.0287649	-0.00745157	0.0120661	-0.000254985	-0.0302667	-0.0320368	-0.0367329	-0.0554534	-0.0542803	-0.0267758	-0.0553909
Dorea	-0.0320742	0.0147956	-0.00999703	0.0216832	-0.0826065	0.00716614	-0.0140627	0.0297701	-0.0327425	0.0647942	0.014784	0.0645227	-0.0413297	0.0455681	-0.00538827	-0.0468849	-0.0367922	-0.0306702	-0.0551162	0.0652997	0.0765511	0.0522822	-0.0245804	-0.139471	-0.0180903	0.0154992	0.00712373	0.0122686	-0.0464098	-0.0133953	-0.0699988	0.0113599	0.0249446	-0.0210158	0.202531	-0.0161649	-0.0195669	0.0507053	-0.0167142	-0.0190698	-0.0198867	0.00730733	-0.0328214	-0.00298696	-0.0159492	-0.0206171	0.00352122	0.0301663	-0.00115818
Christensenellaceae (Unc59881)	0.0245261	-0.113135	0.0302877	0.0701813	0.0354829	-0.0367374	-0.0378914	-0.0357834	-0.102223	-0.0365914	-0.0439381	0.0185165	-0.0465442	-0.0292484	-0.0738455	-0.0511	0.00339249	0.101044	-0.0136995	-0.0308075	-0.0323222	-0.0355809	0.00116773	-0.0727846	-0.0284701	0.00508764	0.0407929	-0.0411521	-0.00678918	-0.0196965	-0.125793	-0.0422569	-0.024105	0.0311513	-0.0770878	0.0470323	0.0329193	-0.0553941	-0.0312739	-0.00801372	0.0231286	0.102472	-0.00704719	-0.0851276	0.028426	0.0291527	-0.0250142	-0.000906032	-0.0334446
Ruminococcaceae (Unc19789)	0.0315339	-0.0845801	-0.0271834	0.0685479	-0.0485651	-0.0784263	-0.0518071	-0.0610423	-0.0992202	-0.0516634	-0.0339854	-0.047031	-0.0998297	-0.121676	-0.113735	-0.0921799	-0.0685489	-0.0498036	-0.0189024	-0.0175436	-0.0832128	0.0168136	-0.094091	-0.0129668	-0.0728848	0.0158791	0.0300798	0.00811778	0.0819956	0.00504832	0.00384214	-0.0571001	-0.0405787	-0.00412591	-0.0668951	-0.0761717	0.00336506	0.0514864	0.0192958	-0.0976143	-0.0689773	-0.0375718	-0.0495453	-0.147497	0.0471007	0.0119434	-0.0135941	-0.0748632	-0.0223352
Ruminococcaceae (Unc04cxl)	0.0546182	0.0168818	-0.0531446	-0.0463542	-0.0459154	-0.0713393	-0.0718953	-0.0496154	-0.0948079	-0.0459456	-0.0474122	-0.0274208	0.0193654	-0.0210544	-0.107007	-0.0764658	-0.0319093	-0.0169383	-0.0911926	-0.0799145	0.0373492	-0.0483161	-0.0790743	0.0515676	-0.0126915	-0.0472024	-0.00854765	-0.0424013	0.0430039	-0.0823524	0.00589221	-0.107368	-0.0638274	-0.0655689	-0.0025022	-0.0313451	-0.0496767	-0.0184597	-0.0716784	-0.0398397	-0.0610344	-0.0771438	0.00543962	-0.0653136	-0.0251808	-0.0125607	-0.0367575	-0.0620249	-0.0435957
Thalassospira	0.0162511	-0.0895242	-0.0293561	0.0040773	-0.029331	0.0327288	-0.00969343	-0.0289394	-0.121404	-0.039519	-0.0383379	-0.00390491	-0.0703352	-0.0837428	0.0504085	-0.0164598	-0.0218613	0.0107697	-0.0265388	-0.0304126	-0.0218121	0.129655	0.0690009	-0.0283206	-0.0328928	-0.0152586	0.035824	0.0786724	0.0370681	-0.00838649	-0.0371332	-0.0324214	-0.0340557	0.0481851	-0.0784889	-0.0201608	0.0049418	0.09671	-0.0165051	-0.0385891	-0.0541896	-0.0389104	0.018163	-0.055153	-0.00490441	0.0407693	-0.000171903	-0.078458	-0.0365075
Ruminococcaceae (Unc02i7j)	0.0552334	-0.0797618	-0.0523979	-0.00190241	-0.029822	0.025037	-0.029356	-0.0496692	-0.0842303	0.00474602	-0.0270389	-0.0351014	-0.092121	-0.0248506	-0.0838608	0.0428419	-0.0499675	-0.0522962	-0.011182	-0.00350435	-0.0652056	-0.0155829	-0.102477	0.109892	-0.0117013	0.0354112	-0.0422736	-0.00766942	0.0141425	-0.0285853	-0.035318	-0.000620598	-0.0259228	-0.02181	0.074088	-0.0635084	0.0277731	0.00430762	-0.0531805	-0.0457837	-0.0506636	-0.0215344	-0.045321	0.0313729	-0.0236442	0.0135239	-0.0102103	-0.0714288	-0.0727367
Paraprevotella	0.00135029	-0.122161	-0.00747557	-0.0359704	-0.0179023	0.0529855	-0.0197498	-0.0210631	0.0102921	0.00355816	-0.0131074	0.0358803	0.047902	-0.0375286	-0.0611801	0.100288	0.0303656	-0.0208147	0.0115478	-0.00764815	-0.0107089	0.136055	-0.0178257	0.0321551	0.030666	-0.0156817	-0.0297624	-0.0167651	-0.0595366	-0.122178	0.0072668	-0.0219753	0.00321667	0.0295565	0.0575163	-0.0284307	0.11926	-0.0334567	0.00329335	0.0784161	-0.00764976	-0.0149964	-0.0266788	0.030137	-0.0299492	0.0591766	0.0094465	-0.0461782	-0.0192993
Ruminococcaceae (Unc03wru)	0.03043	-0.0918603	0.0274257	0.027293	-0.0172497	-0.0483798	-0.0255545	-0.0232419	-0.122531	0.011119	-0.0201065	-0.0377305	-0.0490486	-0.0586344	-0.0405883	-0.110748	0.00661979	0.0548947	0.0366636	-0.00939668	0.0675463	0.0157914	-0.100677	-0.109373	-0.0321829	-0.00400939	0.0560927	-0.0558892	-0.0607304	-0.0475616	-0.00772752	0.0582954	-0.00265667	0.0100049	-0.0594164	0.0115482	-0.0329946	0.0117235	-0.0205175	-0.021217	-0.0480127	0.0496068	-0.0317866	-0.01513	0.0450285	0.0201699	0.0211408	0.0160532	0.0305009
Lachnospira	0.0832333	0.0671245	-0.00784566	-0.000543962	-0.0506279	-0.0122534	-0.0495415	-0.0247761	-0.0118434	0.0336073	-0.0453381	-0.0213697	-0.0237975	-0.0283405	0.0137331	-0.096374	-0.00488425	0.034867	0.0440072	-0.0300417	-0.0940845	-0.0201233	-0.0230778	0.0258781	-0.0019389	0.00498588	0.0225045	-0.0292678	-0.0251828	0.00956501	0.0321286	0.00913989	-0.0324111	-0.0659643	-0.0612166	0.0184057	0.0459048	0.0201224	-0.0142888	-0.0124668	0.0064309	-0.0224264	-0.050899	-0.094369	0.0813968	-0.0213447	-0.00826215	0.0306568	-0.0400064
Odoribacter	-0.0684347	-0.141836	-0.025841	0.0700277	0.053205	-0.044818	-0.0417608	-0.039347	-0.0602721	-0.0145457	0.0235227	-0.0210618	-0.0175256	-0.0215859	-0.0977501	-0.0856015	-0.0883943	-0.0180857	-0.0616958	-0.0193346	-0.0692015	-0.000777962	-0.00111452	-0.039449	-0.0362378	0.00177709	0.1193	-0.0574624	0.0220153	0.0228581	-0.00107134	-0.073193	-0.0151964	-0.066593	-0.00572079	-0.0236716	-0.136575	0.0109597	-0.019068	0.00241873	-0.0628914	-0.00490894	0.0350816	0.0151568	0.0244913	-0.00858979	-0.0389682	-0.0481391	-0.0489025
Lachnospiraceae (Unc00a7r)	-0.021652	-0.00907964	0.00316116	0.0133908	-0.0341382	0.0261556	-0.0528782	-0.00862747	-0.0707819	0.0323907	-0.0449376	-0.0366755	0.0318278	-0.0318825	-0.0329934	-0.0504681	0.0075317	-0.0474112	-0.0290536	-0.0354435	0.0702619	-0.0776548	-0.0392177	-0.0464629	-0.058847	0.0278479	-0.0840211	-0.0200702	-0.0759243	-0.0797868	0.00656852	-0.0598734	-0.0246363	-0.0774635	0.0602927	-0.0191605	-0.150732	-0.074171	-0.0108264	-0.0039925	0.0125049	-0.0037529	-0.00823122	-0.0356436	0.0242147	-0.0594188	-0.0139148	-0.0377762	-0.0843243
Sutterella	0.0318827	-0.000801422	-0.0103836	0.0702863	-0.0314217	-0.0053654	0.00224527	-0.0191317	-0.154059	0.0435107	0.00785395	0.0739699	-0.0202909	0.0051454	-0.0373338	-0.0160884	0.041433	0.00700484	0.0186958	0.0132792	-0.0337665	0.0281666	0.0237194	-0.00307385	0.0482714	0.0223851	-0.0988681	0.0194888	0.0135272	-0.0613197	-0.00432121	-0.0362038	-0.000445245	-0.0415657	0.00202497	-0.070096	0.013622	0.0144429	0.0356871	0.0241885	-0.0235903	-0.0354642	0.0251638	0.0330868	0.0280382	0.0699607	0.0215854	0.0355427	-0.00282261
Dialister	0.0429415	-0.0176739	0.0467238	0.0212273	0.00654201	0.0235149	0.00646143	0.0542145	0.0433308	-0.0345215	-0.0457021	-0.0128862	0.0215136	0.0253364	0.0126959	0.0623689	0.0542981	0.0306915	-0.0497986	0.0142142	-0.0447762	-0.051961	0.0247021	0.044336	-0.0192406	0.0611343	-0.0450029	-0.0575951	0.0304389	-0.0508038	-0.0479002	-0.0187112	0.026352	0.0144758	0.0358481	-0.0260601	0.00877704	-0.0474246	-0.0129437	-0.000373032	0.010305	0.0368066	0.0579619	0.0247527	-0.0607966	-0.022534	-0.0296412	-0.0243786	0.059906
Parasutterella	-0.03094	-0.0765997	-0.0347456	-0.00273096	0.0594704	-0.0448288	0.0152294	0.0102577	0.239489	-0.0484014	0.0344551	-0.0375033	0.0267719	-0.0442612	0.0344787	0.0487875	-0.0283894	0.0512735	-0.0550276	-0.00702467	-0.0619131	-0.085999	0.0354215	0.0199216	-0.0156642	-0.0545653	0.0903808	0.0401421	0.0455263	0.0252207	0.0735875	-0.00335265	-0.00658637	0.0300813	0.02278	0.032062	0.0262684	-0.0588432	-0.0222061	0.0042487	0.00272498	0.0536761	-0.00814634	-0.0291881	-0.025425	-0.007852	-0.00887093	-0.0377388	-0.019375
Subdoligranulum	-0.0587992	0.0671911	-0.0234972	0.0579214	-0.0418371	0.0451517	-0.0667604	-0.0396361	-0.0545112	-0.00151249	0.00329868	-0.0254492	0.081073	0.145404	-0.0595055	-0.0111406	-0.0674394	-0.0441666	-0.0956634	0.0195407	0.0592699	-0.0303479	-0.104514	-0.0527763	-0.0698359	-0.0260847	-0.0103543	-0.102501	-0.0440356	0.0409469	-0.133036	-0.114432	-0.0137736	-0.0767487	0.0772729	0.00114515	-0.0489701	0.0237933	-0.0271871	-0.024411	-0.0914901	-0.113959	-0.00804882	0.0199184	-0.0401515	-0.0122949	-0.0352864	0.0189051	-0.0511207
Barnesiella	-0.0320808	-0.0202452	-0.0611469	-0.0695404	0.0239608	-0.00545939	-0.0283204	-0.0582116	-0.0226883	-0.0588084	0.061808	-0.00683825	-0.0371478	0.118317	-0.0620381	0.00582416	-0.043675	0.123622	-0.0224288	0.0105688	-0.0685717	0.00317688	0.105526	0.115434	-0.0199228	-0.0545638	-0.120841	-0.0552085	0.0277026	-0.075241	-0.0475417	-0.0905629	-0.0242317	-0.0976635	-0.0269107	-0.00980856	0.0454914	-0.0467885	-0.0306205	-0.0637442	-0.0334551	0.0693648	0.0333289	-0.089866	0.0521668	0.000286401	-0.0564336	-0.0807853	-0.0144636
Phascolarctobacterium	-0.0728222	-0.124245	-0.090627	-0.0319349	-0.0313774	0.0139822	-0.00220954	-0.0519557	-0.0902075	0.0109435	0.017798	0.0379638	-0.0725259	-0.0673844	-0.00213742	0.0412879	-0.0585523	-0.0486127	-0.0152815	-0.0120878	0.0789339	-0.00892693	0.0852445	-0.118905	-0.0366024	-0.0259718	0.0874823	0.0534798	0.0155981	-0.02803	-0.0778573	-0.0339978	-0.0102139	-0.014672	0.0724819	0.0365584	-0.015484	0.0394978	-0.00762133	-0.0255487	-0.0395425	-0.0567944	-0.0526744	-0.0125074	0.0776117	0.0269489	-0.00176097	-0.0756575	-0.0362113
Pseudobutyrivibrio	-0.0568886	-0.156206	-0.0181403	0.0611421	-0.0528446	-0.021162	-0.0435469	0.0378795	-0.100479	0.0813256	0.0465706	0.0313831	-0.0429977	0.0288206	0.0396835	0.017061	-0.0222668	-0.00114386	-0.0206988	-0.0085508	0.0257264	0.0564868	0.0558656	-0.0952916	0.0216452	0.0381085	0.0816696	0.00952986	-0.0333152	0.0636375	0.0357613	0.00213766	0.00683815	-0.0299337	0.0703094	0.035783	0.123096	-0.0162122	0.039206	0.0590028	0.0345711	-0.0188337	-0.00332666	0.0134338	0.0402994	-0.00548371	0.0195505	0.0473562	-0.0463731
Prevotellaceae (Unc00q8d)	0.00907069	0.0234846	-0.0348957	-0.0743052	-0.0350913	0.0258945	0.00227931	-0.0147525	-0.0259343	-0.0109939	-0.0249499	0.0051252	-0.0305176	-0.05244	-0.0965013	-0.0232958	0.0163835	0.0150502	0.0764872	-0.0348853	-0.0392045	-0.0614656	0.0703815	0.11241	0.0148482	0.0464682	-0.0593329	0.000359187	-0.00921525	-0.055655	0.0329575	-0.0214858	0.000761244	-0.0539863	0.00526867	-0.0318065	-0.0656544	-0.0196946	-0.0201783	-0.0280612	0.0473381	-0.0235392	-0.0161183	-0.0469933	0.0475946	-0.0238275	-0.00977063	-0.062117	0.00993313
Faecalibacterium	-0.0225185	-0.0694618	0.0508311	0.0487698	-0.0270538	-0.0180741	-0.0790985	-0.0848745	-0.155934	-0.0218235	0.00127725	-0.0373548	0.0973858	0.0686438	-0.106077	-0.201636	0.00756691	-0.000702605	-0.0243297	-0.0407496	-0.0659025	-0.0588226	-0.0736467	-0.00218091	-0.043548	0.0261166	0.105971	-0.107764	-0.0843519	-0.0300317	-0.0402599	-0.0428771	-0.0147286	-0.0442996	-0.0657011	-0.0532425	-0.0417385	-0.014919	-0.0352	-0.0369758	-0.0494194	-0.0257689	-0.00259187	-0.0555361	0.042928	-0.030923	-0.0202295	0.0291726	-0.059985
Parabacteroides	-0.0293781	0.00240439	-0.0474444	-0.0381568	-0.0761157	0.0254683	-0.0393328	-0.0205308	-0.110767	0.0465873	-0.0964653	0.00395877	-0.0145117	0.064125	-0.0989384	-0.0338071	0.0311588	-0.00214129	-0.0853838	-0.0257598	-0.0351558	0.00512713	0.0721972	0.0559016	-0.0126199	-0.00168215	-0.0856206	0.0344948	-0.00943122	0.0695755	0.0104266	-0.107838	-0.019208	-0.0862769	0.0929473	-0.0368532	-0.0149915	-0.00769639	-0.0105358	0.00234183	-0.00516177	-0.0410612	-0.0680922	0.121708	-0.131825	-0.00402012	-0.0154816	0.0878149	0.0329253
Alistipes	-0.0733801	0.040517	-0.0551742	-0.019928	0.0250343	-0.0378305	-0.0833606	-0.0233184	-0.137373	0.00837277	0.0052145	-0.0133321	-0.0391496	0.143349	-0.16614	0.0375282	-0.0915145	-0.0425996	-0.107043	-0.0052543	-0.0835371	-0.0588644	0.0696548	-0.0106553	-0.042039	-0.0614461	0.0433759	-0.028544	0.0267519	0.0670098	-0.0473394	-0.159443	-0.0508505	-0.0782063	0.00442582	0.010508	-0.0662331	-0.0411061	-0.0342003	0.028567	-0.139861	-0.062728	0.00906379	-0.026732	-0.00133135	-0.027991	-0.0311278	0.0169872	0.00953424
Bacteroides	0.080566	-0.0749226	0.0932443	0.0691796	0.106845	0.02454	0.102255	0.120595	0.0770895	0.0652782	0.100713	0.0607486	-0.0508249	0.0515361	0.163548	-0.0800167	0.0155873	0.0137063	0.0340424	0.111656	0.0733312	0.122685	0.0654682	-0.0791916	0.0508475	0.0115051	0.0301358	0.0697512	0.0399877	0.101695	-0.00766178	0.147036	0.084765	0.138485	-0.0287141	0.0197353	0.0732041	0.109152	0.120171	0.0359368	0.0321118	0.0953372	0.0755064	-0.00230765	0.0754497	0.0656733	0.0900147	0.0467511	0.129586
[truncated: 31 more columns]

## Sheet: Table S12 ITS2 v 16S p-values
	Ascomycota sp.1	Cladosporium	Mycosphaerella	Ramularia	Eupenidiella	Aureobasidium	Dothideomycetes sp.	Phaeosphaeria	Alternaria	Bipolaris	Curvularia	Pleosporaceae sp.	Epicoccum	Aspergillus	Neosartorya	Penicillium	Eurotiales sp.	Talaromyces	Thermomyces	Eurotiomycetes sp.	Erysiphe	Botrytis	Candida.1	Debaryomyces	Kurtzmaniella	Yamadazyma	Galactomyces	Yarrowia	Clavispora	Cyberlindnera	Pichia	Kazachstania	Kluyveromyces	Nakaseomyces	Saccharomyces	Hanseniaspora	Candida.2	Starmerella	Saccharomycetes sp.	Stenocarpella	Clavicipitaceae sp.	Trichoderma	Hypocreales sp.	Fusarium	Nectriaceae sp.	Acremonium	Myrothecium	Sarocladium	Chaetomium
Lachnospiraceae (UncLa196)	1	0.96	0.66	0.44	0.94	0.35	0.7	0.88	0.49	0.98	0.85	0.6	0.44	0.26	0.22	0.11	0.1	0.65	0.36	0.9	0.86	0.53	0.15	0.63	0.98	0.57	0.93	0.5	0.89	0.71	0.41	0.83	0.48	0.81	0.73	0.26	0.71	0.89	0.74	0.94	1	0.33	0.68	0.53	0.83	0.99	0.9	0.44	0.76
Lachnospiraceae (Unc02vkz)	0.87	0.75	0.96	0.82	0.73	0.37	0.87	0.62	0.54	0.68	0.62	0.76	0.78	0.27	0.82	0.29	0.93	0.73	0.62	0.89	0	0.93	0.82	0.79	0.66	0.6	0.98	0.82	0.44	0.76	0.73	0.67	0.44	0.79	0.4	0.6	0.72	0.89	0.77	0.13	0.93	0.34	0.75	0.86	0.86	0.96	0.44	0.44	0.12
Lachnospiraceae (Unc03php)	0.96	0.65	0.96	0.95	0.97	0.63	0.31	0.74	0.02	0.9	0.76	0.92	0.83	0.82	0.67	0.95	0.95	0.38	0.29	0.21	0.77	0.63	0.14	0.43	0.74	0.47	0.63	0.51	0.72	0.26	0.94	0.33	0.65	0.44	0.69	0.89	0.33	0.77	0.45	0.34	0.06	0.9	0.52	0.57	0.62	0.5	0.44	0.78	0.56
Ruminococcaceae (Unc02cwq)	0.86	0.84	0.63	0.73	0.34	0.69	1	0.65	0.96	1	0.92	0.88	0.43	0.93	0.82	0.95	0.91	0.96	0.33	0.76	0.16	0.42	0.41	0.88	0.41	0.45	0.91	0.86	0.3	0.11	0.14	0.76	0.87	0.96	0.95	0.87	0.35	0.94	1	0.95	0.78	0.86	0.99	0.61	0.9	0.99	0.47	0.96	0.99
Mollicutes (Unc029kz)	0.73	0.16	0.58	0.31	0.86	0.65	0.97	0.85	0.21	0.58	0.82	0.1	0.68	0.35	0.59	0.88	0.51	0.48	0.87	0.76	0.84	0.49	0.89	0.19	0.4	0.55	0.83	0.48	0.74	0.88	0.15	0.75	1	0.88	0.93	0.11	0.16	0.88	0.51	0.77	0.82	0.62	0.78	0.19	0.58	0.46	0.77	0.34	0.9
Ruminococcaceae (Unc01ymh)	0.59	0.82	0.72	0.57	0.69	0.55	0.74	0.58	0.73	0.84	0.68	0.77	0.1	0.1	0.97	0.65	0.31	0.66	0.8	0.23	0.82	0.96	0.87	0.58	0.89	0.48	0.41	0.86	0.87	0.11	0.46	0.87	0.85	0.73	0.04	0.73	0.21	0.7	0.38	0.41	0.77	0.64	0.81	0.33	0.09	0.79	0.79	0.25	0.05
Coprobacter	0.98	0.71	0.54	0.33	0.6	0.88	0.75	1	0.96	0.94	0.94	0.29	0.47	0.86	0.9	0.9	0.81	0.19	0.86	0.75	0.59	0.6	0.01	0.64	0.4	0.96	0.02	0.71	0.36	0.3	0.76	0.59	0.94	0.66	0.78	0.28	0.59	0.94	0.79	0.73	0.63	0.9	0.81	0.95	0.97	0.77	0.55	0.25	0.46
Lachnospiraceae (Unc025iz)	0.31	0.06	0.44	0.25	0.99	0.53	0.8	0.71	0.19	0.49	0.39	0.71	0.01	0.36	0.62	0.79	0.77	0.41	0.99	0.73	0.65	0.23	0.27	0.47	0.69	0.5	0.33	0.71	0.65	0.04	0.44	0.76	0.64	0.41	0.19	0.73	0.94	0.88	0.99	0.62	0.85	0.73	0.61	0.38	0.73	0.8	0.83	0.45	0.45
Ruminococcaceae (Unc20019)	0.99	0.68	0.71	0.25	0.96	0.65	0.95	0.97	0.94	0.36	1	0.44	0.33	0.95	1	0.11	0.92	0.7	0.5	0.97	0.8	0.51	0.2	0.16	0.76	0.56	0.54	0.65	0.57	0.97	0.86	0.49	0.46	0.37	0.54	0.72	0.89	0.7	0.82	0.34	0.33	0.45	0.09	0.69	0.55	0.62	0.95	0.51	0.88
Bacteroidales (UncB4485)	0.6	0.94	0.92	0.77	0.57	0.88	0.85	1	0.72	0.86	0.6	0.67	0.44	0.93	0.8	0.66	0.88	0.9	0.78	0.96	0.95	0.72	0.51	0.58	0.92	0.84	0.6	0.52	0.97	0.15	0.75	0.97	0.72	0.94	0.73	0.63	0.69	0.96	0.86	0.44	0.34	1	0.67	0.34	1	0.87	0.81	0.4	1
Erysipelatoclostridium	0.81	0.44	0.7	0.81	0.86	0.69	0.73	0.92	0.85	1	0.98	0.86	0.8	0.03	0.73	0.73	0.73	0.39	0.91	0.72	0.04	0.64	0.43	0.74	0.76	0.4	0.34	0.97	0.53	0.66	0.63	0.15	0.87	0.53	0.2	0.9	0.06	0.84	0.63	0.51	0.74	0.53	0.56	0.85	0.81	0.97	0.57	0.74	0.88
Lachnospiraceae (Unc038h1)	0.65	0.72	0.03	0.61	0.78	0.37	0.26	0.93	0.3	0.91	0.87	0.8	0.03	0.8	0.81	0.77	0.59	0.49	0.33	0.83	0.78	0.94	0.74	0.3	0.55	0.36	0.17	0.39	0.6	0.7	0.78	0.86	0.62	0.09	0.39	0.79	0.73	0.55	0.96	0.35	0.66	0.84	0.71	0.75	0.62	0.97	0.91	0.18	0.85
Catenibacterium	1	0.82	0.9	0.75	0.93	0.8	0.76	0.71	0.95	0.97	0.55	0.77	0.07	0.09	0.94	0.29	0.8	0.79	0.93	0.86	0.66	0.58	0.58	0.44	0.72	0.68	0.65	0.31	0.68	0.69	0.7	0.58	0.41	0.65	0.84	0.93	0.91	0.72	0.7	0.73	0.98	0.96	0.71	0.52	0.87	0.66	0.65	0.33	0.5
Megamonas	0.54	0.89	0.24	0.54	0.35	0.86	0.95	0.32	0.03	0.61	0.45	0.3	0.91	0.28	0.83	0.86	0.42	0.93	0.55	0.6	0.97	0.88	0.2	0.3	0.4	0.64	0.83	0.58	0.87	0.11	0.99	0.46	0.44	0.49	0.63	0.94	0.68	0.78	0.82	0.94	0.01	0.31	0.59	1	0.4	0.31	0.23	0.92	0.37
Lachnospiraceae (Unc02cxe)	0.34	0.95	0.64	0.55	0.6	0.96	0.8	0.59	0.88	0.22	0.76	0.94	0.56	0.58	0.48	0.62	0.81	0.42	0.87	0.18	0.5	0.83	0.39	0.23	0.86	0.85	0.3	0.34	0.41	0.26	0.88	0.77	0.8	0.65	0.03	0.63	0.97	0.58	0.99	0.56	0.13	0.68	0.89	0.1	0.44	0.66	0.54	0.54	0.41
Lachnospiraceae (Unc013ox)	0.13	0.35	0.57	0.56	0.81	0.91	0.6	0.8	0.64	0.26	0.89	0.8	0.91	0.6	0.27	0.93	0.87	0.46	0.57	0.5	0.64	0.11	0.28	0.82	0.6	0.77	0.84	0.35	0.55	0.67	0.5	0.58	0.72	0.45	0.64	0.78	0.84	0.55	0.9	0.31	0.58	0.69	0.87	0.12	0.57	0.81	0.6	0.24	0.96
Ruminococcaceae (Unc91889)	0.86	0.54	0.56	0.49	0.6	0.55	0.71	0.7	0.38	0.59	0.69	0.67	0.17	0.99	0.7	0.21	0.85	0.42	0.89	0.9	0.77	0.72	0.8	0.02	1	0.58	0.38	1	0.44	0.75	0.74	0.82	1	0.63	0.62	0.28	0.55	0.48	0.97	0.85	0.65	0.96	0.82	0.44	0.47	0.84	0.95	0.88	0.78
Christensenellaceae (Unc11746)	0.78	0.33	0.97	0.46	0.76	0.44	0.51	0.89	0.8	0.61	0.63	0.84	0.07	1	0.69	0.53	0.42	0.9	0.92	0.35	0.35	0.47	0.37	0.62	0.88	0.56	0.85	0.49	0.89	0.73	0.88	0.98	0.93	0.87	0.54	0.09	0.16	0.6	0.96	0.85	0.94	0.48	0.68	0.43	0.69	0.75	0.4	0.33	0.62
Christensenellaceae (Unc00f1a)	0.75	0.82	0.69	0.63	0.71	0.64	0.43	0.43	0.77	0.46	0.91	0.37	0.01	0.84	0.4	0.23	0.96	0.61	0.34	0.24	0.5	0.3	0.97	0.2	0.38	0.69	0.93	0.67	0.36	0.96	0.65	0.67	0.64	0.65	0.91	0.34	0.5	0.35	0.83	0.73	0.63	0.6	0.33	0.81	0.74	0.93	0.26	0.89	0.59
Lachnospiraceae (Unc0434x)	0.75	0.59	0.94	0.57	0.65	0.96	0.3	0.84	0.15	0.25	0.64	0.49	0.26	0.19	0.46	0.46	0.88	0.3	0.97	0.41	0.76	0.28	0.19	0.44	0.54	0.17	0.58	0.87	0.24	0.45	0.05	0.37	0.54	0.97	0.54	0.56	0.79	0.79	0.39	0.3	0.28	0.72	0.66	0.3	0.76	0.55	0.72	1	0.68
Lachnospiraceae (Unc012xp)	0.01	0.23	0.99	0.09	0.83	0.78	0.4	0.63	0.27	0.85	1	0.24	0.38	0.07	0.76	0.01	0.74	0.75	0.02	0.81	0.79	0.87	0.79	0.15	0.37	0.48	1	0.01	0.5	0.54	0.26	0.03	0.87	0.35	0	0.39	0.7	0.84	0.71	0.47	0.76	0.85	0.73	0.89	0.14	0.98	0.92	0.71	0.91
Ruminiclostridium	0.98	0.86	0.67	0.94	0.82	0.32	0.96	0.27	0.38	0.78	0.84	0.63	0.42	1	0.51	0.79	0.07	0.56	0.67	0.77	0.81	0.4	0.1	0.88	0.44	0.63	0.88	0.95	0.83	0.99	0.8	0.77	0.9	0.37	0.12	0.42	0.99	0.64	0.49	0.63	0.57	0.73	0.8	0.3	0.9	0.52	0.84	1	0.53
Ruminococcaceae (Unc21212)	0.24	0.85	0.35	0.05	0.56	0.12	0.91	0.65	0.13	0.51	0.73	0.74	0.66	0.09	0.21	0.55	0.88	0.17	0.08	0.56	0.83	0.9	0.09	0.9	0.6	0.66	0.36	0.43	0.88	0.83	0.8	0.43	0.56	0.77	0.17	0.81	0.28	0.93	0.68	0.42	0.93	0.99	0.49	0.91	0.51	0.72	0.98	0.16	0.64
Mollicutes (Unc03c71)	0.65	0.91	0.33	0.68	0.7	0.62	0.78	0.51	0.05	0.95	0.73	0.05	0.47	0.32	0.78	1	0.5	0.55	0.55	0.49	0.75	0.83	0.55	0.99	0.68	0.52	0.78	0.44	0.29	0.56	0.46	0.67	0.61	0.91	0.56	0.53	0.63	0.85	0.87	0.36	0.55	0.43	0.71	0.24	0.71	0.39	0.95	0.23	0.18
Bacteroidales (Unc00c9f)	0.55	0.56	0.94	0.35	0.93	0.61	0.98	0.88	0.1	0.61	0.99	0.71	0.7	0.25	0.63	1	0.99	0.7	0.54	0.85	0.78	0.8	0.67	0.05	0.72	0.56	0.47	0.84	0.73	0.95	0.82	0.7	0.99	0.75	0.99	0.33	0.77	0.96	0.91	0.71	0.79	0.76	0.89	0.2	0.88	0.73	0.94	0.31	0.96
Lachnospiraceae (Unc00axf)	0.03	0.45	0.53	0.65	0.41	0.23	0.46	0.73	0.2	0.7	0.53	0.28	0.56	0.01	0.82	0.47	0.13	0.41	0.28	1	0.49	0.19	0.72	0.16	0.87	0.43	0.28	0.66	0.99	0.93	0.26	0.99	0.67	0.68	0.08	0.13	0.11	0.45	0.82	0.19	0.63	0.8	0.81	0.2	0.1	0.6	0.87	0.12	0.37
Gastranaerophilales (Unc48787)	0.31	0.19	0.46	0.83	0.73	0.16	0.48	0.83	0.51	1	0.64	0.76	0.3	0.3	0.94	0.28	0.99	0.59	1	0.47	0.8	0.18	0.92	0.3	0.71	0.9	0.18	0.47	0.33	0.85	0.6	0.96	0.97	0.68	0.76	0.65	0.73	0.6	0.94	0.73	0.68	0.61	0.87	0.3	0.93	0.32	0.65	0.93	0.91
Fusobacterium	0.75	0.68	0.88	0.59	0.69	0.69	0.02	0.17	0.02	0.82	0.25	0.08	0.78	0.93	0.39	0.39	0.99	0.76	0.05	0.66	0.42	0.86	0.14	0.31	0.52	0.87	0.67	0.08	0.83	0.15	0.95	0.36	0.25	0.1	0.96	0.55	0.5	0.98	0.33	0.14	0.9	0.85	0.65	0.33	0.64	0.68	0.48	0.68	0.27
Mollicutes (Unc03yj4)	0.69	0.1	0.92	0.87	0.48	0.88	0.83	0.67	0.5	0.9	0.88	0.04	0.95	0.48	0.79	0.79	0.64	0.96	0.88	0.87	0.94	0.95	0.45	0.37	0.56	0.55	0.74	0.45	0.44	0.67	0.54	0.75	0.97	0.98	0.77	0.01	0.96	0.63	0.97	0.46	1	0.65	0.91	0.34	0.88	0.59	0.87	0.63	0.54
Lachnospiraceae (Unc01b8e)	0.67	0.66	0.64	0.46	0.72	0.98	0.79	1	0.07	0.74	0.37	0.03	0.45	0.13	0.33	0.31	0.87	0.68	0.35	0.69	0.68	0.23	0.08	0.21	0.94	0.87	0.66	0.93	0.46	0.1	0.17	0.56	0.24	0.92	0.88	0.55	0.73	0.66	0.39	0.71	0.6	0.54	0.83	0.88	0.43	0.68	0.48	0.48	0.89
Prevotellaceae (Unc037l3)	0.82	0.03	0.59	0.46	0.82	0.7	0.95	0.9	0.4	1	0.83	0.7	0.63	0.4	0.26	0.39	0.69	0.62	0.82	0.85	1	0.99	0.43	0.37	0.96	0.72	0.69	0.94	0.44	0.42	0.04	0.52	0.33	0.72	0.22	0.87	0.83	0.8	0.62	0.82	0.82	0.93	0.89	0.7	0.8	1	0.69	0.42	0.75
Ruminococcaceae (Unc009jf)	0.46	0.24	0.82	0.52	0.86	0.76	0.88	0.61	0.3	0.59	0.73	0.41	0.68	0.76	0.46	0.35	0.36	0.76	0.59	0.51	0.14	0.75	0.67	0.63	0.61	0.77	0.95	0.42	0.14	0.89	0.57	0.89	0.7	0.55	0.71	0.73	0.26	0.83	0.89	0.87	0.38	0.85	0.72	0.9	0.81	0.59	0.87	0.86	0.56
Bacteroidales (Unc035t3)	0.89	0.68	0.83	0.61	0.87	0.51	0.86	0.39	0.33	1	0.82	0.57	0.73	0.34	0.82	0.46	0.4	0.94	0.23	0.99	0.66	0.36	0.21	0.03	0.87	0.99	0.75	0.84	0.69	0.11	0.6	0.54	0.43	0.98	0.14	0.73	0.45	0.75	0.9	0.98	0.9	0.96	0.95	0.3	0.69	0.64	0.62	0.43	0.74
Ruminococcaceae (Unc0135m)	0.1	0	0.54	0.97	0.39	0.43	0.5	0.54	0.09	0.21	0.37	0.78	0.36	0.46	0.22	0.23	0.87	0.35	0.53	0.93	0.48	0.92	0.45	0.7	0.4	0.31	0.88	0.3	0.82	0.18	0.15	0.21	0.99	0.91	0.72	0.35	0.03	0.51	0.82	0.51	0.31	0.88	0.36	0.48	0.34	0.6	0.76	0.35	0.22
Ruminococcaceae (UncO1413)	0.7	0.89	0.78	0.48	0.59	0.94	0.81	0.91	0.61	0.64	0.73	0.79	0.19	0.35	0.74	0.68	0.9	0.27	0.4	0.57	0.01	0.67	0.79	0.37	0.98	0.65	0.87	0.42	0.95	0.31	0.68	0.89	0.98	0.93	0.39	0.91	0.59	0.91	0.8	0.9	0.66	0.92	0.88	0.63	0.99	0.86	0.99	0.13	0.67
Mollicutes (HunGu114)	0.83	0.37	0.84	0.48	0.75	0.97	0.67	0.69	0.79	0.86	0.66	0.77	0.82	0.65	0.12	0.72	0.41	0.61	0.65	0.81	0.74	0.48	0.04	0.98	0.52	0.45	0.59	0.96	0.54	0.45	0.37	0.67	0.94	0.53	0.97	0.1	0.41	0.93	0.74	0.66	0.7	0.82	0.26	0.2	0.94	0.82	0.82	0.46	0.53
Escherichia/Shigella	0.96	0.48	0.95	0.53	0.47	0.76	0.36	0.69	0.92	0.54	0.97	0.66	0.92	0.9	0.24	0.12	0.36	0.4	0.79	0.17	0.02	0.91	0.22	0.42	0.68	0.75	0.71	0.97	0.79	0.17	0.31	0.02	0.58	0.52	0.59	0.98	0.77	0.66	0.97	0.76	0.15	0.95	0.72	0.57	0.71	0.84	0.92	0.57	0.85
Christensenellaceae (Unc20509)	0.26	0.5	1	0.25	0.29	0.83	0.61	0.99	0.35	0.39	0.48	0.65	0.14	0.27	0.7	0.27	0.19	0.2	0.93	0.19	0.58	0.32	0.12	0.34	0.36	0.9	0.43	0.87	0.94	0.67	0.36	0.38	0.77	0.5	0.23	0.61	0.06	0.95	0.95	0.7	0.17	0.4	0.21	0.39	0.76	0.66	0.95	0.51	0.33
Ruminococcaceae (Unc03hvn)	0.35	0.39	0.65	0.2	0.56	0.37	0.52	1	0.67	0.42	0.95	1	0.84	0.59	0.81	0.08	0.43	0.87	0.95	0.54	0.29	0.31	0.02	0.91	0.88	0.43	0.95	0.5	0.75	0.99	0.86	0.46	0.68	0.68	0.57	0.87	0.87	0.83	0.72	0.34	0.53	0.95	0.49	0.71	0.56	0.8	0.95	0.56	0.46
Anaerostipes	0.9	0.22	0.66	0.13	0.34	0.75	0.81	0.56	0.13	0.9	0.61	1	0.38	0.72	0.98	0.39	0.91	0.22	0.92	0.42	0.64	0.62	0.58	0.66	0.36	0.79	0.94	0.97	0.27	0.91	0.72	0.57	0.82	0.94	0.25	0.14	0.43	0.54	0.75	0.2	0.2	0.24	0.39	0.11	0.19	0.46	0.94	0.84	0.92
Mollicutes (Unc021pc)	0.26	0.91	0.8	0.42	0.39	0.62	0.73	0.44	0.39	0.29	0.59	0.89	0.31	0.93	0.14	0	0.58	0.62	0.3	0.29	0.46	0.94	0.26	0.33	0.17	0.33	0.46	0.95	0.71	0.46	0.81	0.48	0.53	0.34	0.78	0.79	0.17	0.33	0.26	0.53	0.32	0.48	1	0.48	0.38	0.89	0.86	0.26	0.61
Ruminococcaceae (Unc00ans)	0.95	0.52	0.52	0.28	0.69	0.32	0.94	0.83	0.36	0.32	0.77	0.54	0.44	0.85	0.79	0.15	0.72	0.71	0.29	0.83	0.58	0.96	1	0.17	0.97	0.47	0.4	0.41	0.89	0.64	0.81	0.45	0.92	0.66	0.65	0.99	0.77	0.79	0.6	0.76	0.29	0.41	0.67	0.81	0.87	0.93	0.51	0.9	0.94
Succiniclasticum	0.23	0.68	0.88	0.72	0.77	0.47	0.84	0.99	0.99	0.8	0.8	0.73	0.37	0.81	0.77	0.22	0.96	0.5	0.75	0.84	0.78	0.68	0.18	0	0.8	0.68	0.61	0.83	0.26	0.64	0.06	0.7	0.99	0.85	0.84	0.41	0.52	0.93	0.93	0.18	0.75	0.73	1	0.55	0.93	0.66	0.58	0.41	0.64
Fusicatenibacter	0.26	0.66	0.75	0.51	0.74	0.44	0.25	0.99	0.29	0.85	0.81	0.64	0.34	0.23	0.32	0.26	0.91	0.46	0.34	0.25	0.05	0.46	0.42	0.63	0.61	0.95	0.11	0.38	0.86	0.87	0.2	0.88	0.75	0.86	0.92	0.97	0.09	0.73	0.63	1	0.6	0.42	1	0.98	0.91	0.47	0.96	0.81	0.34
Ruminococcaceae (Unc90828)	0.69	0.15	0.38	0.37	0.95	0.13	0.73	0.93	0.84	0.35	0.74	0.77	0.21	0.29	0.67	0.05	0.83	0.69	0.43	0.29	0.45	0.65	0.93	0.36	0.62	0.78	0.07	0.69	0.67	0.92	0.51	0.31	0.4	0.88	0.41	0.75	0.84	0.13	0.79	0.4	0.31	0.88	0.06	0.03	0.81	0.67	0.75	0.89	0.62
Ruminococcaceae (UncO4757)	0.96	0.58	0.4	0.21	0.65	0.1	0.29	0.54	0.7	0.64	0.94	0.95	0.64	0.12	0.3	0.66	0.31	0.48	0.85	0.8	0.9	0.8	0.95	0.05	0.69	0.54	0.5	0.3	0.6	0.96	0.13	0.83	0.77	0.97	0.98	0.19	0.52	0.74	0.61	0.73	0.63	0.37	0.38	0.77	0.46	0.91	0.65	0.56	0.83
Rikenellaceae (Unc047ik)	0.69	0.18	1	0.65	0.89	0.02	0.98	0.78	0.52	0.65	0.85	0.89	0.88	0.09	0.96	0.06	0.47	0.45	0.83	0.57	0.39	0	0.24	0.14	0.88	0.82	0.87	0.85	0.89	0.65	0.55	0.79	0.53	0.65	0.95	0.51	0.71	0.74	0.94	0.86	0.55	0.82	0.83	0.52	0.84	0.86	0.74	0.64	0.8
Lachnospiraceae (Unc0389t)	0.28	0.17	0.49	0.1	0.83	0.26	0.6	0.9	0.71	0.53	0.16	0.27	0.47	0.09	0.1	0.76	0.52	0.87	0.11	0.96	0.4	0.28	0.05	0.49	0.25	0.45	0.36	0.67	0.16	0.35	0.26	0.5	0.35	0.53	0.18	0.96	0.23	0.59	0.76	0.68	0.69	0.85	0.42	0.93	0.22	0.28	0.86	0.24	0.45
Erysipelotrichaceae (Unc03r7s)	0.23	0.01	0.86	0.74	0.77	0.73	0.54	0.62	0.01	0.6	0.15	0.31	0.73	0.1	0.81	0.81	0.97	0.93	0.71	0.68	0.98	0.22	0.01	0.91	0.9	0.4	0.93	0.49	0.02	0.43	0.01	0.85	0.62	0.1	0.86	0.47	0.63	0.39	0.36	0.66	0.42	0.84	0.83	0.24	0.68	0.51	0.93	0.29	0.24
Rikenellaceae (Unc44723)	0.93	0.73	0.91	0.99	0.62	0.85	0.77	0.73	0.39	0.88	0.84	0.91	0.75	0.91	0.94	0.95	0.84	0.68	0.39	0.4	0.43	0.81	0.43	0.54	0.96	0.72	0.07	0.86	0.91	0.94	0.54	0.96	0.9	0.58	0.62	0.5	0.22	0.92	0.57	0.94	0.87	0.69	0.76	0.43	0.74	0.68	0.7	0.96	0.7
Blautia	0.14	0.9	0.77	0.91	0.56	0.43	0.42	0.5	0.22	0.84	0.43	0.16	0.68	0.66	0.93	0.51	0.31	1	0.3	0.41	0.06	0.66	0.51	0.77	0.24	0.77	0.34	0.27	0.85	0.59	0.39	0.87	0.66	0.33	0.38	0.82	0.28	0.34	0.88	0.77	0.59	0.87	0.41	0.68	0.65	0.54	0.56	0.49	0.13
Akkermansia	0.38	0.35	0.69	0.17	0.29	0.98	0.49	0.64	0.52	0.48	0.57	0.74	0.83	0.02	0.65	0.27	0.35	0.72	0.57	0.97	0.56	0.89	0.11	0.7	0.8	0.3	0.21	0.5	0.13	0.9	0.78	0.63	0.7	0.96	0.43	0.16	0.83	0.62	0.51	0.87	0.37	0.24	0.88	0.05	0.98	0.72	0.4	0.59	0.38
Butyricimonas	0.95	0.26	0.63	0.33	0.34	1	0.51	0.34	0.22	0.21	0.84	0.76	0.46	0.12	0.14	0.02	0.42	0.13	0.36	0.21	0.56	0.61	0.59	0.45	0.94	0.58	0.11	0.8	0.67	0.48	0.04	0.31	0.86	1	0.41	0.97	0.42	0.23	0.37	0.75	0.31	0.21	0.77	0.72	0.45	0.95	0.63	0.42	0.65
Ruminococcaceae (Unc0140e)	0.72	0.32	0.44	0.38	0.51	0.2	0.65	0.74	0.23	0.28	0.7	0.4	0.52	0.09	0.43	0.25	0.89	0.52	0.66	0.65	0.63	0.24	0.39	0.99	0.59	0.78	0.21	0.45	0.83	0.19	0.79	0.78	0.66	0.96	0.37	0.44	0.06	0.76	0.34	0.47	0.27	0.95	0.5	0.56	0.6	0.75	0.89	0.2	0.33
Acidaminococcus	0.55	0.13	0.49	1	0.57	0.62	0.37	0.98	0.2	0.05	0.78	0.78	0.27	0.91	0.15	0.85	0.97	0.82	0.77	0.95	0.02	0.91	0.41	0.69	0.06	0.52	0.41	0.94	0.53	0.98	0.38	0.05	0.42	0.55	0.28	0.38	0.71	0.93	0.76	0.5	0.04	0.99	0.16	0.56	0.89	0.77	0.77	0.09	0.79
Ruminococcaceae (Unc04czb)	0.53	0.89	0.72	0.46	0.82	0.25	0.58	0.73	0.6	0.45	0.34	0.27	0.23	0.65	0.03	0.95	0.39	0.73	0.34	0.38	0.18	0.45	0.99	0.8	0.08	0.27	0.9	0.5	0.26	0.93	0.66	0.14	0.19	0.43	0.66	0.36	1	0.81	0.89	0.72	0.22	0.19	0.1	0.23	0.39	0.42	0.34	0.12	0.94
Mollicutes (Unc039sp)	0.38	0.88	0.56	0.37	0.35	0.82	0.66	0.58	0.47	0.56	0.34	0.28	0.59	0.99	0.59	0.16	0.64	0.65	0.63	0.34	0.34	0.24	0.1	0.86	0.83	0.63	0.72	0.88	0.79	0.95	0.06	0.81	0.99	0.26	0.57	0.86	0.45	0.42	0.66	0.41	0.46	0.55	0.41	0.12	0.64	0.4	0.52	0.18	0.49
Alloprevotella	0.74	0.24	0.68	0.71	0.99	0.04	0.64	0.85	0.75	0.25	0.73	0.77	0.13	0.15	0.48	0.31	0.14	0.39	0.12	0.81	0.88	0.72	0.23	0.34	0.93	0.09	0.27	0.78	0.34	0.44	0.2	0.8	0.68	0.61	0.89	0.63	0.54	0.95	0.96	0.4	0.38	0.71	0.52	0.85	0.48	0.02	0.91	0.45	0.96
Butyrivibrio	0.84	0.11	0.77	0.03	0.59	0.95	0.64	0.84	0.67	0.66	0.69	0.55	0.37	0.02	0.73	0.32	0.49	0.36	0.62	0.78	0.53	0.49	0.52	0.44	0.33	0.82	0	0.39	0.4	0.31	0.69	0.94	0.85	0.72	0.6	0.8	0.23	0.35	0.84	0.6	0.82	0.45	0.31	0.56	0.27	0.7	0.56	0.13	1
Lachnoclostridium	0.51	0.91	0.56	0.35	0.96	0.25	0.53	0.72	0.34	0.97	0.56	0.83	0.24	0.4	0.05	0.05	0.59	0.18	0.95	0.91	0.01	0.77	0.11	0.03	0.77	0.84	0.17	0.9	0.53	0.41	0.26	0.14	0.97	0.42	0.3	0.93	0.6	0.4	0.75	0.58	0.32	0.48	0.98	0.81	0.48	0.96	0.55	0.81	0.36
Bacteroidales (Unc89065)	0.72	0.27	0.7	0.62	0.99	0.02	0.86	0.84	0.62	0.73	0.66	0.49	0.9	0.84	0.56	0.09	0.04	0.35	0.21	0.89	0.57	0.71	0.6	0.04	0.8	0.09	0.27	0.95	0.4	0.57	0.22	0.99	0.76	0.69	0.23	0.71	0.57	0.65	0.97	0.36	0.3	0.61	0.64	0.76	0.72	0.85	0.49	0.38	0.78
Clostridiales (Unc0397y)	0.54	0.44	0.96	0.34	0.28	0.21	0.41	0.31	0.7	0.17	0.35	0.09	0.64	0.9	0.29	0.16	0.8	0.85	0.48	0.52	0.28	0.19	0.52	0.37	0.95	0.34	0.89	0.67	0.35	0.33	0.61	0.36	0.62	0.76	0.21	0.86	0.17	0.26	0.28	0.11	0.4	0.27	0.12	0.11	0.57	0.5	0.57	0.38	0.96
Anaerotruncus	0.61	0.39	0.46	0.46	0.29	0.06	0.38	0.24	0.59	0.22	0.26	0.41	0.5	0.64	0.79	0.69	0.29	0.9	0.7	0.74	0.18	0.58	0.78	0.41	0.93	0.2	0.61	0.91	0.82	0.71	0.97	0.33	0.27	0.57	0.34	0.9	0.88	0.59	0.17	0.5	0.67	0.78	0.7	0.16	0.45	0.21	0.35	0.69	0.27
Prevotellaceae (Unc03bey)	0.01	0.54	1	0.69	0.68	0.59	0.86	0.89	0.9	0.9	0.78	0.72	0.57	0.37	0.81	0.26	0.86	0.61	0.01	0.41	0.96	0.99	0.68	0.39	0.89	0.73	0.51	0.81	0.46	0.54	0.92	0.05	0.52	0.17	0.06	0.7	0.35	0.85	0.6	0.94	1	0.79	0.91	0.52	0.71	0.44	0.3	0.82	0.68
Ruminococcaceae (Unc63090)	0.33	0.65	0.95	0.14	0.06	0.31	0.38	0.74	0.66	0.27	0.17	0.83	0.91	0.81	0.22	0.12	0.62	0.55	0.41	0.33	1	0.84	0.67	0.45	0.62	0.55	0.99	0.66	0.41	0.8	0.69	0.09	0.31	0.06	0.68	0.46	0.98	0.44	0.43	0.86	0.8	1	0.44	0.69	0.45	0.17	0.11	0.67	0.31
Dorea	0.56	0.88	0.83	0.66	0.02	0.93	0.73	0.43	0.67	0.14	0.77	0.16	0.47	0.44	0.89	0.47	0.42	0.52	0.26	0.1	0.09	0.31	0.68	0.02	0.69	0.72	0.88	0.78	0.44	0.88	0.24	0.85	0.49	0.62	0.01	0.69	0.79	0.27	0.62	0.63	0.6	0.9	0.46	0.96	0.72	0.57	0.91	0.59	0.96
Christensenellaceae (Unc59881)	0.57	0.11	0.45	0.17	0.35	0.5	0.21	0.4	0.1	0.43	0.29	0.74	0.42	0.64	0.21	0.48	0.94	0.05	0.78	0.4	0.52	0.53	0.98	0.16	0.59	0.99	0.51	0.28	0.91	0.72	0.02	0.38	0.44	0.55	0.25	0.32	0.69	0.21	0.39	0.83	0.66	0.03	0.92	0.17	0.5	0.36	0.46	0.98	0.48
Ruminococcaceae (Unc19789)	0.57	0.29	0.59	0.15	0.39	0.2	0.16	0.17	0.11	0.18	0.47	0.22	0.12	0.09	0.06	0.18	0.12	0.32	0.7	0.68	0.12	0.75	0.22	0.8	0.09	0.77	0.65	0.8	0.13	0.94	0.93	0.28	0.24	0.98	0.36	0.13	0.97	0.29	0.55	0.03	0.17	0.41	0.26	0.06	0.36	0.74	0.69	0.25	0.53
Ruminococcaceae (Unc04cxl)	0.28	0.8	0.25	0.37	0.23	0.2	0.04	0.27	0.17	0.28	0.3	0.63	0.69	0.75	0.06	0.28	0.45	0.78	0.05	0.06	0.44	0.3	0.35	0.37	0.8	0.29	0.87	0.34	0.47	0.18	0.88	0.05	0.04	0.15	0.96	0.55	0.44	0.75	0.05	0.4	0.17	0.12	0.89	0.38	0.59	0.7	0.16	0.35	0.36
Thalassospira	0.7	0.18	0.43	0.89	0.53	0.46	0.77	0.47	0.09	0.24	0.36	0.9	0.16	0.24	0.36	0.77	0.56	0.89	0.51	0.48	0.69	0	0.31	0.58	0.36	0.67	0.65	0.06	0.37	0.93	0.51	0.44	0.27	0.31	0.18	0.62	0.94	0.02	0.64	0.35	0.18	0.28	0.53	0.37	0.91	0.22	1	0.12	0.47
Ruminococcaceae (Unc02i7j)	0.34	0.31	0.29	0.98	0.5	0.73	0.5	0.2	0.2	0.89	0.57	0.36	0.15	0.77	0.15	0.55	0.25	0.29	0.74	0.97	0.26	0.86	0.13	0.06	0.77	0.28	0.56	0.83	0.78	0.55	0.68	1	0.32	0.7	0.33	0.15	0.67	0.94	0.19	0.29	0.24	0.69	0.33	0.68	0.61	0.74	0.77	0.24	0.12
Paraprevotella	0.94	0.04	0.9	0.36	0.72	0.31	0.66	0.55	0.9	0.93	0.82	0.43	0.44	0.58	0.3	0.09	0.51	0.73	0.71	0.84	0.78	0.01	0.82	0.59	0.35	0.65	0.64	0.73	0.19	0.02	0.92	0.54	0.9	0.48	0.44	0.49	0.05	0.4	0.87	0.1	0.86	0.65	0.52	0.69	0.45	0.06	0.79	0.36	0.67
Ruminococcaceae (Unc03wru)	0.64	0.25	0.58	0.57	0.71	0.37	0.52	0.55	0.05	0.86	0.62	0.44	0.4	0.34	0.39	0.17	0.89	0.3	0.46	0.85	0.18	0.7	0.14	0.09	0.45	0.95	0.27	0.15	0.3	0.45	0.93	0.18	0.93	0.86	0.43	0.84	0.58	0.76	0.55	0.66	0.33	0.28	0.46	0.84	0.41	0.53	0.49	0.74	0.5
Lachnospira	0.13	0.29	0.91	0.98	0.22	0.81	0.16	0.62	0.88	0.45	0.26	0.69	0.69	0.76	0.83	0.15	0.91	0.42	0.31	0.47	0.05	0.66	0.74	0.63	0.94	0.94	0.74	0.62	0.72	0.94	0.66	0.8	0.31	0.16	0.33	0.65	0.55	0.62	0.71	0.87	0.88	0.64	0.22	0.18	0.15	0.55	0.74	0.54	0.38
Odoribacter	0.2	0.07	0.63	0.2	0.29	0.45	0.36	0.32	0.37	0.75	0.61	0.65	0.76	0.7	0.08	0.2	0.07	0.67	0.2	0.59	0.3	1	0.98	0.52	0.35	0.98	0.05	0.27	0.68	0.68	1	0.14	0.56	0.15	0.92	0.53	0.04	0.78	0.56	0.99	0.25	0.94	0.49	0.82	0.72	0.77	0.18	0.48	0.33
Lachnospiraceae (Unc00a7r)	0.77	0.89	0.95	0.77	0.47	0.6	0.14	0.87	0.35	0.39	0.23	0.42	0.62	0.63	0.7	0.41	0.8	0.42	0.53	0.37	0.14	0.1	0.66	0.53	0.19	0.56	0.13	0.64	0.2	0.19	0.92	0.16	0.54	0.09	0.43	0.79	0.02	0.09	0.79	0.92	0.82	0.95	0.82	0.6	0.64	0.12	0.65	0.57	0.06
Sutterella	0.61	0.99	0.81	0.2	0.46	0.93	0.92	0.67	0.03	0.36	0.88	0.1	0.73	0.92	0.45	0.83	0.26	0.87	0.75	0.83	0.53	0.53	0.73	0.95	0.22	0.65	0.14	0.69	0.81	0.38	0.96	0.55	0.98	0.43	0.98	0.1	0.89	0.78	0.32	0.69	0.65	0.47	0.61	0.69	0.63	0.1	0.49	0.5	0.98
Dialister	0.37	0.86	0.33	0.73	0.85	0.6	0.88	0.17	0.52	0.49	0.24	0.83	0.82	0.71	0.78	0.42	0.23	0.61	0.27	0.68	0.38	0.38	0.77	0.5	0.66	0.12	0.45	0.18	0.58	0.48	0.43	0.77	0.48	0.8	0.62	0.6	0.86	0.27	0.72	0.99	0.9	0.35	0.21	0.76	0.24	0.53	0.44	0.65	0.2
Parasutterella	0.53	0.26	0.4	0.96	0.17	0.48	0.76	0.77	0.01	0.23	0.45	0.41	0.74	0.51	0.53	0.58	0.53	0.31	0.29	0.86	0.22	0.1	0.63	0.68	0.77	0.2	0.21	0.39	0.41	0.67	0.29	1	0.88	0.56	0.78	0.46	0.75	0.15	0.52	0.9	0.97	0.22	0.87	0.64	0.66	0.86	0.71	0.52	0.64
Subdoligranulum	0.33	0.4	0.57	0.27	0.32	0.39	0.06	0.37	0.45	0.96	0.93	0.67	0.2	0.03	0.27	0.92	0.11	0.42	0.01	0.63	0.17	0.61	0.21	0.5	0.08	0.56	0.93	0.02	0.47	0.55	0.04	0.09	0.73	0.17	0.34	1	0.5	0.61	0.42	0.53	0.08	0.02	0.86	0.78	0.37	0.73	0.34	0.87	0.32
Barnesiella	0.64	0.77	0.23	0.19	0.56	0.87	0.42	0.23	0.78	0.17	0.14	0.88	0.5	0.11	0.28	0.95	0.35	0.03	0.65	0.71	0.25	0.94	0.23	0.02	0.63	0.22	0.05	0.28	0.65	0.33	0.59	0.05	0.39	0.05	0.69	0.9	0.54	0.29	0.47	0.12	0.57	0.15	0.48	0.19	0.34	0.99	0.06	0.18	0.75
Phascolarctobacterium	0.21	0.06	0.08	0.59	0.42	0.79	0.95	0.22	0.14	0.84	0.83	0.42	0.29	0.33	0.99	0.63	0.23	0.29	0.82	0.82	0.13	0.9	0.28	0.06	0.38	0.61	0.19	0.24	0.82	0.73	0.34	0.46	0.75	0.71	0.35	0.5	0.8	0.29	0.82	0.72	0.44	0.22	0.27	0.8	0.13	0.35	0.95	0.2	0.5
Pseudobutyrivibrio	0.25	0.03	0.68	0.36	0.26	0.74	0.22	0.43	0.16	0.05	0.24	0.52	0.56	0.7	0.45	0.85	0.58	1	0.62	0.86	0.58	0.29	0.44	0.19	0.51	0.42	0.21	0.86	0.59	0.37	0.57	0.95	0.82	0.49	0.4	0.46	0.04	0.76	0.37	0.28	0.56	0.66	0.99	0.89	0.47	0.87	0.63	0.45	0.3
Prevotellaceae (Unc00q8d)	0.88	0.72	0.48	0.14	0.47	0.62	0.96	0.71	0.71	0.8	0.44	0.9	0.68	0.5	0.04	0.69	0.65	0.8	0.09	0.3	0.4	0.23	0.32	0.11	0.75	0.19	0.37	0.99	0.86	0.4	0.67	0.67	0.96	0.25	0.96	0.38	0.29	0.57	0.53	0.55	0.29	0.53	0.66	0.43	0.39	0.53	0.75	0.27	0.84
Faecalibacterium	0.71	0.36	0.24	0.34	0.58	0.75	0.02	0.04	0.06	0.6	0.98	0.44	0.14	0.46	0.11	0	0.83	1	0.66	0.4	0.16	0.28	0.46	0.97	0.33	0.6	0.08	0.04	0.12	0.63	0.6	0.37	0.66	0.37	0.41	0.3	0.52	0.74	0.34	0.47	0.34	0.54	0.96	0.46	0.39	0.45	0.46	0.68	0.17
Parabacteroides	0.74	0.99	0.28	0.45	0.08	0.64	0.23	0.61	0.12	0.29	0.02	0.91	0.85	0.48	0.09	0.69	0.46	0.96	0.09	0.58	0.51	0.95	0.37	0.4	0.8	0.98	0.26	0.45	0.85	0.35	0.94	0.06	0.51	0.11	0.26	0.45	0.84	0.89	0.8	0.98	0.93	0.31	0.2	0.11	0.01	0.84	0.58	0.11	0.45
Alistipes	0.17	0.58	0.28	0.78	0.61	0.56	0.02	0.69	0.09	0.9	0.92	0.7	0.52	0.09	0.01	0.64	0.07	0.51	0.02	0.89	0.11	0.29	0.34	0.85	0.34	0.21	0.51	0.61	0.61	0.41	0.61	0	0.15	0.2	0.94	0.81	0.44	0.33	0.34	0.6	0	0.18	0.87	0.75	1	0.49	0.32	0.76	0.84
Bacteroides	0.16	0.31	0.05	0.22	0.04	0.75	0.01	0.01	0.35	0.15	0.08	0.22	0.44	0.51	0	0.26	0.67	0.86	0.53	0.01	0.17	0.04	0.5	0.23	0.27	0.81	0.72	0.22	0.44	0.22	0.91	0.02	0.01	0.01	0.77	0.69	0.33	0.02	0	0.45	0.62	0.09	0.17	0.95	0.15	0.07	0	0.41	0.02
[truncated: 31 more columns]

## Sheet: Table S13 ITS2 v 16S FDR pvals
	Ascomycota sp.1	Cladosporium	Mycosphaerella	Ramularia	Eupenidiella	Aureobasidium	Dothideomycetes sp.	Phaeosphaeria	Alternaria	Bipolaris	Curvularia	Pleosporaceae sp.	Epicoccum	Aspergillus	Neosartorya	Penicillium	Eurotiales sp.	Talaromyces	Thermomyces	Eurotiomycetes sp.	Erysiphe	Botrytis	Candida.1	Debaryomyces	Kurtzmaniella	Yamadazyma	Galactomyces	Yarrowia	Clavispora	Cyberlindnera	Pichia	Kazachstania	Kluyveromyces	Nakaseomyces	Saccharomyces	Hanseniaspora	Candida.2	Starmerella	Saccharomycetes sp.	Stenocarpella	Clavicipitaceae sp.	Trichoderma	Hypocreales sp.	Fusarium	Nectriaceae sp.	Acremonium	Myrothecium	Sarocladium	Chaetomium
Lachnospiraceae (UncLa196)	1	1	1	1	1	1	1	1	1	1	1	1	1	1	1	1	1	1	1	1	1	1	1	1	1	1	1	1	1	1	1	1	1	1	1	1	1	1	1	1	1	1	1	1	1	1	1	1	1
Lachnospiraceae (Unc02vkz)	1	1	1	1	1	1	1	1	1	1	1	1	1	1	1	1	1	1	1	1	0	1	1	1	1	1	1	1	1	1	1	1	1	1	1	1	1	1	1	1	1	1	1	1	1	1	1	1	1
Lachnospiraceae (Unc03php)	1	1	1	1	1	1	1	1	1	1	1	1	1	1	1	1	1	1	1	1	1	1	1	1	1	1	1	1	1	1	1	1	1	1	1	1	1	1	1	1	1	1	1	1	1	1	1	1	1
Ruminococcaceae (Unc02cwq)	1	1	1	1	1	1	1	1	1	1	1	1	1	1	1	1	1	1	1	1	1	1	1	1	1	1	1	1	1	1	1	1	1	1	1	1	1	1	1	1	1	1	1	1	1	1	1	1	1
Mollicutes (Unc029kz)	1	1	1	1	1	1	1	1	1	1	1	1	1	1	1	1	1	1	1	1	1	1	1	1	1	1	1	1	1	1	1	1	1	1	1	1	1	1	1	1	1	1	1	1	1	1	1	1	1
Ruminococcaceae (Unc01ymh)	1	1	1	1	1	1	1	1	1	1	1	1	1	1	1	1	1	1	1	1	1	1	1	1	1	1	1	1	1	1	1	1	1	1	1	1	1	1	1	1	1	1	1	1	1	1	1	1	1
Coprobacter	1	1	1	1	1	1	1	1	1	1	1	1	1	1	1	1	1	1	1	1	1	1	1	1	1	1	1	1	1	1	1	1	1	1	1	1	1	1	1	1	1	1	1	1	1	1	1	1	1
Lachnospiraceae (Unc025iz)	1	1	1	1	1	1	1	1	1	1	1	1	1	1	1	1	1	1	1	1	1	1	1	1	1	1	1	1	1	1	1	1	1	1	1	1	1	1	1	1	1	1	1	1	1	1	1	1	1
Ruminococcaceae (Unc20019)	1	1	1	1	1	1	1	1	1	1	1	1	1	1	1	1	1	1	1	1	1	1	1	1	1	1	1	1	1	1	1	1	1	1	1	1	1	1	1	1	1	1	1	1	1	1	1	1	1
Bacteroidales (UncB4485)	1	1	1	1	1	1	1	1	1	1	1	1	1	1	1	1	1	1	1	1	1	1	1	1	1	1	1	1	1	1	1	1	1	1	1	1	1	1	1	1	1	1	1	1	1	1	1	1	1
Erysipelatoclostridium	1	1	1	1	1	1	1	1	1	1	1	1	1	1	1	1	1	1	1	1	1	1	1	1	1	1	1	1	1	1	1	1	1	1	1	1	1	1	1	1	1	1	1	1	1	1	1	1	1
Lachnospiraceae (Unc038h1)	1	1	1	1	1	1	1	1	1	1	1	1	1	1	1	1	1	1	1	1	1	1	1	1	1	1	1	1	1	1	1	1	1	1	1	1	1	1	1	1	1	1	1	1	1	1	1	1	1
Catenibacterium	1	1	1	1	1	1	1	1	1	1	1	1	1	1	1	1	1	1	1	1	1	1	1	1	1	1	1	1	1	1	1	1	1	1	1	1	1	1	1	1	1	1	1	1	1	1	1	1	1
Megamonas	1	1	1	1	1	1	1	1	1	1	1	1	1	1	1	1	1	1	1	1	1	1	1	1	1	1	1	1	1	1	1	1	1	1	1	1	1	1	1	1	1	1	1	1	1	1	1	1	1
Lachnospiraceae (Unc02cxe)	1	1	1	1	1	1	1	1	1	1	1	1	1	1	1	1	1	1	1	1	1	1	1	1	1	1	1	1	1	1	1	1	1	1	1	1	1	1	1	1	1	1	1	1	1	1	1	1	1
Lachnospiraceae (Unc013ox)	1	1	1	1	1	1	1	1	1	1	1	1	1	1	1	1	1	1	1	1	1	1	1	1	1	1	1	1	1	1	1	1	1	1	1	1	1	1	1	1	1	1	1	1	1	1	1	1	1
Ruminococcaceae (Unc91889)	1	1	1	1	1	1	1	1	1	1	1	1	1	1	1	1	1	1	1	1	1	1	1	1	1	1	1	1	1	1	1	1	1	1	1	1	1	1	1	1	1	1	1	1	1	1	1	1	1
Christensenellaceae (Unc11746)	1	1	1	1	1	1	1	1	1	1	1	1	1	1	1	1	1	1	1	1	1	1	1	1	1	1	1	1	1	1	1	1	1	1	1	1	1	1	1	1	1	1	1	1	1	1	1	1	1
Christensenellaceae (Unc00f1a)	1	1	1	1	1	1	1	1	1	1	1	1	1	1	1	1	1	1	1	1	1	1	1	1	1	1	1	1	1	1	1	1	1	1	1	1	1	1	1	1	1	1	1	1	1	1	1	1	1
Lachnospiraceae (Unc0434x)	1	1	1	1	1	1	1	1	1	1	1	1	1	1	1	1	1	1	1	1	1	1	1	1	1	1	1	1	1	1	1	1	1	1	1	1	1	1	1	1	1	1	1	1	1	1	1	1	1
Lachnospiraceae (Unc012xp)	1	1	1	1	1	1	1	1	1	1	1	1	1	1	1	1	1	1	1	1	1	1	1	1	1	1	1	1	1	1	1	1	1	1	0	1	1	1	1	1	1	1	1	1	1	1	1	1	1
Ruminiclostridium	1	1	1	1	1	1	1	1	1	1	1	1	1	1	1	1	1	1	1	1	1	1	1	1	1	1	1	1	1	1	1	1	1	1	1	1	1	1	1	1	1	1	1	1	1	1	1	1	1
Ruminococcaceae (Unc21212)	1	1	1	1	1	1	1	1	1	1	1	1	1	1	1	1	1	1	1	1	1	1	1	1	1	1	1	1	1	1	1	1	1	1	1	1	1	1	1	1	1	1	1	1	1	1	1	1	1
Mollicutes (Unc03c71)	1	1	1	1	1	1	1	1	1	1	1	1	1	1	1	1	1	1	1	1	1	1	1	1	1	1	1	1	1	1	1	1	1	1	1	1	1	1	1	1	1	1	1	1	1	1	1	1	1
Bacteroidales (Unc00c9f)	1	1	1	1	1	1	1	1	1	1	1	1	1	1	1	1	1	1	1	1	1	1	1	1	1	1	1	1	1	1	1	1	1	1	1	1	1	1	1	1	1	1	1	1	1	1	1	1	1
Lachnospiraceae (Unc00axf)	1	1	1	1	1	1	1	1	1	1	1	1	1	1	1	1	1	1	1	1	1	1	1	1	1	1	1	1	1	1	1	1	1	1	1	1	1	1	1	1	1	1	1	1	1	1	1	1	1
Gastranaerophilales (Unc48787)	1	1	1	1	1	1	1	1	1	1	1	1	1	1	1	1	1	1	1	1	1	1	1	1	1	1	1	1	1	1	1	1	1	1	1	1	1	1	1	1	1	1	1	1	1	1	1	1	1
Fusobacterium	1	1	1	1	1	1	1	1	1	1	1	1	1	1	1	1	1	1	1	1	1	1	1	1	1	1	1	1	1	1	1	1	1	1	1	1	1	1	1	1	1	1	1	1	1	1	1	1	1
Mollicutes (Unc03yj4)	1	1	1	1	1	1	1	1	1	1	1	1	1	1	1	1	1	1	1	1	1	1	1	1	1	1	1	1	1	1	1	1	1	1	1	1	1	1	1	1	1	1	1	1	1	1	1	1	1
Lachnospiraceae (Unc01b8e)	1	1	1	1	1	1	1	1	1	1	1	1	1	1	1	1	1	1	1	1	1	1	1	1	1	1	1	1	1	1	1	1	1	1	1	1	1	1	1	1	1	1	1	1	1	1	1	1	1
Prevotellaceae (Unc037l3)	1	1	1	1	1	1	1	1	1	1	1	1	1	1	1	1	1	1	1	1	1	1	1	1	1	1	1	1	1	1	1	1	1	1	1	1	1	1	1	1	1	1	1	1	1	1	1	1	1
Ruminococcaceae (Unc009jf)	1	1	1	1	1	1	1	1	1	1	1	1	1	1	1	1	1	1	1	1	1	1	1	1	1	1	1	1	1	1	1	1	1	1	1	1	1	1	1	1	1	1	1	1	1	1	1	1	1
Bacteroidales (Unc035t3)	1	1	1	1	1	1	1	1	1	1	1	1	1	1	1	1	1	1	1	1	1	1	1	1	1	1	1	1	1	1	1	1	1	1	1	1	1	1	1	1	1	1	1	1	1	1	1	1	1
Ruminococcaceae (Unc0135m)	1	0	1	1	1	1	1	1	1	1	1	1	1	1	1	1	1	1	1	1	1	1	1	1	1	1	1	1	1	1	1	1	1	1	1	1	1	1	1	1	1	1	1	1	1	1	1	1	1
Ruminococcaceae (UncO1413)	1	1	1	1	1	1	1	1	1	1	1	1	1	1	1	1	1	1	1	1	1	1	1	1	1	1	1	1	1	1	1	1	1	1	1	1	1	1	1	1	1	1	1	1	1	1	1	1	1
Mollicutes (HunGu114)	1	1	1	1	1	1	1	1	1	1	1	1	1	1	1	1	1	1	1	1	1	1	1	1	1	1	1	1	1	1	1	1	1	1	1	1	1	1	1	1	1	1	1	1	1	1	1	1	1
Escherichia/Shigella	1	1	1	1	1	1	1	1	1	1	1	1	1	1	1	1	1	1	1	1	1	1	1	1	1	1	1	1	1	1	1	1	1	1	1	1	1	1	1	1	1	1	1	1	1	1	1	1	1
Christensenellaceae (Unc20509)	1	1	1	1	1	1	1	1	1	1	1	1	1	1	1	1	1	1	1	1	1	1	1	1	1	1	1	1	1	1	1	1	1	1	1	1	1	1	1	1	1	1	1	1	1	1	1	1	1
Ruminococcaceae (Unc03hvn)	1	1	1	1	1	1	1	1	1	1	1	1	1	1	1	1	1	1	1	1	1	1	1	1	1	1	1	1	1	1	1	1	1	1	1	1	1	1	1	1	1	1	1	1	1	1	1	1	1
Anaerostipes	1	1	1	1	1	1	1	1	1	1	1	1	1	1	1	1	1	1	1	1	1	1	1	1	1	1	1	1	1	1	1	1	1	1	1	1	1	1	1	1	1	1	1	1	1	1	1	1	1
Mollicutes (Unc021pc)	1	1	1	1	1	1	1	1	1	1	1	1	1	1	1	0	1	1	1	1	1	1	1	1	1	1	1	1	1	1	1	1	1	1	1	1	1	1	1	1	1	1	1	1	1	1	1	1	1
Ruminococcaceae (Unc00ans)	1	1	1	1	1	1	1	1	1	1	1	1	1	1	1	1	1	1	1	1	1	1	1	1	1	1	1	1	1	1	1	1	1	1	1	1	1	1	1	1	1	1	1	1	1	1	1	1	1
Succiniclasticum	1	1	1	1	1	1	1	1	1	1	1	1	1	1	1	1	1	1	1	1	1	1	1	0	1	1	1	1	1	1	1	1	1	1	1	1	1	1	1	1	1	1	1	1	1	1	1	1	1
Fusicatenibacter	1	1	1	1	1	1	1	1	1	1	1	1	1	1	1	1	1	1	1	1	1	1	1	1	1	1	1	1	1	1	1	1	1	1	1	1	1	1	1	1	1	1	1	1	1	1	1	1	1
Ruminococcaceae (Unc90828)	1	1	1	1	1	1	1	1	1	1	1	1	1	1	1	1	1	1	1	1	1	1	1	1	1	1	1	1	1	1	1	1	1	1	1	1	1	1	1	1	1	1	1	1	1	1	1	1	1
Ruminococcaceae (UncO4757)	1	1	1	1	1	1	1	1	1	1	1	1	1	1	1	1	1	1	1	1	1	1	1	1	1	1	1	1	1	1	1	1	1	1	1	1	1	1	1	1	1	1	1	1	1	1	1	1	1
Rikenellaceae (Unc047ik)	1	1	1	1	1	1	1	1	1	1	1	1	1	1	1	1	1	1	1	1	1	0	1	1	1	1	1	1	1	1	1	1	1	1	1	1	1	1	1	1	1	1	1	1	1	1	1	1	1
Lachnospiraceae (Unc0389t)	1	1	1	1	1	1	1	1	1	1	1	1	1	1	1	1	1	1	1	1	1	1	1	1	1	1	1	1	1	1	1	1	1	1	1	1	1	1	1	1	1	1	1	1	1	1	1	1	1
Erysipelotrichaceae (Unc03r7s)	1	1	1	1	1	1	1	1	1	1	1	1	1	1	1	1	1	1	1	1	1	1	1	1	1	1	1	1	1	1	1	1	1	1	1	1	1	1	1	1	1	1	1	1	1	1	1	1	1
Rikenellaceae (Unc44723)	1	1	1	1	1	1	1	1	1	1	1	1	1	1	1	1	1	1	1	1	1	1	1	1	1	1	1	1	1	1	1	1	1	1	1	1	1	1	1	1	1	1	1	1	1	1	1	1	1
Blautia	1	1	1	1	1	1	1	1	1	1	1	1	1	1	1	1	1	1	1	1	1	1	1	1	1	1	1	1	1	1	1	1	1	1	1	1	1	1	1	1	1	1	1	1	1	1	1	1	1
Akkermansia	1	1	1	1	1	1	1	1	1	1	1	1	1	1	1	1	1	1	1	1	1	1	1	1	1	1	1	1	1	1	1	1	1	1	1	1	1	1	1	1	1	1	1	1	1	1	1	1	1
Butyricimonas	1	1	1	1	1	1	1	1	1	1	1	1	1	1	1	1	1	1	1	1	1	1	1	1	1	1	1	1	1	1	1	1	1	1	1	1	1	1	1	1	1	1	1	1	1	1	1	1	1
Ruminococcaceae (Unc0140e)	1	1	1	1	1	1	1	1	1	1	1	1	1	1	1	1	1	1	1	1	1	1	1	1	1	1	1	1	1	1	1	1	1	1	1	1	1	1	1	1	1	1	1	1	1	1	1	1	1
Acidaminococcus	1	1	1	1	1	1	1	1	1	1	1	1	1	1	1	1	1	1	1	1	1	1	1	1	1	1	1	1	1	1	1	1	1	1	1	1	1	1	1	1	1	1	1	1	1	1	1	1	1
Ruminococcaceae (Unc04czb)	1	1	1	1	1	1	1	1	1	1	1	1	1	1	1	1	1	1	1	1	1	1	1	1	1	1	1	1	1	1	1	1	1	1	1	1	1	1	1	1	1	1	1	1	1	1	1	1	1
Mollicutes (Unc039sp)	1	1	1	1	1	1	1	1	1	1	1	1	1	1	1	1	1	1	1	1	1	1	1	1	1	1	1	1	1	1	1	1	1	1	1	1	1	1	1	1	1	1	1	1	1	1	1	1	1
Alloprevotella	1	1	1	1	1	1	1	1	1	1	1	1	1	1	1	1	1	1	1	1	1	1	1	1	1	1	1	1	1	1	1	1	1	1	1	1	1	1	1	1	1	1	1	1	1	1	1	1	1
Butyrivibrio	1	1	1	1	1	1	1	1	1	1	1	1	1	1	1	1	1	1	1	1	1	1	1	1	1	1	0	1	1	1	1	1	1	1	1	1	1	1	1	1	1	1	1	1	1	1	1	1	1
Lachnoclostridium	1	1	1	1	1	1	1	1	1	1	1	1	1	1	1	1	1	1	1	1	1	1	1	1	1	1	1	1	1	1	1	1	1	1	1	1	1	1	1	1	1	1	1	1	1	1	1	1	1
Bacteroidales (Unc89065)	1	1	1	1	1	1	1	1	1	1	1	1	1	1	1	1	1	1	1	1	1	1	1	1	1	1	1	1	1	1	1	1	1	1	1	1	1	1	1	1	1	1	1	1	1	1	1	1	1
Clostridiales (Unc0397y)	1	1	1	1	1	1	1	1	1	1	1	1	1	1	1	1	1	1	1	1	1	1	1	1	1	1	1	1	1	1	1	1	1	1	1	1	1	1	1	1	1	1	1	1	1	1	1	1	1
Anaerotruncus	1	1	1	1	1	1	1	1	1	1	1	1	1	1	1	1	1	1	1	1	1	1	1	1	1	1	1	1	1	1	1	1	1	1	1	1	1	1	1	1	1	1	1	1	1	1	1	1	1
Prevotellaceae (Unc03bey)	1	1	1	1	1	1	1	1	1	1	1	1	1	1	1	1	1	1	1	1	1	1	1	1	1	1	1	1	1	1	1	1	1	1	1	1	1	1	1	1	1	1	1	1	1	1	1	1	1
Ruminococcaceae (Unc63090)	1	1	1	1	1	1	1	1	1	1	1	1	1	1	1	1	1	1	1	1	1	1	1	1	1	1	1	1	1	1	1	1	1	1	1	1	1	1	1	1	1	1	1	1	1	1	1	1	1
Dorea	1	1	1	1	1	1	1	1	1	1	1	1	1	1	1	1	1	1	1	1	1	1	1	1	1	1	1	1	1	1	1	1	1	1	1	1	1	1	1	1	1	1	1	1	1	1	1	1	1
Christensenellaceae (Unc59881)	1	1	1	1	1	1	1	1	1	1	1	1	1	1	1	1	1	1	1	1	1	1	1	1	1	1	1	1	1	1	1	1	1	1	1	1	1	1	1	1	1	1	1	1	1	1	1	1	1
Ruminococcaceae (Unc19789)	1	1	1	1	1	1	1	1	1	1	1	1	1	1	1	1	1	1	1	1	1	1	1	1	1	1	1	1	1	1	1	1	1	1	1	1	1	1	1	1	1	1	1	1	1	1	1	1	1
Ruminococcaceae (Unc04cxl)	1	1	1	1	1	1	1	1	1	1	1	1	1	1	1	1	1	1	1	1	1	1	1	1	1	1	1	1	1	1	1	1	1	1	1	1	1	1	1	1	1	1	1	1	1	1	1	1	1
Thalassospira	1	1	1	1	1	1	1	1	1	1	1	1	1	1	1	1	1	1	1	1	1	0	1	1	1	1	1	1	1	1	1	1	1	1	1	1	1	1	1	1	1	1	1	1	1	1	1	1	1
Ruminococcaceae (Unc02i7j)	1	1	1	1	1	1	1	1	1	1	1	1	1	1	1	1	1	1	1	1	1	1	1	1	1	1	1	1	1	1	1	1	1	1	1	1	1	1	1	1	1	1	1	1	1	1	1	1	1
Paraprevotella	1	1	1	1	1	1	1	1	1	1	1	1	1	1	1	1	1	1	1	1	1	1	1	1	1	1	1	1	1	1	1	1	1	1	1	1	1	1	1	1	1	1	1	1	1	1	1	1	1
Ruminococcaceae (Unc03wru)	1	1	1	1	1	1	1	1	1	1	1	1	1	1	1	1	1	1	1	1	1	1	1	1	1	1	1	1	1	1	1	1	1	1	1	1	1	1	1	1	1	1	1	1	1	1	1	1	1
Lachnospira	1	1	1	1	1	1	1	1	1	1	1	1	1	1	1	1	1	1	1	1	1	1	1	1	1	1	1	1	1	1	1	1	1	1	1	1	1	1	1	1	1	1	1	1	1	1	1	1	1
Odoribacter	1	1	1	1	1	1	1	1	1	1	1	1	1	1	1	1	1	1	1	1	1	1	1	1	1	1	1	1	1	1	1	1	1	1	1	1	1	1	1	1	1	1	1	1	1	1	1	1	1
Lachnospiraceae (Unc00a7r)	1	1	1	1	1	1	1	1	1	1	1	1	1	1	1	1	1	1	1	1	1	1	1	1	1	1	1	1	1	1	1	1	1	1	1	1	1	1	1	1	1	1	1	1	1	1	1	1	1
Sutterella	1	1	1	1	1	1	1	1	1	1	1	1	1	1	1	1	1	1	1	1	1	1	1	1	1	1	1	1	1	1	1	1	1	1	1	1	1	1	1	1	1	1	1	1	1	1	1	1	1
Dialister	1	1	1	1	1	1	1	1	1	1	1	1	1	1	1	1	1	1	1	1	1	1	1	1	1	1	1	1	1	1	1	1	1	1	1	1	1	1	1	1	1	1	1	1	1	1	1	1	1
Parasutterella	1	1	1	1	1	1	1	1	1	1	1	1	1	1	1	1	1	1	1	1	1	1	1	1	1	1	1	1	1	1	1	1	1	1	1	1	1	1	1	1	1	1	1	1	1	1	1	1	1
Subdoligranulum	1	1	1	1	1	1	1	1	1	1	1	1	1	1	1	1	1	1	1	1	1	1	1	1	1	1	1	1	1	1	1	1	1	1	1	1	1	1	1	1	1	1	1	1	1	1	1	1	1
Barnesiella	1	1	1	1	1	1	1	1	1	1	1	1	1	1	1	1	1	1	1	1	1	1	1	1	1	1	1	1	1	1	1	1	1	1	1	1	1	1	1	1	1	1	1	1	1	1	1	1	1
Phascolarctobacterium	1	1	1	1	1	1	1	1	1	1	1	1	1	1	1	1	1	1	1	1	1	1	1	1	1	1	1	1	1	1	1	1	1	1	1	1	1	1	1	1	1	1	1	1	1	1	1	1	1
Pseudobutyrivibrio	1	1	1	1	1	1	1	1	1	1	1	1	1	1	1	1	1	1	1	1	1	1	1	1	1	1	1	1	1	1	1	1	1	1	1	1	1	1	1	1	1	1	1	1	1	1	1	1	1
Prevotellaceae (Unc00q8d)	1	1	1	1	1	1	1	1	1	1	1	1	1	1	1	1	1	1	1	1	1	1	1	1	1	1	1	1	1	1	1	1	1	1	1	1	1	1	1	1	1	1	1	1	1	1	1	1	1
Faecalibacterium	1	1	1	1	1	1	1	1	1	1	1	1	1	1	1	0	1	1	1	1	1	1	1	1	1	1	1	1	1	1	1	1	1	1	1	1	1	1	1	1	1	1	1	1	1	1	1	1	1
Parabacteroides	1	1	1	1	1	1	1	1	1	1	1	1	1	1	1	1	1	1	1	1	1	1	1	1	1	1	1	1	1	1	1	1	1	1	1	1	1	1	1	1	1	1	1	1	1	1	1	1	1
Alistipes	1	1	1	1	1	1	1	1	1	1	1	1	1	1	1	1	1	1	1	1	1	1	1	1	1	1	1	1	1	1	1	0	1	1	1	1	1	1	1	1	0	1	1	1	1	1	1	1	1
Bacteroides	1	1	1	1	1	1	1	1	1	1	1	1	1	1	0	1	1	1	1	1	1	1	1	1	1	1	1	1	1	1	1	1	1	1	1	1	1	1	0	1	1	1	1	1	1	1	0	1	1
[truncated: 31 more columns]
